# Supplementary material for: Transgenerational effects in asexually reproduced offspring of Populus
Source: PLoS One. 2018 Dec 6;13(12):e0208591. doi: 10.1371/journal.pone.0208591 (PMC6283561; doi:10.1371/journal.pone.0208591)
Supplement: S1 File — (XLSX) [file pone.0208591.s013.xlsx]

## Sheet: newclim_all clones_bud burst201
Plant ID	Clone	Country	Site	MAT	MJulyT	MJanT	DL1M	DL1Jan	DL1S	sl_no.	Ht(cm)_2015	Dia(mm)	Weight(g)	Length (cm)	Dia_stem (mm)	meanbbScore_2014	Observation	Bud burst score
1	Unal	Belgium	Grimminge	10.86	18.18	3.96	14.5802	7.80718	13.3601	11	203	11.77	5	22	5.81	2	1	0
2	Unal	Belgium	Grimminge	10.86	18.18	3.96	14.5802	7.80718	13.3601	42	190	8.7	4.5	22	5.62	3	1	0
3	Unal	Belgium	Grimminge	10.86	18.18	3.96	14.5802	7.80718	13.3601	143	210	9.65	4.3	22	4.88	1	1	0
4	Unal	Belgium	Grimminge	10.86	18.18	3.96	14.5802	7.80718	13.3601	168	225	9	3.4	22	4.67	2	1	0
5	Unal	Belgium	Grimminge	10.86	18.18	3.96	14.5802	7.80718	13.3601	246	212	8.55	5	22	5.4	1	1	0
6	Unal	Belgium	Grimminge	10.86	18.18	3.96	14.5802	7.80718	13.3601	272	213	9.18	3.9	22	4.74	1	1	0
7	Unal	Belgium	Grimminge	10.86	18.18	3.96	14.5802	7.80718	13.3601	326	210	11.42	3.8	22	4.89	1	1	0
8	Unal	Belgium	Grimminge	10.86	18.18	3.96	14.5802	7.80718	13.3601	375	243	12.5	3.5	22	4.86	2	1	0
9	Unal	Belgium	Grimminge	10.86	18.18	3.96	14.5802	7.80718	13.3601	401	265	12.45	3.6	22	4.69	1	1	0
10	Unal	Belgium	Grimminge	10.86	18.18	3.96	14.5802	7.80718	13.3601	457	250	12	4.9	22	6.13	1	1	0
11	Unal	Belgium	Grimminge	10.86	18.18	3.96	14.5802	7.80718	13.3601	489	245	13.16	3.6	22	4.74	1	1	0
12	Unal	Belgium	Grimminge	10.86	18.18	3.96	14.5802	7.80718	13.3601	521	55	16.08	4.3	22	4.99	1	1	0
13	Unal	Belgium	Grimminge	10.86	18.18	3.96	14.5802	7.80718	13.3601	557	189	10.69	3.8	22	4.34	1	1	0
14	Unal	Belgium	Grimminge	10.86	18.18	3.96	14.5802	7.80718	13.3601	588	225	11.2	3.4	22	5.2	2	1	0
15	Unal	Belgium	Grimminge	10.86	18.18	3.96	14.5802	7.80718	13.3601	642	225	13.36	5.1	22	5.21	2	1	0
16	Unal	Belgium	Grimminge	10.86	18.18	3.96	14.5802	7.80718	13.3601	688	133	10.46	3.7	22	4.56	1	1	0
17	Unal	Belgium	Grimminge	10.86	18.18	3.96	14.5802	7.80718	13.3601	725	253	12.49	4.4	22	5.29	1	1	0
18	Unal	Belgium	Grimminge	10.86	18.18	3.96	14.5802	7.80718	13.3601	749	235	12.38	3.8	22	4.56	1	1	0
19	Unal	Belgium	Grimminge	10.86	18.18	3.96	14.5802	7.80718	13.3601	787	220	10.95	5.2	22	5.6	2	1	0
20	Unal	Belgium	Grimminge	10.86	18.18	3.96	14.5802	7.80718	13.3601	809	197	11.69	5.4	22	5.6	2	1	0
190	Trichobel	Belgium	Grimminge	10.86	18.18	3.96	14.5802	7.80718	13.3601	132	285	17.72	15.3	22	10.91	0	1	1
191	Trichobel	Belgium	Grimminge	10.86	18.18	3.96	14.5802	7.80718	13.3601	324	222	9.16	10.8	22	9.43	0	1	1
192	Trichobel	Belgium	Grimminge	10.86	18.18	3.96	14.5802	7.80718	13.3601	696	255	15.39	8.6	22	9.54	0	1	1
193	Trichobel	Belgium	Grimminge	10.86	18.18	3.96	14.5802	7.80718	13.3601	739	283	17.73	14.1	22	11.12	1	1	1
194	Trichobel	Belgium	Grimminge	10.86	18.18	3.96	14.5802	7.80718	13.3601	804	281	17.06	10.9	22	8.61	0	1	1
262	Raspalje	Belgium	Grimminge	10.86	18.18	3.96	14.5802	7.80718	13.3601	16	203	10.26	13.4	22	9.12	2	1	0
263	Raspalje	Belgium	Grimminge	10.86	18.18	3.96	14.5802	7.80718	13.3601	81	250	14.17	11.5	22	10.12	0	1	0
264	Raspalje	Belgium	Grimminge	10.86	18.18	3.96	14.5802	7.80718	13.3601	113	240	11.57	13.3	22	8.64	2	1	0
265	Raspalje	Belgium	Grimminge	10.86	18.18	3.96	14.5802	7.80718	13.3601	141	170	8.64	10.6	22	8.15	1	1	0
266	Raspalje	Belgium	Grimminge	10.86	18.18	3.96	14.5802	7.80718	13.3601	175	175	14.58	12.8	22	10.23	1	1	0
267	Raspalje	Belgium	Grimminge	10.86	18.18	3.96	14.5802	7.80718	13.3601	208	275	13.03	12.7	22	11	2	1	0
268	Raspalje	Belgium	Grimminge	10.86	18.18	3.96	14.5802	7.80718	13.3601	244	200	8.91	15.3	22	10.9	1	1	0
269	Raspalje	Belgium	Grimminge	10.86	18.18	3.96	14.5802	7.80718	13.3601	284	260	14.43	9.9	22	10.49	3	1	0
270	Raspalje	Belgium	Grimminge	10.86	18.18	3.96	14.5802	7.80718	13.3601	316	275	16.09	13.1	22	11.56	2	1	0
271	Raspalje	Belgium	Grimminge	10.86	18.18	3.96	14.5802	7.80718	13.3601	337	153	7.68	13.3	22	9.93	1	1	0
272	Raspalje	Belgium	Grimminge	10.86	18.18	3.96	14.5802	7.80718	13.3601	408	230	9.82	10.5	22	8.16	2	1	0
273	Raspalje	Belgium	Grimminge	10.86	18.18	3.96	14.5802	7.80718	13.3601	440	182	8.4	10.8	22	8.47	1	1	0
274	Raspalje	Belgium	Grimminge	10.86	18.18	3.96	14.5802	7.80718	13.3601	504	223	13.89	9.8	22	8.84	1	1	0
275	Raspalje	Belgium	Grimminge	10.86	18.18	3.96	14.5802	7.80718	13.3601	538	148	9.6	16.5	22	12.13	2	1	0
276	Raspalje	Belgium	Grimminge	10.86	18.18	3.96	14.5802	7.80718	13.3601	617	250	13.51	13.5	22	10.83	1	1	0
277	Raspalje	Belgium	Grimminge	10.86	18.18	3.96	14.5802	7.80718	13.3601	668	274	16.08	13.7	22	11.32	2	1	0
278	Raspalje	Belgium	Grimminge	10.86	18.18	3.96	14.5802	7.80718	13.3601	727	235	11.05	18.1	22	10.71	2	1	0
279	Raspalje	Belgium	Grimminge	10.86	18.18	3.96	14.5802	7.80718	13.3601	758	284	12.26	13.7	22	9.03	1	1	0
280	Raspalje	Belgium	Grimminge	10.86	18.18	3.96	14.5802	7.80718	13.3601	788	183	9.62	12.3	22	10.16	1	1	0
281	Raspalje	Belgium	Grimminge	10.86	18.18	3.96	14.5802	7.80718	13.3601	813	226	10.73	15.7	22	9.5	1	1	0
412	Fritzy P.	Belgium	Grimminge	10.86	18.18	3.96	14.5802	7.80718	13.3601	21	104	2.87	17.8	22	12.94	0	1	1
414	Fritzy P.	Belgium	Grimminge	10.86	18.18	3.96	14.5802	7.80718	13.3601	155	225	14.3	16.7	22	13.36	1	1	1
415	Fritzy P.	Belgium	Grimminge	10.86	18.18	3.96	14.5802	7.80718	13.3601	730	242	13.86	9.6	22	10.33	0	1	1
416	Fritzy P.	Belgium	Grimminge	10.86	18.18	3.96	14.5802	7.80718	13.3601	779	300	16.59	11.1	22	9.69	1	1	1
476	Beaupré	Belgium	Grimminge	10.86	18.18	3.96	14.5802	7.80718	13.3601	23	200	9.71	8.9	22	8.14	3	1	0
477	Beaupré	Belgium	Grimminge	10.86	18.18	3.96	14.5802	7.80718	13.3601	83	202	10.5	12.4	22	10.32	2	1	0
478	Beaupré	Belgium	Grimminge	10.86	18.18	3.96	14.5802	7.80718	13.3601	115	225	12.65	9.1	22	8.84	2	1	0
479	Beaupré	Belgium	Grimminge	10.86	18.18	3.96	14.5802	7.80718	13.3601	184	192	10.12	11.3	22	10.88	2	1	0
480	Beaupré	Belgium	Grimminge	10.86	18.18	3.96	14.5802	7.80718	13.3601	232	104	3.34	8.1	22	7.21	1	1	0
481	Beaupré	Belgium	Grimminge	10.86	18.18	3.96	14.5802	7.80718	13.3601	268	208	10.92	8.6	22	8.7	2	1	0
482	Beaupré	Belgium	Grimminge	10.86	18.18	3.96	14.5802	7.80718	13.3601	298	174	8.61	8.8	22	8.54	2	1	0
483	Beaupré	Belgium	Grimminge	10.86	18.18	3.96	14.5802	7.80718	13.3601	329	305	15.34	12.3	22	10.34	2	1	0
484	Beaupré	Belgium	Grimminge	10.86	18.18	3.96	14.5802	7.80718	13.3601	373	223	10.47	7.7	22	7.73	2	1	0
485	Beaupré	Belgium	Grimminge	10.86	18.18	3.96	14.5802	7.80718	13.3601	389	197	7.86	8.1	22	7.06	1	1	0
486	Beaupré	Belgium	Grimminge	10.86	18.18	3.96	14.5802	7.80718	13.3601	435	185	6.76	9.2	22	7.37	1	1	0
487	Beaupré	Belgium	Grimminge	10.86	18.18	3.96	14.5802	7.80718	13.3601	467	235	11.51	10.1	22	9.12	2	1	0
488	Beaupré	Belgium	Grimminge	10.86	18.18	3.96	14.5802	7.80718	13.3601	501	236	12.46	8.4	22	9.62	2	1	0
489	Beaupré	Belgium	Grimminge	10.86	18.18	3.96	14.5802	7.80718	13.3601	555	223	11.25	7.4	22	7.67	1	1	0
490	Beaupré	Belgium	Grimminge	10.86	18.18	3.96	14.5802	7.80718	13.3601	627	170	6.25	9.7	22	9.36	2	1	0
491	Beaupré	Belgium	Grimminge	10.86	18.18	3.96	14.5802	7.80718	13.3601	645	245	12085	11.6	22	10.48	2	1	0
492	Beaupré	Belgium	Grimminge	10.86	18.18	3.96	14.5802	7.80718	13.3601	683	120	5.79	7.1	22	6.68	1	1	0
493	Beaupré	Belgium	Grimminge	10.86	18.18	3.96	14.5802	7.80718	13.3601	716	252	12	19.7	22	13.92	2	1	0
1	Unal	Belgium	Grimminge	10.86	18.18	3.96	14.5802	7.80718	13.3601	11	203	11.77	5	22	5.81	2	2	0
2	Unal	Belgium	Grimminge	10.86	18.18	3.96	14.5802	7.80718	13.3601	42	190	8.7	4.5	22	5.62	3	2	0
3	Unal	Belgium	Grimminge	10.86	18.18	3.96	14.5802	7.80718	13.3601	143	210	9.65	4.3	22	4.88	1	2	0
4	Unal	Belgium	Grimminge	10.86	18.18	3.96	14.5802	7.80718	13.3601	168	225	9	3.4	22	4.67	2	2	0
5	Unal	Belgium	Grimminge	10.86	18.18	3.96	14.5802	7.80718	13.3601	246	212	8.55	5	22	5.4	1	2	0
6	Unal	Belgium	Grimminge	10.86	18.18	3.96	14.5802	7.80718	13.3601	272	213	9.18	3.9	22	4.74	1	2	0
7	Unal	Belgium	Grimminge	10.86	18.18	3.96	14.5802	7.80718	13.3601	326	210	11.42	3.8	22	4.89	1	2	0
8	Unal	Belgium	Grimminge	10.86	18.18	3.96	14.5802	7.80718	13.3601	375	243	12.5	3.5	22	4.86	2	2	0
9	Unal	Belgium	Grimminge	10.86	18.18	3.96	14.5802	7.80718	13.3601	401	265	12.45	3.6	22	4.69	1	2	0
10	Unal	Belgium	Grimminge	10.86	18.18	3.96	14.5802	7.80718	13.3601	457	250	12	4.9	22	6.13	1	2	0
11	Unal	Belgium	Grimminge	10.86	18.18	3.96	14.5802	7.80718	13.3601	489	245	13.16	3.6	22	4.74	1	2	0
12	Unal	Belgium	Grimminge	10.86	18.18	3.96	14.5802	7.80718	13.3601	521	55	16.08	4.3	22	4.99	1	2	0
13	Unal	Belgium	Grimminge	10.86	18.18	3.96	14.5802	7.80718	13.3601	557	189	10.69	3.8	22	4.34	1	2	0
14	Unal	Belgium	Grimminge	10.86	18.18	3.96	14.5802	7.80718	13.3601	588	225	11.2	3.4	22	5.2	2	2	0
15	Unal	Belgium	Grimminge	10.86	18.18	3.96	14.5802	7.80718	13.3601	642	225	13.36	5.1	22	5.21	2	2	0
16	Unal	Belgium	Grimminge	10.86	18.18	3.96	14.5802	7.80718	13.3601	688	133	10.46	3.7	22	4.56	1	2	0
17	Unal	Belgium	Grimminge	10.86	18.18	3.96	14.5802	7.80718	13.3601	725	253	12.49	4.4	22	5.29	1	2	0
18	Unal	Belgium	Grimminge	10.86	18.18	3.96	14.5802	7.80718	13.3601	749	235	12.38	3.8	22	4.56	1	2	0
19	Unal	Belgium	Grimminge	10.86	18.18	3.96	14.5802	7.80718	13.3601	787	220	10.95	5.2	22	5.6	2	2	1
20	Unal	Belgium	Grimminge	10.86	18.18	3.96	14.5802	7.80718	13.3601	809	197	11.69	5.4	22	5.6	2	2	0
190	Trichobel	Belgium	Grimminge	10.86	18.18	3.96	14.5802	7.80718	13.3601	132	285	17.72	15.3	22	10.91	0	2	2
191	Trichobel	Belgium	Grimminge	10.86	18.18	3.96	14.5802	7.80718	13.3601	324	222	9.16	10.8	22	9.43	0	2	2
192	Trichobel	Belgium	Grimminge	10.86	18.18	3.96	14.5802	7.80718	13.3601	696	255	15.39	8.6	22	9.54	0	2	2
193	Trichobel	Belgium	Grimminge	10.86	18.18	3.96	14.5802	7.80718	13.3601	739	283	17.73	14.1	22	11.12	1	2	2
194	Trichobel	Belgium	Grimminge	10.86	18.18	3.96	14.5802	7.80718	13.3601	804	281	17.06	10.9	22	8.61	0	2	2
262	Raspalje	Belgium	Grimminge	10.86	18.18	3.96	14.5802	7.80718	13.3601	16	203	10.26	13.4	22	9.12	2	2	0
263	Raspalje	Belgium	Grimminge	10.86	18.18	3.96	14.5802	7.80718	13.3601	81	250	14.17	11.5	22	10.12	0	2	0
264	Raspalje	Belgium	Grimminge	10.86	18.18	3.96	14.5802	7.80718	13.3601	113	240	11.57	13.3	22	8.64	2	2	0
265	Raspalje	Belgium	Grimminge	10.86	18.18	3.96	14.5802	7.80718	13.3601	141	170	8.64	10.6	22	8.15	1	2	0
266	Raspalje	Belgium	Grimminge	10.86	18.18	3.96	14.5802	7.80718	13.3601	175	175	14.58	12.8	22	10.23	1	2	0
267	Raspalje	Belgium	Grimminge	10.86	18.18	3.96	14.5802	7.80718	13.3601	208	275	13.03	12.7	22	11	2	2	0
268	Raspalje	Belgium	Grimminge	10.86	18.18	3.96	14.5802	7.80718	13.3601	244	200	8.91	15.3	22	10.9	1	2	0
269	Raspalje	Belgium	Grimminge	10.86	18.18	3.96	14.5802	7.80718	13.3601	284	260	14.43	9.9	22	10.49	3	2	0
270	Raspalje	Belgium	Grimminge	10.86	18.18	3.96	14.5802	7.80718	13.3601	316	275	16.09	13.1	22	11.56	2	2	0
271	Raspalje	Belgium	Grimminge	10.86	18.18	3.96	14.5802	7.80718	13.3601	337	153	7.68	13.3	22	9.93	1	2	0
272	Raspalje	Belgium	Grimminge	10.86	18.18	3.96	14.5802	7.80718	13.3601	408	230	9.82	10.5	22	8.16	2	2	0
273	Raspalje	Belgium	Grimminge	10.86	18.18	3.96	14.5802	7.80718	13.3601	440	182	8.4	10.8	22	8.47	1	2	0
274	Raspalje	Belgium	Grimminge	10.86	18.18	3.96	14.5802	7.80718	13.3601	504	223	13.89	9.8	22	8.84	1	2	0
275	Raspalje	Belgium	Grimminge	10.86	18.18	3.96	14.5802	7.80718	13.3601	538	148	9.6	16.5	22	12.13	2	2	0
276	Raspalje	Belgium	Grimminge	10.86	18.18	3.96	14.5802	7.80718	13.3601	617	250	13.51	13.5	22	10.83	1	2	0
277	Raspalje	Belgium	Grimminge	10.86	18.18	3.96	14.5802	7.80718	13.3601	668	274	16.08	13.7	22	11.32	2	2	0
278	Raspalje	Belgium	Grimminge	10.86	18.18	3.96	14.5802	7.80718	13.3601	727	235	11.05	18.1	22	10.71	2	2	0
279	Raspalje	Belgium	Grimminge	10.86	18.18	3.96	14.5802	7.80718	13.3601	758	284	12.26	13.7	22	9.03	1	2	0
280	Raspalje	Belgium	Grimminge	10.86	18.18	3.96	14.5802	7.80718	13.3601	788	183	9.62	12.3	22	10.16	1	2	0
281	Raspalje	Belgium	Grimminge	10.86	18.18	3.96	14.5802	7.80718	13.3601	813	226	10.73	15.7	22	9.5	1	2	0
412	Fritzy P.	Belgium	Grimminge	10.86	18.18	3.96	14.5802	7.80718	13.3601	21	104	2.87	17.8	22	12.94	0	2	2
414	Fritzy P.	Belgium	Grimminge	10.86	18.18	3.96	14.5802	7.80718	13.3601	155	225	14.3	16.7	22	13.36	1	2	1
415	Fritzy P.	Belgium	Grimminge	10.86	18.18	3.96	14.5802	7.80718	13.3601	730	242	13.86	9.6	22	10.33	0	2	2
416	Fritzy P.	Belgium	Grimminge	10.86	18.18	3.96	14.5802	7.80718	13.3601	779	300	16.59	11.1	22	9.69	1	2	2
476	Beaupré	Belgium	Grimminge	10.86	18.18	3.96	14.5802	7.80718	13.3601	23	200	9.71	8.9	22	8.14	3	2	0
477	Beaupré	Belgium	Grimminge	10.86	18.18	3.96	14.5802	7.80718	13.3601	83	202	10.5	12.4	22	10.32	2	2	0
478	Beaupré	Belgium	Grimminge	10.86	18.18	3.96	14.5802	7.80718	13.3601	115	225	12.65	9.1	22	8.84	2	2	0
479	Beaupré	Belgium	Grimminge	10.86	18.18	3.96	14.5802	7.80718	13.3601	184	192	10.12	11.3	22	10.88	2	2	0
480	Beaupré	Belgium	Grimminge	10.86	18.18	3.96	14.5802	7.80718	13.3601	232	104	3.34	8.1	22	7.21	1	2	0
481	Beaupré	Belgium	Grimminge	10.86	18.18	3.96	14.5802	7.80718	13.3601	268	208	10.92	8.6	22	8.7	2	2	0
482	Beaupré	Belgium	Grimminge	10.86	18.18	3.96	14.5802	7.80718	13.3601	298	174	8.61	8.8	22	8.54	2	2	0
483	Beaupré	Belgium	Grimminge	10.86	18.18	3.96	14.5802	7.80718	13.3601	329	305	15.34	12.3	22	10.34	2	2	0
484	Beaupré	Belgium	Grimminge	10.86	18.18	3.96	14.5802	7.80718	13.3601	373	223	10.47	7.7	22	7.73	2	2	0
485	Beaupré	Belgium	Grimminge	10.86	18.18	3.96	14.5802	7.80718	13.3601	389	197	7.86	8.1	22	7.06	1	2	0
486	Beaupré	Belgium	Grimminge	10.86	18.18	3.96	14.5802	7.80718	13.3601	435	185	6.76	9.2	22	7.37	1	2	0
487	Beaupré	Belgium	Grimminge	10.86	18.18	3.96	14.5802	7.80718	13.3601	467	235	11.51	10.1	22	9.12	2	2	0
488	Beaupré	Belgium	Grimminge	10.86	18.18	3.96	14.5802	7.80718	13.3601	501	236	12.46	8.4	22	9.62	2	2	0
489	Beaupré	Belgium	Grimminge	10.86	18.18	3.96	14.5802	7.80718	13.3601	555	223	11.25	7.4	22	7.67	1	2	0
490	Beaupré	Belgium	Grimminge	10.86	18.18	3.96	14.5802	7.80718	13.3601	627	170	6.25	9.7	22	9.36	2	2	0
491	Beaupré	Belgium	Grimminge	10.86	18.18	3.96	14.5802	7.80718	13.3601	645	245	12085	11.6	22	10.48	2	2	0
492	Beaupré	Belgium	Grimminge	10.86	18.18	3.96	14.5802	7.80718	13.3601	683	120	5.79	7.1	22	6.68	1	2	0
493	Beaupré	Belgium	Grimminge	10.86	18.18	3.96	14.5802	7.80718	13.3601	716	252	12	19.7	22	13.92	2	2	0
1	Unal	Belgium	Grimminge	10.86	18.18	3.96	14.5802	7.80718	13.3601	11	203	11.77	5	22	5.81	2	3	0
2	Unal	Belgium	Grimminge	10.86	18.18	3.96	14.5802	7.80718	13.3601	42	190	8.7	4.5	22	5.62	3	3	0
3	Unal	Belgium	Grimminge	10.86	18.18	3.96	14.5802	7.80718	13.3601	143	210	9.65	4.3	22	4.88	1	3	0
4	Unal	Belgium	Grimminge	10.86	18.18	3.96	14.5802	7.80718	13.3601	168	225	9	3.4	22	4.67	2	3	0
5	Unal	Belgium	Grimminge	10.86	18.18	3.96	14.5802	7.80718	13.3601	246	212	8.55	5	22	5.4	1	3	0
6	Unal	Belgium	Grimminge	10.86	18.18	3.96	14.5802	7.80718	13.3601	272	213	9.18	3.9	22	4.74	1	3	0
7	Unal	Belgium	Grimminge	10.86	18.18	3.96	14.5802	7.80718	13.3601	326	210	11.42	3.8	22	4.89	1	3	0
8	Unal	Belgium	Grimminge	10.86	18.18	3.96	14.5802	7.80718	13.3601	375	243	12.5	3.5	22	4.86	2	3	1
9	Unal	Belgium	Grimminge	10.86	18.18	3.96	14.5802	7.80718	13.3601	401	265	12.45	3.6	22	4.69	1	3	0
10	Unal	Belgium	Grimminge	10.86	18.18	3.96	14.5802	7.80718	13.3601	457	250	12	4.9	22	6.13	1	3	0
11	Unal	Belgium	Grimminge	10.86	18.18	3.96	14.5802	7.80718	13.3601	489	245	13.16	3.6	22	4.74	1	3	0
12	Unal	Belgium	Grimminge	10.86	18.18	3.96	14.5802	7.80718	13.3601	521	55	16.08	4.3	22	4.99	1	3	1
13	Unal	Belgium	Grimminge	10.86	18.18	3.96	14.5802	7.80718	13.3601	557	189	10.69	3.8	22	4.34	1	3	1
14	Unal	Belgium	Grimminge	10.86	18.18	3.96	14.5802	7.80718	13.3601	588	225	11.2	3.4	22	5.2	2	3	1
15	Unal	Belgium	Grimminge	10.86	18.18	3.96	14.5802	7.80718	13.3601	642	225	13.36	5.1	22	5.21	2	3	0
16	Unal	Belgium	Grimminge	10.86	18.18	3.96	14.5802	7.80718	13.3601	688	133	10.46	3.7	22	4.56	1	3	0
17	Unal	Belgium	Grimminge	10.86	18.18	3.96	14.5802	7.80718	13.3601	725	253	12.49	4.4	22	5.29	1	3	0
18	Unal	Belgium	Grimminge	10.86	18.18	3.96	14.5802	7.80718	13.3601	749	235	12.38	3.8	22	4.56	1	3	0
19	Unal	Belgium	Grimminge	10.86	18.18	3.96	14.5802	7.80718	13.3601	787	220	10.95	5.2	22	5.6	2	3	1
20	Unal	Belgium	Grimminge	10.86	18.18	3.96	14.5802	7.80718	13.3601	809	197	11.69	5.4	22	5.6	2	3	0
190	Trichobel	Belgium	Grimminge	10.86	18.18	3.96	14.5802	7.80718	13.3601	132	285	17.72	15.3	22	10.91	0	3	2
191	Trichobel	Belgium	Grimminge	10.86	18.18	3.96	14.5802	7.80718	13.3601	324	222	9.16	10.8	22	9.43	0	3	2
192	Trichobel	Belgium	Grimminge	10.86	18.18	3.96	14.5802	7.80718	13.3601	696	255	15.39	8.6	22	9.54	0	3	3
193	Trichobel	Belgium	Grimminge	10.86	18.18	3.96	14.5802	7.80718	13.3601	739	283	17.73	14.1	22	11.12	1	3	2
194	Trichobel	Belgium	Grimminge	10.86	18.18	3.96	14.5802	7.80718	13.3601	804	281	17.06	10.9	22	8.61	0	3	2
262	Raspalje	Belgium	Grimminge	10.86	18.18	3.96	14.5802	7.80718	13.3601	16	203	10.26	13.4	22	9.12	2	3	0
263	Raspalje	Belgium	Grimminge	10.86	18.18	3.96	14.5802	7.80718	13.3601	81	250	14.17	11.5	22	10.12	0	3	0
264	Raspalje	Belgium	Grimminge	10.86	18.18	3.96	14.5802	7.80718	13.3601	113	240	11.57	13.3	22	8.64	2	3	1
265	Raspalje	Belgium	Grimminge	10.86	18.18	3.96	14.5802	7.80718	13.3601	141	170	8.64	10.6	22	8.15	1	3	0
266	Raspalje	Belgium	Grimminge	10.86	18.18	3.96	14.5802	7.80718	13.3601	175	175	14.58	12.8	22	10.23	1	3	1
267	Raspalje	Belgium	Grimminge	10.86	18.18	3.96	14.5802	7.80718	13.3601	208	275	13.03	12.7	22	11	2	3	0
268	Raspalje	Belgium	Grimminge	10.86	18.18	3.96	14.5802	7.80718	13.3601	244	200	8.91	15.3	22	10.9	1	3	2
269	Raspalje	Belgium	Grimminge	10.86	18.18	3.96	14.5802	7.80718	13.3601	284	260	14.43	9.9	22	10.49	3	3	2
270	Raspalje	Belgium	Grimminge	10.86	18.18	3.96	14.5802	7.80718	13.3601	316	275	16.09	13.1	22	11.56	2	3	0
271	Raspalje	Belgium	Grimminge	10.86	18.18	3.96	14.5802	7.80718	13.3601	337	153	7.68	13.3	22	9.93	1	3	0
272	Raspalje	Belgium	Grimminge	10.86	18.18	3.96	14.5802	7.80718	13.3601	408	230	9.82	10.5	22	8.16	2	3	1
273	Raspalje	Belgium	Grimminge	10.86	18.18	3.96	14.5802	7.80718	13.3601	440	182	8.4	10.8	22	8.47	1	3	0
274	Raspalje	Belgium	Grimminge	10.86	18.18	3.96	14.5802	7.80718	13.3601	504	223	13.89	9.8	22	8.84	1	3	0
275	Raspalje	Belgium	Grimminge	10.86	18.18	3.96	14.5802	7.80718	13.3601	538	148	9.6	16.5	22	12.13	2	3	1
276	Raspalje	Belgium	Grimminge	10.86	18.18	3.96	14.5802	7.80718	13.3601	617	250	13.51	13.5	22	10.83	1	3	0
277	Raspalje	Belgium	Grimminge	10.86	18.18	3.96	14.5802	7.80718	13.3601	668	274	16.08	13.7	22	11.32	2	3	1
278	Raspalje	Belgium	Grimminge	10.86	18.18	3.96	14.5802	7.80718	13.3601	727	235	11.05	18.1	22	10.71	2	3	0
279	Raspalje	Belgium	Grimminge	10.86	18.18	3.96	14.5802	7.80718	13.3601	758	284	12.26	13.7	22	9.03	1	3	1
280	Raspalje	Belgium	Grimminge	10.86	18.18	3.96	14.5802	7.80718	13.3601	788	183	9.62	12.3	22	10.16	1	3	1
281	Raspalje	Belgium	Grimminge	10.86	18.18	3.96	14.5802	7.80718	13.3601	813	226	10.73	15.7	22	9.5	1	3	0
412	Fritzy P.	Belgium	Grimminge	10.86	18.18	3.96	14.5802	7.80718	13.3601	21	104	2.87	17.8	22	12.94	0	3	2
414	Fritzy P.	Belgium	Grimminge	10.86	18.18	3.96	14.5802	7.80718	13.3601	155	225	14.3	16.7	22	13.36	1	3	2
415	Fritzy P.	Belgium	Grimminge	10.86	18.18	3.96	14.5802	7.80718	13.3601	730	242	13.86	9.6	22	10.33	0	3	2
416	Fritzy P.	Belgium	Grimminge	10.86	18.18	3.96	14.5802	7.80718	13.3601	779	300	16.59	11.1	22	9.69	1	3	3
476	Beaupré	Belgium	Grimminge	10.86	18.18	3.96	14.5802	7.80718	13.3601	23	200	9.71	8.9	22	8.14	3	3	0
477	Beaupré	Belgium	Grimminge	10.86	18.18	3.96	14.5802	7.80718	13.3601	83	202	10.5	12.4	22	10.32	2	3	0
478	Beaupré	Belgium	Grimminge	10.86	18.18	3.96	14.5802	7.80718	13.3601	115	225	12.65	9.1	22	8.84	2	3	0
479	Beaupré	Belgium	Grimminge	10.86	18.18	3.96	14.5802	7.80718	13.3601	184	192	10.12	11.3	22	10.88	2	3	0
480	Beaupré	Belgium	Grimminge	10.86	18.18	3.96	14.5802	7.80718	13.3601	232	104	3.34	8.1	22	7.21	1	3	0
481	Beaupré	Belgium	Grimminge	10.86	18.18	3.96	14.5802	7.80718	13.3601	268	208	10.92	8.6	22	8.7	2	3	0
482	Beaupré	Belgium	Grimminge	10.86	18.18	3.96	14.5802	7.80718	13.3601	298	174	8.61	8.8	22	8.54	2	3	0
483	Beaupré	Belgium	Grimminge	10.86	18.18	3.96	14.5802	7.80718	13.3601	329	305	15.34	12.3	22	10.34	2	3	0
484	Beaupré	Belgium	Grimminge	10.86	18.18	3.96	14.5802	7.80718	13.3601	373	223	10.47	7.7	22	7.73	2	3	0
485	Beaupré	Belgium	Grimminge	10.86	18.18	3.96	14.5802	7.80718	13.3601	389	197	7.86	8.1	22	7.06	1	3	0
486	Beaupré	Belgium	Grimminge	10.86	18.18	3.96	14.5802	7.80718	13.3601	435	185	6.76	9.2	22	7.37	1	3	0
487	Beaupré	Belgium	Grimminge	10.86	18.18	3.96	14.5802	7.80718	13.3601	467	235	11.51	10.1	22	9.12	2	3	0
488	Beaupré	Belgium	Grimminge	10.86	18.18	3.96	14.5802	7.80718	13.3601	501	236	12.46	8.4	22	9.62	2	3	0
489	Beaupré	Belgium	Grimminge	10.86	18.18	3.96	14.5802	7.80718	13.3601	555	223	11.25	7.4	22	7.67	1	3	0
490	Beaupré	Belgium	Grimminge	10.86	18.18	3.96	14.5802	7.80718	13.3601	627	170	6.25	9.7	22	9.36	2	3	0
491	Beaupré	Belgium	Grimminge	10.86	18.18	3.96	14.5802	7.80718	13.3601	645	245	12085	11.6	22	10.48	2	3	0
492	Beaupré	Belgium	Grimminge	10.86	18.18	3.96	14.5802	7.80718	13.3601	683	120	5.79	7.1	22	6.68	1	3	0
493	Beaupré	Belgium	Grimminge	10.86	18.18	3.96	14.5802	7.80718	13.3601	716	252	12	19.7	22	13.92	2	3	0
1	Unal	Belgium	Grimminge	10.86	18.18	3.96	14.5802	7.80718	13.3601	11	203	11.77	5	22	5.81	2	4	1
2	Unal	Belgium	Grimminge	10.86	18.18	3.96	14.5802	7.80718	13.3601	42	190	8.7	4.5	22	5.62	3	4	0
3	Unal	Belgium	Grimminge	10.86	18.18	3.96	14.5802	7.80718	13.3601	143	210	9.65	4.3	22	4.88	1	4	0
4	Unal	Belgium	Grimminge	10.86	18.18	3.96	14.5802	7.80718	13.3601	168	225	9	3.4	22	4.67	2	4	1
5	Unal	Belgium	Grimminge	10.86	18.18	3.96	14.5802	7.80718	13.3601	246	212	8.55	5	22	5.4	1	4	1
6	Unal	Belgium	Grimminge	10.86	18.18	3.96	14.5802	7.80718	13.3601	272	213	9.18	3.9	22	4.74	1	4	1
7	Unal	Belgium	Grimminge	10.86	18.18	3.96	14.5802	7.80718	13.3601	326	210	11.42	3.8	22	4.89	1	4	2
8	Unal	Belgium	Grimminge	10.86	18.18	3.96	14.5802	7.80718	13.3601	375	243	12.5	3.5	22	4.86	2	4	1
9	Unal	Belgium	Grimminge	10.86	18.18	3.96	14.5802	7.80718	13.3601	401	265	12.45	3.6	22	4.69	1	4	1
10	Unal	Belgium	Grimminge	10.86	18.18	3.96	14.5802	7.80718	13.3601	457	250	12	4.9	22	6.13	1	4	1
11	Unal	Belgium	Grimminge	10.86	18.18	3.96	14.5802	7.80718	13.3601	489	245	13.16	3.6	22	4.74	1	4	1
12	Unal	Belgium	Grimminge	10.86	18.18	3.96	14.5802	7.80718	13.3601	521	55	16.08	4.3	22	4.99	1	4	1
13	Unal	Belgium	Grimminge	10.86	18.18	3.96	14.5802	7.80718	13.3601	557	189	10.69	3.8	22	4.34	1	4	1
14	Unal	Belgium	Grimminge	10.86	18.18	3.96	14.5802	7.80718	13.3601	588	225	11.2	3.4	22	5.2	2	4	1
15	Unal	Belgium	Grimminge	10.86	18.18	3.96	14.5802	7.80718	13.3601	642	225	13.36	5.1	22	5.21	2	4	0
16	Unal	Belgium	Grimminge	10.86	18.18	3.96	14.5802	7.80718	13.3601	688	133	10.46	3.7	22	4.56	1	4	0
17	Unal	Belgium	Grimminge	10.86	18.18	3.96	14.5802	7.80718	13.3601	725	253	12.49	4.4	22	5.29	1	4	1
18	Unal	Belgium	Grimminge	10.86	18.18	3.96	14.5802	7.80718	13.3601	749	235	12.38	3.8	22	4.56	1	4	0
19	Unal	Belgium	Grimminge	10.86	18.18	3.96	14.5802	7.80718	13.3601	787	220	10.95	5.2	22	5.6	2	4	1
20	Unal	Belgium	Grimminge	10.86	18.18	3.96	14.5802	7.80718	13.3601	809	197	11.69	5.4	22	5.6	2	4	1
190	Trichobel	Belgium	Grimminge	10.86	18.18	3.96	14.5802	7.80718	13.3601	132	285	17.72	15.3	22	10.91	0	4	2
191	Trichobel	Belgium	Grimminge	10.86	18.18	3.96	14.5802	7.80718	13.3601	324	222	9.16	10.8	22	9.43	0	4	2
192	Trichobel	Belgium	Grimminge	10.86	18.18	3.96	14.5802	7.80718	13.3601	696	255	15.39	8.6	22	9.54	0	4	3
193	Trichobel	Belgium	Grimminge	10.86	18.18	3.96	14.5802	7.80718	13.3601	739	283	17.73	14.1	22	11.12	1	4	3
194	Trichobel	Belgium	Grimminge	10.86	18.18	3.96	14.5802	7.80718	13.3601	804	281	17.06	10.9	22	8.61	0	4	3
262	Raspalje	Belgium	Grimminge	10.86	18.18	3.96	14.5802	7.80718	13.3601	16	203	10.26	13.4	22	9.12	2	4	1
263	Raspalje	Belgium	Grimminge	10.86	18.18	3.96	14.5802	7.80718	13.3601	81	250	14.17	11.5	22	10.12	0	4	1
264	Raspalje	Belgium	Grimminge	10.86	18.18	3.96	14.5802	7.80718	13.3601	113	240	11.57	13.3	22	8.64	2	4	2
265	Raspalje	Belgium	Grimminge	10.86	18.18	3.96	14.5802	7.80718	13.3601	141	170	8.64	10.6	22	8.15	1	4	0
266	Raspalje	Belgium	Grimminge	10.86	18.18	3.96	14.5802	7.80718	13.3601	175	175	14.58	12.8	22	10.23	1	4	1
267	Raspalje	Belgium	Grimminge	10.86	18.18	3.96	14.5802	7.80718	13.3601	208	275	13.03	12.7	22	11	2	4	1
268	Raspalje	Belgium	Grimminge	10.86	18.18	3.96	14.5802	7.80718	13.3601	244	200	8.91	15.3	22	10.9	1	4	2
269	Raspalje	Belgium	Grimminge	10.86	18.18	3.96	14.5802	7.80718	13.3601	284	260	14.43	9.9	22	10.49	3	4	2
270	Raspalje	Belgium	Grimminge	10.86	18.18	3.96	14.5802	7.80718	13.3601	316	275	16.09	13.1	22	11.56	2	4	1
271	Raspalje	Belgium	Grimminge	10.86	18.18	3.96	14.5802	7.80718	13.3601	337	153	7.68	13.3	22	9.93	1	4	0
272	Raspalje	Belgium	Grimminge	10.86	18.18	3.96	14.5802	7.80718	13.3601	408	230	9.82	10.5	22	8.16	2	4	2
273	Raspalje	Belgium	Grimminge	10.86	18.18	3.96	14.5802	7.80718	13.3601	440	182	8.4	10.8	22	8.47	1	4	1
274	Raspalje	Belgium	Grimminge	10.86	18.18	3.96	14.5802	7.80718	13.3601	504	223	13.89	9.8	22	8.84	1	4	1
275	Raspalje	Belgium	Grimminge	10.86	18.18	3.96	14.5802	7.80718	13.3601	538	148	9.6	16.5	22	12.13	2	4	2
276	Raspalje	Belgium	Grimminge	10.86	18.18	3.96	14.5802	7.80718	13.3601	617	250	13.51	13.5	22	10.83	1	4	0
277	Raspalje	Belgium	Grimminge	10.86	18.18	3.96	14.5802	7.80718	13.3601	668	274	16.08	13.7	22	11.32	2	4	2
278	Raspalje	Belgium	Grimminge	10.86	18.18	3.96	14.5802	7.80718	13.3601	727	235	11.05	18.1	22	10.71	2	4	0
279	Raspalje	Belgium	Grimminge	10.86	18.18	3.96	14.5802	7.80718	13.3601	758	284	12.26	13.7	22	9.03	1	4	1
280	Raspalje	Belgium	Grimminge	10.86	18.18	3.96	14.5802	7.80718	13.3601	788	183	9.62	12.3	22	10.16	1	4	1
281	Raspalje	Belgium	Grimminge	10.86	18.18	3.96	14.5802	7.80718	13.3601	813	226	10.73	15.7	22	9.5	1	4	2
412	Fritzy P.	Belgium	Grimminge	10.86	18.18	3.96	14.5802	7.80718	13.3601	21	104	2.87	17.8	22	12.94	0	4	3
414	Fritzy P.	Belgium	Grimminge	10.86	18.18	3.96	14.5802	7.80718	13.3601	155	225	14.3	16.7	22	13.36	1	4	2
415	Fritzy P.	Belgium	Grimminge	10.86	18.18	3.96	14.5802	7.80718	13.3601	730	242	13.86	9.6	22	10.33	0	4	2
416	Fritzy P.	Belgium	Grimminge	10.86	18.18	3.96	14.5802	7.80718	13.3601	779	300	16.59	11.1	22	9.69	1	4	3
476	Beaupré	Belgium	Grimminge	10.86	18.18	3.96	14.5802	7.80718	13.3601	23	200	9.71	8.9	22	8.14	3	4	0
477	Beaupré	Belgium	Grimminge	10.86	18.18	3.96	14.5802	7.80718	13.3601	83	202	10.5	12.4	22	10.32	2	4	0
478	Beaupré	Belgium	Grimminge	10.86	18.18	3.96	14.5802	7.80718	13.3601	115	225	12.65	9.1	22	8.84	2	4	0
479	Beaupré	Belgium	Grimminge	10.86	18.18	3.96	14.5802	7.80718	13.3601	184	192	10.12	11.3	22	10.88	2	4	0
480	Beaupré	Belgium	Grimminge	10.86	18.18	3.96	14.5802	7.80718	13.3601	232	104	3.34	8.1	22	7.21	1	4	0
481	Beaupré	Belgium	Grimminge	10.86	18.18	3.96	14.5802	7.80718	13.3601	268	208	10.92	8.6	22	8.7	2	4	0
482	Beaupré	Belgium	Grimminge	10.86	18.18	3.96	14.5802	7.80718	13.3601	298	174	8.61	8.8	22	8.54	2	4	0
483	Beaupré	Belgium	Grimminge	10.86	18.18	3.96	14.5802	7.80718	13.3601	329	305	15.34	12.3	22	10.34	2	4	0
484	Beaupré	Belgium	Grimminge	10.86	18.18	3.96	14.5802	7.80718	13.3601	373	223	10.47	7.7	22	7.73	2	4	0
485	Beaupré	Belgium	Grimminge	10.86	18.18	3.96	14.5802	7.80718	13.3601	389	197	7.86	8.1	22	7.06	1	4	0
486	Beaupré	Belgium	Grimminge	10.86	18.18	3.96	14.5802	7.80718	13.3601	435	185	6.76	9.2	22	7.37	1	4	0
487	Beaupré	Belgium	Grimminge	10.86	18.18	3.96	14.5802	7.80718	13.3601	467	235	11.51	10.1	22	9.12	2	4	0
488	Beaupré	Belgium	Grimminge	10.86	18.18	3.96	14.5802	7.80718	13.3601	501	236	12.46	8.4	22	9.62	2	4	0
489	Beaupré	Belgium	Grimminge	10.86	18.18	3.96	14.5802	7.80718	13.3601	555	223	11.25	7.4	22	7.67	1	4	0
490	Beaupré	Belgium	Grimminge	10.86	18.18	3.96	14.5802	7.80718	13.3601	627	170	6.25	9.7	22	9.36	2	4	0
491	Beaupré	Belgium	Grimminge	10.86	18.18	3.96	14.5802	7.80718	13.3601	645	245	12085	11.6	22	10.48	2	4	0
492	Beaupré	Belgium	Grimminge	10.86	18.18	3.96	14.5802	7.80718	13.3601	683	120	5.79	7.1	22	6.68	1	4	0
493	Beaupré	Belgium	Grimminge	10.86	18.18	3.96	14.5802	7.80718	13.3601	716	252	12	19.7	22	13.92	2	4	0
1	Unal	Belgium	Grimminge	10.86	18.18	3.96	14.5802	7.80718	13.3601	11	203	11.77	5	22	5.81	2	5	2
2	Unal	Belgium	Grimminge	10.86	18.18	3.96	14.5802	7.80718	13.3601	42	190	8.7	4.5	22	5.62	3	5	2
3	Unal	Belgium	Grimminge	10.86	18.18	3.96	14.5802	7.80718	13.3601	143	210	9.65	4.3	22	4.88	1	5	3
4	Unal	Belgium	Grimminge	10.86	18.18	3.96	14.5802	7.80718	13.3601	168	225	9	3.4	22	4.67	2	5	2
5	Unal	Belgium	Grimminge	10.86	18.18	3.96	14.5802	7.80718	13.3601	246	212	8.55	5	22	5.4	1	5	3
6	Unal	Belgium	Grimminge	10.86	18.18	3.96	14.5802	7.80718	13.3601	272	213	9.18	3.9	22	4.74	1	5	2
7	Unal	Belgium	Grimminge	10.86	18.18	3.96	14.5802	7.80718	13.3601	326	210	11.42	3.8	22	4.89	1	5	3
8	Unal	Belgium	Grimminge	10.86	18.18	3.96	14.5802	7.80718	13.3601	375	243	12.5	3.5	22	4.86	2	5	2
9	Unal	Belgium	Grimminge	10.86	18.18	3.96	14.5802	7.80718	13.3601	401	265	12.45	3.6	22	4.69	1	5	2
10	Unal	Belgium	Grimminge	10.86	18.18	3.96	14.5802	7.80718	13.3601	457	250	12	4.9	22	6.13	1	5	3
11	Unal	Belgium	Grimminge	10.86	18.18	3.96	14.5802	7.80718	13.3601	489	245	13.16	3.6	22	4.74	1	5	2
12	Unal	Belgium	Grimminge	10.86	18.18	3.96	14.5802	7.80718	13.3601	521	55	16.08	4.3	22	4.99	1	5	3
13	Unal	Belgium	Grimminge	10.86	18.18	3.96	14.5802	7.80718	13.3601	557	189	10.69	3.8	22	4.34	1	5	2
14	Unal	Belgium	Grimminge	10.86	18.18	3.96	14.5802	7.80718	13.3601	588	225	11.2	3.4	22	5.2	2	5	3
15	Unal	Belgium	Grimminge	10.86	18.18	3.96	14.5802	7.80718	13.3601	642	225	13.36	5.1	22	5.21	2	5	1
16	Unal	Belgium	Grimminge	10.86	18.18	3.96	14.5802	7.80718	13.3601	688	133	10.46	3.7	22	4.56	1	5	1
17	Unal	Belgium	Grimminge	10.86	18.18	3.96	14.5802	7.80718	13.3601	725	253	12.49	4.4	22	5.29	1	5	1
18	Unal	Belgium	Grimminge	10.86	18.18	3.96	14.5802	7.80718	13.3601	749	235	12.38	3.8	22	4.56	1	5	1
19	Unal	Belgium	Grimminge	10.86	18.18	3.96	14.5802	7.80718	13.3601	787	220	10.95	5.2	22	5.6	2	5	2
20	Unal	Belgium	Grimminge	10.86	18.18	3.96	14.5802	7.80718	13.3601	809	197	11.69	5.4	22	5.6	2	5	1
190	Trichobel	Belgium	Grimminge	10.86	18.18	3.96	14.5802	7.80718	13.3601	132	285	17.72	15.3	22	10.91	0	5	4
191	Trichobel	Belgium	Grimminge	10.86	18.18	3.96	14.5802	7.80718	13.3601	324	222	9.16	10.8	22	9.43	0	5	4
192	Trichobel	Belgium	Grimminge	10.86	18.18	3.96	14.5802	7.80718	13.3601	696	255	15.39	8.6	22	9.54	0	5	5
193	Trichobel	Belgium	Grimminge	10.86	18.18	3.96	14.5802	7.80718	13.3601	739	283	17.73	14.1	22	11.12	1	5	4
194	Trichobel	Belgium	Grimminge	10.86	18.18	3.96	14.5802	7.80718	13.3601	804	281	17.06	10.9	22	8.61	0	5	4
262	Raspalje	Belgium	Grimminge	10.86	18.18	3.96	14.5802	7.80718	13.3601	16	203	10.26	13.4	22	9.12	2	5	3
263	Raspalje	Belgium	Grimminge	10.86	18.18	3.96	14.5802	7.80718	13.3601	81	250	14.17	11.5	22	10.12	0	5	2
264	Raspalje	Belgium	Grimminge	10.86	18.18	3.96	14.5802	7.80718	13.3601	113	240	11.57	13.3	22	8.64	2	5	3
265	Raspalje	Belgium	Grimminge	10.86	18.18	3.96	14.5802	7.80718	13.3601	141	170	8.64	10.6	22	8.15	1	5	1
266	Raspalje	Belgium	Grimminge	10.86	18.18	3.96	14.5802	7.80718	13.3601	175	175	14.58	12.8	22	10.23	1	5	2
267	Raspalje	Belgium	Grimminge	10.86	18.18	3.96	14.5802	7.80718	13.3601	208	275	13.03	12.7	22	11	2	5	1
268	Raspalje	Belgium	Grimminge	10.86	18.18	3.96	14.5802	7.80718	13.3601	244	200	8.91	15.3	22	10.9	1	5	3
269	Raspalje	Belgium	Grimminge	10.86	18.18	3.96	14.5802	7.80718	13.3601	284	260	14.43	9.9	22	10.49	3	5	3
270	Raspalje	Belgium	Grimminge	10.86	18.18	3.96	14.5802	7.80718	13.3601	316	275	16.09	13.1	22	11.56	2	5	2
271	Raspalje	Belgium	Grimminge	10.86	18.18	3.96	14.5802	7.80718	13.3601	337	153	7.68	13.3	22	9.93	1	5	1
272	Raspalje	Belgium	Grimminge	10.86	18.18	3.96	14.5802	7.80718	13.3601	408	230	9.82	10.5	22	8.16	2	5	3
273	Raspalje	Belgium	Grimminge	10.86	18.18	3.96	14.5802	7.80718	13.3601	440	182	8.4	10.8	22	8.47	1	5	3
274	Raspalje	Belgium	Grimminge	10.86	18.18	3.96	14.5802	7.80718	13.3601	504	223	13.89	9.8	22	8.84	1	5	2
275	Raspalje	Belgium	Grimminge	10.86	18.18	3.96	14.5802	7.80718	13.3601	538	148	9.6	16.5	22	12.13	2	5	3
276	Raspalje	Belgium	Grimminge	10.86	18.18	3.96	14.5802	7.80718	13.3601	617	250	13.51	13.5	22	10.83	1	5	1
277	Raspalje	Belgium	Grimminge	10.86	18.18	3.96	14.5802	7.80718	13.3601	668	274	16.08	13.7	22	11.32	2	5	3
278	Raspalje	Belgium	Grimminge	10.86	18.18	3.96	14.5802	7.80718	13.3601	727	235	11.05	18.1	22	10.71	2	5	1
279	Raspalje	Belgium	Grimminge	10.86	18.18	3.96	14.5802	7.80718	13.3601	758	284	12.26	13.7	22	9.03	1	5	3
280	Raspalje	Belgium	Grimminge	10.86	18.18	3.96	14.5802	7.80718	13.3601	788	183	9.62	12.3	22	10.16	1	5	2
281	Raspalje	Belgium	Grimminge	10.86	18.18	3.96	14.5802	7.80718	13.3601	813	226	10.73	15.7	22	9.5	1	5	2
412	Fritzy P.	Belgium	Grimminge	10.86	18.18	3.96	14.5802	7.80718	13.3601	21	104	2.87	17.8	22	12.94	0	5	5
414	Fritzy P.	Belgium	Grimminge	10.86	18.18	3.96	14.5802	7.80718	13.3601	155	225	14.3	16.7	22	13.36	1	5	4
415	Fritzy P.	Belgium	Grimminge	10.86	18.18	3.96	14.5802	7.80718	13.3601	730	242	13.86	9.6	22	10.33	0	5	4
416	Fritzy P.	Belgium	Grimminge	10.86	18.18	3.96	14.5802	7.80718	13.3601	779	300	16.59	11.1	22	9.69	1	5	5
476	Beaupré	Belgium	Grimminge	10.86	18.18	3.96	14.5802	7.80718	13.3601	23	200	9.71	8.9	22	8.14	3	5	0
477	Beaupré	Belgium	Grimminge	10.86	18.18	3.96	14.5802	7.80718	13.3601	83	202	10.5	12.4	22	10.32	2	5	0
478	Beaupré	Belgium	Grimminge	10.86	18.18	3.96	14.5802	7.80718	13.3601	115	225	12.65	9.1	22	8.84	2	5	0
479	Beaupré	Belgium	Grimminge	10.86	18.18	3.96	14.5802	7.80718	13.3601	184	192	10.12	11.3	22	10.88	2	5	0
480	Beaupré	Belgium	Grimminge	10.86	18.18	3.96	14.5802	7.80718	13.3601	232	104	3.34	8.1	22	7.21	1	5	1
481	Beaupré	Belgium	Grimminge	10.86	18.18	3.96	14.5802	7.80718	13.3601	268	208	10.92	8.6	22	8.7	2	5	0
482	Beaupré	Belgium	Grimminge	10.86	18.18	3.96	14.5802	7.80718	13.3601	298	174	8.61	8.8	22	8.54	2	5	0
483	Beaupré	Belgium	Grimminge	10.86	18.18	3.96	14.5802	7.80718	13.3601	329	305	15.34	12.3	22	10.34	2	5	2
484	Beaupré	Belgium	Grimminge	10.86	18.18	3.96	14.5802	7.80718	13.3601	373	223	10.47	7.7	22	7.73	2	5	0
485	Beaupré	Belgium	Grimminge	10.86	18.18	3.96	14.5802	7.80718	13.3601	389	197	7.86	8.1	22	7.06	1	5	0
486	Beaupré	Belgium	Grimminge	10.86	18.18	3.96	14.5802	7.80718	13.3601	435	185	6.76	9.2	22	7.37	1	5	2
487	Beaupré	Belgium	Grimminge	10.86	18.18	3.96	14.5802	7.80718	13.3601	467	235	11.51	10.1	22	9.12	2	5	0
488	Beaupré	Belgium	Grimminge	10.86	18.18	3.96	14.5802	7.80718	13.3601	501	236	12.46	8.4	22	9.62	2	5	0
489	Beaupré	Belgium	Grimminge	10.86	18.18	3.96	14.5802	7.80718	13.3601	555	223	11.25	7.4	22	7.67	1	5	2
490	Beaupré	Belgium	Grimminge	10.86	18.18	3.96	14.5802	7.80718	13.3601	627	170	6.25	9.7	22	9.36	2	5	0
491	Beaupré	Belgium	Grimminge	10.86	18.18	3.96	14.5802	7.80718	13.3601	645	245	12085	11.6	22	10.48	2	5	2
492	Beaupré	Belgium	Grimminge	10.86	18.18	3.96	14.5802	7.80718	13.3601	683	120	5.79	7.1	22	6.68	1	5	0
493	Beaupré	Belgium	Grimminge	10.86	18.18	3.96	14.5802	7.80718	13.3601	716	252	12	19.7	22	13.92	2	5	0
1	Unal	Belgium	Grimminge	10.86	18.18	3.96	14.5802	7.80718	13.3601	11	203	11.77	5	22	5.81	2	6	4
2	Unal	Belgium	Grimminge	10.86	18.18	3.96	14.5802	7.80718	13.3601	42	190	8.7	4.5	22	5.62	3	6	4
3	Unal	Belgium	Grimminge	10.86	18.18	3.96	14.5802	7.80718	13.3601	143	210	9.65	4.3	22	4.88	1	6	4
4	Unal	Belgium	Grimminge	10.86	18.18	3.96	14.5802	7.80718	13.3601	168	225	9	3.4	22	4.67	2	6	4
5	Unal	Belgium	Grimminge	10.86	18.18	3.96	14.5802	7.80718	13.3601	246	212	8.55	5	22	5.4	1	6	4
6	Unal	Belgium	Grimminge	10.86	18.18	3.96	14.5802	7.80718	13.3601	272	213	9.18	3.9	22	4.74	1	6	4
7	Unal	Belgium	Grimminge	10.86	18.18	3.96	14.5802	7.80718	13.3601	326	210	11.42	3.8	22	4.89	1	6	4
8	Unal	Belgium	Grimminge	10.86	18.18	3.96	14.5802	7.80718	13.3601	375	243	12.5	3.5	22	4.86	2	6	4
9	Unal	Belgium	Grimminge	10.86	18.18	3.96	14.5802	7.80718	13.3601	401	265	12.45	3.6	22	4.69	1	6	4
10	Unal	Belgium	Grimminge	10.86	18.18	3.96	14.5802	7.80718	13.3601	457	250	12	4.9	22	6.13	1	6	4
11	Unal	Belgium	Grimminge	10.86	18.18	3.96	14.5802	7.80718	13.3601	489	245	13.16	3.6	22	4.74	1	6	4
12	Unal	Belgium	Grimminge	10.86	18.18	3.96	14.5802	7.80718	13.3601	521	55	16.08	4.3	22	4.99	1	6	5
13	Unal	Belgium	Grimminge	10.86	18.18	3.96	14.5802	7.80718	13.3601	557	189	10.69	3.8	22	4.34	1	6	4
14	Unal	Belgium	Grimminge	10.86	18.18	3.96	14.5802	7.80718	13.3601	588	225	11.2	3.4	22	5.2	2	6	4
15	Unal	Belgium	Grimminge	10.86	18.18	3.96	14.5802	7.80718	13.3601	642	225	13.36	5.1	22	5.21	2	6	1
16	Unal	Belgium	Grimminge	10.86	18.18	3.96	14.5802	7.80718	13.3601	688	133	10.46	3.7	22	4.56	1	6	1
17	Unal	Belgium	Grimminge	10.86	18.18	3.96	14.5802	7.80718	13.3601	725	253	12.49	4.4	22	5.29	1	6	3
18	Unal	Belgium	Grimminge	10.86	18.18	3.96	14.5802	7.80718	13.3601	749	235	12.38	3.8	22	4.56	1	6	4
19	Unal	Belgium	Grimminge	10.86	18.18	3.96	14.5802	7.80718	13.3601	787	220	10.95	5.2	22	5.6	2	6	4
20	Unal	Belgium	Grimminge	10.86	18.18	3.96	14.5802	7.80718	13.3601	809	197	11.69	5.4	22	5.6	2	6	1
190	Trichobel	Belgium	Grimminge	10.86	18.18	3.96	14.5802	7.80718	13.3601	132	285	17.72	15.3	22	10.91	0	6	5
191	Trichobel	Belgium	Grimminge	10.86	18.18	3.96	14.5802	7.80718	13.3601	324	222	9.16	10.8	22	9.43	0	6	5
192	Trichobel	Belgium	Grimminge	10.86	18.18	3.96	14.5802	7.80718	13.3601	696	255	15.39	8.6	22	9.54	0	6	5
193	Trichobel	Belgium	Grimminge	10.86	18.18	3.96	14.5802	7.80718	13.3601	739	283	17.73	14.1	22	11.12	1	6	5
194	Trichobel	Belgium	Grimminge	10.86	18.18	3.96	14.5802	7.80718	13.3601	804	281	17.06	10.9	22	8.61	0	6	5
262	Raspalje	Belgium	Grimminge	10.86	18.18	3.96	14.5802	7.80718	13.3601	16	203	10.26	13.4	22	9.12	2	6	5
263	Raspalje	Belgium	Grimminge	10.86	18.18	3.96	14.5802	7.80718	13.3601	81	250	14.17	11.5	22	10.12	0	6	4
264	Raspalje	Belgium	Grimminge	10.86	18.18	3.96	14.5802	7.80718	13.3601	113	240	11.57	13.3	22	8.64	2	6	5
265	Raspalje	Belgium	Grimminge	10.86	18.18	3.96	14.5802	7.80718	13.3601	141	170	8.64	10.6	22	8.15	1	6	2
266	Raspalje	Belgium	Grimminge	10.86	18.18	3.96	14.5802	7.80718	13.3601	175	175	14.58	12.8	22	10.23	1	6	4
267	Raspalje	Belgium	Grimminge	10.86	18.18	3.96	14.5802	7.80718	13.3601	208	275	13.03	12.7	22	11	2	6	4
268	Raspalje	Belgium	Grimminge	10.86	18.18	3.96	14.5802	7.80718	13.3601	244	200	8.91	15.3	22	10.9	1	6	5
269	Raspalje	Belgium	Grimminge	10.86	18.18	3.96	14.5802	7.80718	13.3601	284	260	14.43	9.9	22	10.49	3	6	5
270	Raspalje	Belgium	Grimminge	10.86	18.18	3.96	14.5802	7.80718	13.3601	316	275	16.09	13.1	22	11.56	2	6	4
271	Raspalje	Belgium	Grimminge	10.86	18.18	3.96	14.5802	7.80718	13.3601	337	153	7.68	13.3	22	9.93	1	6	4
272	Raspalje	Belgium	Grimminge	10.86	18.18	3.96	14.5802	7.80718	13.3601	408	230	9.82	10.5	22	8.16	2	6	5
273	Raspalje	Belgium	Grimminge	10.86	18.18	3.96	14.5802	7.80718	13.3601	440	182	8.4	10.8	22	8.47	1	6	5
274	Raspalje	Belgium	Grimminge	10.86	18.18	3.96	14.5802	7.80718	13.3601	504	223	13.89	9.8	22	8.84	1	6	4
275	Raspalje	Belgium	Grimminge	10.86	18.18	3.96	14.5802	7.80718	13.3601	538	148	9.6	16.5	22	12.13	2	6	5
276	Raspalje	Belgium	Grimminge	10.86	18.18	3.96	14.5802	7.80718	13.3601	617	250	13.51	13.5	22	10.83	1	6	2
277	Raspalje	Belgium	Grimminge	10.86	18.18	3.96	14.5802	7.80718	13.3601	668	274	16.08	13.7	22	11.32	2	6	5
278	Raspalje	Belgium	Grimminge	10.86	18.18	3.96	14.5802	7.80718	13.3601	727	235	11.05	18.1	22	10.71	2	6	2
279	Raspalje	Belgium	Grimminge	10.86	18.18	3.96	14.5802	7.80718	13.3601	758	284	12.26	13.7	22	9.03	1	6	5
280	Raspalje	Belgium	Grimminge	10.86	18.18	3.96	14.5802	7.80718	13.3601	788	183	9.62	12.3	22	10.16	1	6	3
281	Raspalje	Belgium	Grimminge	10.86	18.18	3.96	14.5802	7.80718	13.3601	813	226	10.73	15.7	22	9.5	1	6	2
412	Fritzy P.	Belgium	Grimminge	10.86	18.18	3.96	14.5802	7.80718	13.3601	21	104	2.87	17.8	22	12.94	0	6	5
414	Fritzy P.	Belgium	Grimminge	10.86	18.18	3.96	14.5802	7.80718	13.3601	155	225	14.3	16.7	22	13.36	1	6	5
415	Fritzy P.	Belgium	Grimminge	10.86	18.18	3.96	14.5802	7.80718	13.3601	730	242	13.86	9.6	22	10.33	0	6	5
416	Fritzy P.	Belgium	Grimminge	10.86	18.18	3.96	14.5802	7.80718	13.3601	779	300	16.59	11.1	22	9.69	1	6	5
476	Beaupré	Belgium	Grimminge	10.86	18.18	3.96	14.5802	7.80718	13.3601	23	200	9.71	8.9	22	8.14	3	6	3
477	Beaupré	Belgium	Grimminge	10.86	18.18	3.96	14.5802	7.80718	13.3601	83	202	10.5	12.4	22	10.32	2	6	0
478	Beaupré	Belgium	Grimminge	10.86	18.18	3.96	14.5802	7.80718	13.3601	115	225	12.65	9.1	22	8.84	2	6	1
479	Beaupré	Belgium	Grimminge	10.86	18.18	3.96	14.5802	7.80718	13.3601	184	192	10.12	11.3	22	10.88	2	6	0
480	Beaupré	Belgium	Grimminge	10.86	18.18	3.96	14.5802	7.80718	13.3601	232	104	3.34	8.1	22	7.21	1	6	1
481	Beaupré	Belgium	Grimminge	10.86	18.18	3.96	14.5802	7.80718	13.3601	268	208	10.92	8.6	22	8.7	2	6	0
482	Beaupré	Belgium	Grimminge	10.86	18.18	3.96	14.5802	7.80718	13.3601	298	174	8.61	8.8	22	8.54	2	6	0
483	Beaupré	Belgium	Grimminge	10.86	18.18	3.96	14.5802	7.80718	13.3601	329	305	15.34	12.3	22	10.34	2	6	3
484	Beaupré	Belgium	Grimminge	10.86	18.18	3.96	14.5802	7.80718	13.3601	373	223	10.47	7.7	22	7.73	2	6	3
485	Beaupré	Belgium	Grimminge	10.86	18.18	3.96	14.5802	7.80718	13.3601	389	197	7.86	8.1	22	7.06	1	6	3
486	Beaupré	Belgium	Grimminge	10.86	18.18	3.96	14.5802	7.80718	13.3601	435	185	6.76	9.2	22	7.37	1	6	2
487	Beaupré	Belgium	Grimminge	10.86	18.18	3.96	14.5802	7.80718	13.3601	467	235	11.51	10.1	22	9.12	2	6	2
488	Beaupré	Belgium	Grimminge	10.86	18.18	3.96	14.5802	7.80718	13.3601	501	236	12.46	8.4	22	9.62	2	6	0
489	Beaupré	Belgium	Grimminge	10.86	18.18	3.96	14.5802	7.80718	13.3601	555	223	11.25	7.4	22	7.67	1	6	3
490	Beaupré	Belgium	Grimminge	10.86	18.18	3.96	14.5802	7.80718	13.3601	627	170	6.25	9.7	22	9.36	2	6	0
491	Beaupré	Belgium	Grimminge	10.86	18.18	3.96	14.5802	7.80718	13.3601	645	245	12085	11.6	22	10.48	2	6	3
492	Beaupré	Belgium	Grimminge	10.86	18.18	3.96	14.5802	7.80718	13.3601	683	120	5.79	7.1	22	6.68	1	6	0
493	Beaupré	Belgium	Grimminge	10.86	18.18	3.96	14.5802	7.80718	13.3601	716	252	12	19.7	22	13.92	2	6	0
1	Unal	Belgium	Grimminge	10.86	18.18	3.96	14.5802	7.80718	13.3601	11	203	11.77	5	22	5.81	2	7	5
2	Unal	Belgium	Grimminge	10.86	18.18	3.96	14.5802	7.80718	13.3601	42	190	8.7	4.5	22	5.62	3	7	5
3	Unal	Belgium	Grimminge	10.86	18.18	3.96	14.5802	7.80718	13.3601	143	210	9.65	4.3	22	4.88	1	7	5
4	Unal	Belgium	Grimminge	10.86	18.18	3.96	14.5802	7.80718	13.3601	168	225	9	3.4	22	4.67	2	7	5
5	Unal	Belgium	Grimminge	10.86	18.18	3.96	14.5802	7.80718	13.3601	246	212	8.55	5	22	5.4	1	7	5
6	Unal	Belgium	Grimminge	10.86	18.18	3.96	14.5802	7.80718	13.3601	272	213	9.18	3.9	22	4.74	1	7	5
7	Unal	Belgium	Grimminge	10.86	18.18	3.96	14.5802	7.80718	13.3601	326	210	11.42	3.8	22	4.89	1	7	5
8	Unal	Belgium	Grimminge	10.86	18.18	3.96	14.5802	7.80718	13.3601	375	243	12.5	3.5	22	4.86	2	7	5
9	Unal	Belgium	Grimminge	10.86	18.18	3.96	14.5802	7.80718	13.3601	401	265	12.45	3.6	22	4.69	1	7	5
10	Unal	Belgium	Grimminge	10.86	18.18	3.96	14.5802	7.80718	13.3601	457	250	12	4.9	22	6.13	1	7	5
11	Unal	Belgium	Grimminge	10.86	18.18	3.96	14.5802	7.80718	13.3601	489	245	13.16	3.6	22	4.74	1	7	5
12	Unal	Belgium	Grimminge	10.86	18.18	3.96	14.5802	7.80718	13.3601	521	55	16.08	4.3	22	4.99	1	7	5
13	Unal	Belgium	Grimminge	10.86	18.18	3.96	14.5802	7.80718	13.3601	557	189	10.69	3.8	22	4.34	1	7	5
14	Unal	Belgium	Grimminge	10.86	18.18	3.96	14.5802	7.80718	13.3601	588	225	11.2	3.4	22	5.2	2	7	5
15	Unal	Belgium	Grimminge	10.86	18.18	3.96	14.5802	7.80718	13.3601	642	225	13.36	5.1	22	5.21	2	7	4
16	Unal	Belgium	Grimminge	10.86	18.18	3.96	14.5802	7.80718	13.3601	688	133	10.46	3.7	22	4.56	1	7	2
17	Unal	Belgium	Grimminge	10.86	18.18	3.96	14.5802	7.80718	13.3601	725	253	12.49	4.4	22	5.29	1	7	5
18	Unal	Belgium	Grimminge	10.86	18.18	3.96	14.5802	7.80718	13.3601	749	235	12.38	3.8	22	4.56	1	7	5
19	Unal	Belgium	Grimminge	10.86	18.18	3.96	14.5802	7.80718	13.3601	787	220	10.95	5.2	22	5.6	2	7	5
20	Unal	Belgium	Grimminge	10.86	18.18	3.96	14.5802	7.80718	13.3601	809	197	11.69	5.4	22	5.6	2	7	4
190	Trichobel	Belgium	Grimminge	10.86	18.18	3.96	14.5802	7.80718	13.3601	132	285	17.72	15.3	22	10.91	0	7	5
191	Trichobel	Belgium	Grimminge	10.86	18.18	3.96	14.5802	7.80718	13.3601	324	222	9.16	10.8	22	9.43	0	7	5
192	Trichobel	Belgium	Grimminge	10.86	18.18	3.96	14.5802	7.80718	13.3601	696	255	15.39	8.6	22	9.54	0	7	5
193	Trichobel	Belgium	Grimminge	10.86	18.18	3.96	14.5802	7.80718	13.3601	739	283	17.73	14.1	22	11.12	1	7	5
194	Trichobel	Belgium	Grimminge	10.86	18.18	3.96	14.5802	7.80718	13.3601	804	281	17.06	10.9	22	8.61	0	7	5
262	Raspalje	Belgium	Grimminge	10.86	18.18	3.96	14.5802	7.80718	13.3601	16	203	10.26	13.4	22	9.12	2	7	5
263	Raspalje	Belgium	Grimminge	10.86	18.18	3.96	14.5802	7.80718	13.3601	81	250	14.17	11.5	22	10.12	0	7	5
264	Raspalje	Belgium	Grimminge	10.86	18.18	3.96	14.5802	7.80718	13.3601	113	240	11.57	13.3	22	8.64	2	7	5
265	Raspalje	Belgium	Grimminge	10.86	18.18	3.96	14.5802	7.80718	13.3601	141	170	8.64	10.6	22	8.15	1	7	4
266	Raspalje	Belgium	Grimminge	10.86	18.18	3.96	14.5802	7.80718	13.3601	175	175	14.58	12.8	22	10.23	1	7	5
267	Raspalje	Belgium	Grimminge	10.86	18.18	3.96	14.5802	7.80718	13.3601	208	275	13.03	12.7	22	11	2	7	5
268	Raspalje	Belgium	Grimminge	10.86	18.18	3.96	14.5802	7.80718	13.3601	244	200	8.91	15.3	22	10.9	1	7	5
269	Raspalje	Belgium	Grimminge	10.86	18.18	3.96	14.5802	7.80718	13.3601	284	260	14.43	9.9	22	10.49	3	7	5
270	Raspalje	Belgium	Grimminge	10.86	18.18	3.96	14.5802	7.80718	13.3601	316	275	16.09	13.1	22	11.56	2	7	5
271	Raspalje	Belgium	Grimminge	10.86	18.18	3.96	14.5802	7.80718	13.3601	337	153	7.68	13.3	22	9.93	1	7	5
272	Raspalje	Belgium	Grimminge	10.86	18.18	3.96	14.5802	7.80718	13.3601	408	230	9.82	10.5	22	8.16	2	7	5
273	Raspalje	Belgium	Grimminge	10.86	18.18	3.96	14.5802	7.80718	13.3601	440	182	8.4	10.8	22	8.47	1	7	5
274	Raspalje	Belgium	Grimminge	10.86	18.18	3.96	14.5802	7.80718	13.3601	504	223	13.89	9.8	22	8.84	1	7	5
275	Raspalje	Belgium	Grimminge	10.86	18.18	3.96	14.5802	7.80718	13.3601	538	148	9.6	16.5	22	12.13	2	7	5
276	Raspalje	Belgium	Grimminge	10.86	18.18	3.96	14.5802	7.80718	13.3601	617	250	13.51	13.5	22	10.83	1	7	4
277	Raspalje	Belgium	Grimminge	10.86	18.18	3.96	14.5802	7.80718	13.3601	668	274	16.08	13.7	22	11.32	2	7	5
278	Raspalje	Belgium	Grimminge	10.86	18.18	3.96	14.5802	7.80718	13.3601	727	235	11.05	18.1	22	10.71	2	7	4
279	Raspalje	Belgium	Grimminge	10.86	18.18	3.96	14.5802	7.80718	13.3601	758	284	12.26	13.7	22	9.03	1	7	5
280	Raspalje	Belgium	Grimminge	10.86	18.18	3.96	14.5802	7.80718	13.3601	788	183	9.62	12.3	22	10.16	1	7	5
281	Raspalje	Belgium	Grimminge	10.86	18.18	3.96	14.5802	7.80718	13.3601	813	226	10.73	15.7	22	9.5	1	7	4
412	Fritzy P.	Belgium	Grimminge	10.86	18.18	3.96	14.5802	7.80718	13.3601	21	104	2.87	17.8	22	12.94	0	7	5
414	Fritzy P.	Belgium	Grimminge	10.86	18.18	3.96	14.5802	7.80718	13.3601	155	225	14.3	16.7	22	13.36	1	7	5
415	Fritzy P.	Belgium	Grimminge	10.86	18.18	3.96	14.5802	7.80718	13.3601	730	242	13.86	9.6	22	10.33	0	7	5
416	Fritzy P.	Belgium	Grimminge	10.86	18.18	3.96	14.5802	7.80718	13.3601	779	300	16.59	11.1	22	9.69	1	7	5
476	Beaupré	Belgium	Grimminge	10.86	18.18	3.96	14.5802	7.80718	13.3601	23	200	9.71	8.9	22	8.14	3	7	4
477	Beaupré	Belgium	Grimminge	10.86	18.18	3.96	14.5802	7.80718	13.3601	83	202	10.5	12.4	22	10.32	2	7	2
478	Beaupré	Belgium	Grimminge	10.86	18.18	3.96	14.5802	7.80718	13.3601	115	225	12.65	9.1	22	8.84	2	7	3
479	Beaupré	Belgium	Grimminge	10.86	18.18	3.96	14.5802	7.80718	13.3601	184	192	10.12	11.3	22	10.88	2	7	2
480	Beaupré	Belgium	Grimminge	10.86	18.18	3.96	14.5802	7.80718	13.3601	232	104	3.34	8.1	22	7.21	1	7	3
481	Beaupré	Belgium	Grimminge	10.86	18.18	3.96	14.5802	7.80718	13.3601	268	208	10.92	8.6	22	8.7	2	7	1
482	Beaupré	Belgium	Grimminge	10.86	18.18	3.96	14.5802	7.80718	13.3601	298	174	8.61	8.8	22	8.54	2	7	2
483	Beaupré	Belgium	Grimminge	10.86	18.18	3.96	14.5802	7.80718	13.3601	329	305	15.34	12.3	22	10.34	2	7	4
484	Beaupré	Belgium	Grimminge	10.86	18.18	3.96	14.5802	7.80718	13.3601	373	223	10.47	7.7	22	7.73	2	7	4
485	Beaupré	Belgium	Grimminge	10.86	18.18	3.96	14.5802	7.80718	13.3601	389	197	7.86	8.1	22	7.06	1	7	4
486	Beaupré	Belgium	Grimminge	10.86	18.18	3.96	14.5802	7.80718	13.3601	435	185	6.76	9.2	22	7.37	1	7	4
487	Beaupré	Belgium	Grimminge	10.86	18.18	3.96	14.5802	7.80718	13.3601	467	235	11.51	10.1	22	9.12	2	7	4
488	Beaupré	Belgium	Grimminge	10.86	18.18	3.96	14.5802	7.80718	13.3601	501	236	12.46	8.4	22	9.62	2	7	3
489	Beaupré	Belgium	Grimminge	10.86	18.18	3.96	14.5802	7.80718	13.3601	555	223	11.25	7.4	22	7.67	1	7	5
490	Beaupré	Belgium	Grimminge	10.86	18.18	3.96	14.5802	7.80718	13.3601	627	170	6.25	9.7	22	9.36	2	7	0
491	Beaupré	Belgium	Grimminge	10.86	18.18	3.96	14.5802	7.80718	13.3601	645	245	12085	11.6	22	10.48	2	7	4
492	Beaupré	Belgium	Grimminge	10.86	18.18	3.96	14.5802	7.80718	13.3601	683	120	5.79	7.1	22	6.68	1	7	3
493	Beaupré	Belgium	Grimminge	10.86	18.18	3.96	14.5802	7.80718	13.3601	716	252	12	19.7	22	13.92	2	7	2
1	Unal	Belgium	Grimminge	10.86	18.18	3.96	14.5802	7.80718	13.3601	11	203	11.77	5	22	5.81	2	8	5
2	Unal	Belgium	Grimminge	10.86	18.18	3.96	14.5802	7.80718	13.3601	42	190	8.7	4.5	22	5.62	3	8	5
3	Unal	Belgium	Grimminge	10.86	18.18	3.96	14.5802	7.80718	13.3601	143	210	9.65	4.3	22	4.88	1	8	5
4	Unal	Belgium	Grimminge	10.86	18.18	3.96	14.5802	7.80718	13.3601	168	225	9	3.4	22	4.67	2	8	5
5	Unal	Belgium	Grimminge	10.86	18.18	3.96	14.5802	7.80718	13.3601	246	212	8.55	5	22	5.4	1	8	5
6	Unal	Belgium	Grimminge	10.86	18.18	3.96	14.5802	7.80718	13.3601	272	213	9.18	3.9	22	4.74	1	8	5
7	Unal	Belgium	Grimminge	10.86	18.18	3.96	14.5802	7.80718	13.3601	326	210	11.42	3.8	22	4.89	1	8	5
8	Unal	Belgium	Grimminge	10.86	18.18	3.96	14.5802	7.80718	13.3601	375	243	12.5	3.5	22	4.86	2	8	5
9	Unal	Belgium	Grimminge	10.86	18.18	3.96	14.5802	7.80718	13.3601	401	265	12.45	3.6	22	4.69	1	8	5
10	Unal	Belgium	Grimminge	10.86	18.18	3.96	14.5802	7.80718	13.3601	457	250	12	4.9	22	6.13	1	8	5
11	Unal	Belgium	Grimminge	10.86	18.18	3.96	14.5802	7.80718	13.3601	489	245	13.16	3.6	22	4.74	1	8	5
12	Unal	Belgium	Grimminge	10.86	18.18	3.96	14.5802	7.80718	13.3601	521	55	16.08	4.3	22	4.99	1	8	5
13	Unal	Belgium	Grimminge	10.86	18.18	3.96	14.5802	7.80718	13.3601	557	189	10.69	3.8	22	4.34	1	8	5
14	Unal	Belgium	Grimminge	10.86	18.18	3.96	14.5802	7.80718	13.3601	588	225	11.2	3.4	22	5.2	2	8	5
15	Unal	Belgium	Grimminge	10.86	18.18	3.96	14.5802	7.80718	13.3601	642	225	13.36	5.1	22	5.21	2	8	5
16	Unal	Belgium	Grimminge	10.86	18.18	3.96	14.5802	7.80718	13.3601	688	133	10.46	3.7	22	4.56	1	8	4
17	Unal	Belgium	Grimminge	10.86	18.18	3.96	14.5802	7.80718	13.3601	725	253	12.49	4.4	22	5.29	1	8	5
18	Unal	Belgium	Grimminge	10.86	18.18	3.96	14.5802	7.80718	13.3601	749	235	12.38	3.8	22	4.56	1	8	5
19	Unal	Belgium	Grimminge	10.86	18.18	3.96	14.5802	7.80718	13.3601	787	220	10.95	5.2	22	5.6	2	8	5
20	Unal	Belgium	Grimminge	10.86	18.18	3.96	14.5802	7.80718	13.3601	809	197	11.69	5.4	22	5.6	2	8	5
190	Trichobel	Belgium	Grimminge	10.86	18.18	3.96	14.5802	7.80718	13.3601	132	285	17.72	15.3	22	10.91	0	8	5
191	Trichobel	Belgium	Grimminge	10.86	18.18	3.96	14.5802	7.80718	13.3601	324	222	9.16	10.8	22	9.43	0	8	5
192	Trichobel	Belgium	Grimminge	10.86	18.18	3.96	14.5802	7.80718	13.3601	696	255	15.39	8.6	22	9.54	0	8	5
193	Trichobel	Belgium	Grimminge	10.86	18.18	3.96	14.5802	7.80718	13.3601	739	283	17.73	14.1	22	11.12	1	8	5
194	Trichobel	Belgium	Grimminge	10.86	18.18	3.96	14.5802	7.80718	13.3601	804	281	17.06	10.9	22	8.61	0	8	5
262	Raspalje	Belgium	Grimminge	10.86	18.18	3.96	14.5802	7.80718	13.3601	16	203	10.26	13.4	22	9.12	2	8	5
263	Raspalje	Belgium	Grimminge	10.86	18.18	3.96	14.5802	7.80718	13.3601	81	250	14.17	11.5	22	10.12	0	8	5
264	Raspalje	Belgium	Grimminge	10.86	18.18	3.96	14.5802	7.80718	13.3601	113	240	11.57	13.3	22	8.64	2	8	5
265	Raspalje	Belgium	Grimminge	10.86	18.18	3.96	14.5802	7.80718	13.3601	141	170	8.64	10.6	22	8.15	1	8	5
266	Raspalje	Belgium	Grimminge	10.86	18.18	3.96	14.5802	7.80718	13.3601	175	175	14.58	12.8	22	10.23	1	8	5
267	Raspalje	Belgium	Grimminge	10.86	18.18	3.96	14.5802	7.80718	13.3601	208	275	13.03	12.7	22	11	2	8	5
268	Raspalje	Belgium	Grimminge	10.86	18.18	3.96	14.5802	7.80718	13.3601	244	200	8.91	15.3	22	10.9	1	8	5
269	Raspalje	Belgium	Grimminge	10.86	18.18	3.96	14.5802	7.80718	13.3601	284	260	14.43	9.9	22	10.49	3	8	5
270	Raspalje	Belgium	Grimminge	10.86	18.18	3.96	14.5802	7.80718	13.3601	316	275	16.09	13.1	22	11.56	2	8	5
271	Raspalje	Belgium	Grimminge	10.86	18.18	3.96	14.5802	7.80718	13.3601	337	153	7.68	13.3	22	9.93	1	8	5
272	Raspalje	Belgium	Grimminge	10.86	18.18	3.96	14.5802	7.80718	13.3601	408	230	9.82	10.5	22	8.16	2	8	5
273	Raspalje	Belgium	Grimminge	10.86	18.18	3.96	14.5802	7.80718	13.3601	440	182	8.4	10.8	22	8.47	1	8	5
274	Raspalje	Belgium	Grimminge	10.86	18.18	3.96	14.5802	7.80718	13.3601	504	223	13.89	9.8	22	8.84	1	8	5
275	Raspalje	Belgium	Grimminge	10.86	18.18	3.96	14.5802	7.80718	13.3601	538	148	9.6	16.5	22	12.13	2	8	5
276	Raspalje	Belgium	Grimminge	10.86	18.18	3.96	14.5802	7.80718	13.3601	617	250	13.51	13.5	22	10.83	1	8	5
277	Raspalje	Belgium	Grimminge	10.86	18.18	3.96	14.5802	7.80718	13.3601	668	274	16.08	13.7	22	11.32	2	8	5
278	Raspalje	Belgium	Grimminge	10.86	18.18	3.96	14.5802	7.80718	13.3601	727	235	11.05	18.1	22	10.71	2	8	5
279	Raspalje	Belgium	Grimminge	10.86	18.18	3.96	14.5802	7.80718	13.3601	758	284	12.26	13.7	22	9.03	1	8	5
280	Raspalje	Belgium	Grimminge	10.86	18.18	3.96	14.5802	7.80718	13.3601	788	183	9.62	12.3	22	10.16	1	8	5
281	Raspalje	Belgium	Grimminge	10.86	18.18	3.96	14.5802	7.80718	13.3601	813	226	10.73	15.7	22	9.5	1	8	5
412	Fritzy P.	Belgium	Grimminge	10.86	18.18	3.96	14.5802	7.80718	13.3601	21	104	2.87	17.8	22	12.94	0	8	5
414	Fritzy P.	Belgium	Grimminge	10.86	18.18	3.96	14.5802	7.80718	13.3601	155	225	14.3	16.7	22	13.36	1	8	5
415	Fritzy P.	Belgium	Grimminge	10.86	18.18	3.96	14.5802	7.80718	13.3601	730	242	13.86	9.6	22	10.33	0	8	5
416	Fritzy P.	Belgium	Grimminge	10.86	18.18	3.96	14.5802	7.80718	13.3601	779	300	16.59	11.1	22	9.69	1	8	5
476	Beaupré	Belgium	Grimminge	10.86	18.18	3.96	14.5802	7.80718	13.3601	23	200	9.71	8.9	22	8.14	3	8	5
477	Beaupré	Belgium	Grimminge	10.86	18.18	3.96	14.5802	7.80718	13.3601	83	202	10.5	12.4	22	10.32	2	8	4
478	Beaupré	Belgium	Grimminge	10.86	18.18	3.96	14.5802	7.80718	13.3601	115	225	12.65	9.1	22	8.84	2	8	4
479	Beaupré	Belgium	Grimminge	10.86	18.18	3.96	14.5802	7.80718	13.3601	184	192	10.12	11.3	22	10.88	2	8	4
480	Beaupré	Belgium	Grimminge	10.86	18.18	3.96	14.5802	7.80718	13.3601	232	104	3.34	8.1	22	7.21	1	8	4
481	Beaupré	Belgium	Grimminge	10.86	18.18	3.96	14.5802	7.80718	13.3601	268	208	10.92	8.6	22	8.7	2	8	2
482	Beaupré	Belgium	Grimminge	10.86	18.18	3.96	14.5802	7.80718	13.3601	298	174	8.61	8.8	22	8.54	2	8	4
483	Beaupré	Belgium	Grimminge	10.86	18.18	3.96	14.5802	7.80718	13.3601	329	305	15.34	12.3	22	10.34	2	8	5
484	Beaupré	Belgium	Grimminge	10.86	18.18	3.96	14.5802	7.80718	13.3601	373	223	10.47	7.7	22	7.73	2	8	5
485	Beaupré	Belgium	Grimminge	10.86	18.18	3.96	14.5802	7.80718	13.3601	389	197	7.86	8.1	22	7.06	1	8	5
486	Beaupré	Belgium	Grimminge	10.86	18.18	3.96	14.5802	7.80718	13.3601	435	185	6.76	9.2	22	7.37	1	8	4
487	Beaupré	Belgium	Grimminge	10.86	18.18	3.96	14.5802	7.80718	13.3601	467	235	11.51	10.1	22	9.12	2	8	5
488	Beaupré	Belgium	Grimminge	10.86	18.18	3.96	14.5802	7.80718	13.3601	501	236	12.46	8.4	22	9.62	2	8	4
489	Beaupré	Belgium	Grimminge	10.86	18.18	3.96	14.5802	7.80718	13.3601	555	223	11.25	7.4	22	7.67	1	8	5
490	Beaupré	Belgium	Grimminge	10.86	18.18	3.96	14.5802	7.80718	13.3601	627	170	6.25	9.7	22	9.36	2	8	2
491	Beaupré	Belgium	Grimminge	10.86	18.18	3.96	14.5802	7.80718	13.3601	645	245	12085	11.6	22	10.48	2	8	5
492	Beaupré	Belgium	Grimminge	10.86	18.18	3.96	14.5802	7.80718	13.3601	683	120	5.79	7.1	22	6.68	1	8	5
493	Beaupré	Belgium	Grimminge	10.86	18.18	3.96	14.5802	7.80718	13.3601	716	252	12	19.7	22	13.92	2	8	4
1	Unal	Belgium	Grimminge	10.86	18.18	3.96	14.5802	7.80718	13.3601	11	203	11.77	5	22	5.81	2	9	5
2	Unal	Belgium	Grimminge	10.86	18.18	3.96	14.5802	7.80718	13.3601	42	190	8.7	4.5	22	5.62	3	9	5
3	Unal	Belgium	Grimminge	10.86	18.18	3.96	14.5802	7.80718	13.3601	143	210	9.65	4.3	22	4.88	1	9	5
4	Unal	Belgium	Grimminge	10.86	18.18	3.96	14.5802	7.80718	13.3601	168	225	9	3.4	22	4.67	2	9	5
5	Unal	Belgium	Grimminge	10.86	18.18	3.96	14.5802	7.80718	13.3601	246	212	8.55	5	22	5.4	1	9	5
6	Unal	Belgium	Grimminge	10.86	18.18	3.96	14.5802	7.80718	13.3601	272	213	9.18	3.9	22	4.74	1	9	5
7	Unal	Belgium	Grimminge	10.86	18.18	3.96	14.5802	7.80718	13.3601	326	210	11.42	3.8	22	4.89	1	9	5
8	Unal	Belgium	Grimminge	10.86	18.18	3.96	14.5802	7.80718	13.3601	375	243	12.5	3.5	22	4.86	2	9	5
9	Unal	Belgium	Grimminge	10.86	18.18	3.96	14.5802	7.80718	13.3601	401	265	12.45	3.6	22	4.69	1	9	5
10	Unal	Belgium	Grimminge	10.86	18.18	3.96	14.5802	7.80718	13.3601	457	250	12	4.9	22	6.13	1	9	5
11	Unal	Belgium	Grimminge	10.86	18.18	3.96	14.5802	7.80718	13.3601	489	245	13.16	3.6	22	4.74	1	9	5
12	Unal	Belgium	Grimminge	10.86	18.18	3.96	14.5802	7.80718	13.3601	521	55	16.08	4.3	22	4.99	1	9	5
13	Unal	Belgium	Grimminge	10.86	18.18	3.96	14.5802	7.80718	13.3601	557	189	10.69	3.8	22	4.34	1	9	5
14	Unal	Belgium	Grimminge	10.86	18.18	3.96	14.5802	7.80718	13.3601	588	225	11.2	3.4	22	5.2	2	9	5
15	Unal	Belgium	Grimminge	10.86	18.18	3.96	14.5802	7.80718	13.3601	642	225	13.36	5.1	22	5.21	2	9	5
16	Unal	Belgium	Grimminge	10.86	18.18	3.96	14.5802	7.80718	13.3601	688	133	10.46	3.7	22	4.56	1	9	5
17	Unal	Belgium	Grimminge	10.86	18.18	3.96	14.5802	7.80718	13.3601	725	253	12.49	4.4	22	5.29	1	9	5
18	Unal	Belgium	Grimminge	10.86	18.18	3.96	14.5802	7.80718	13.3601	749	235	12.38	3.8	22	4.56	1	9	5
19	Unal	Belgium	Grimminge	10.86	18.18	3.96	14.5802	7.80718	13.3601	787	220	10.95	5.2	22	5.6	2	9	5
20	Unal	Belgium	Grimminge	10.86	18.18	3.96	14.5802	7.80718	13.3601	809	197	11.69	5.4	22	5.6	2	9	5
190	Trichobel	Belgium	Grimminge	10.86	18.18	3.96	14.5802	7.80718	13.3601	132	285	17.72	15.3	22	10.91	0	9	5
191	Trichobel	Belgium	Grimminge	10.86	18.18	3.96	14.5802	7.80718	13.3601	324	222	9.16	10.8	22	9.43	0	9	5
192	Trichobel	Belgium	Grimminge	10.86	18.18	3.96	14.5802	7.80718	13.3601	696	255	15.39	8.6	22	9.54	0	9	5
193	Trichobel	Belgium	Grimminge	10.86	18.18	3.96	14.5802	7.80718	13.3601	739	283	17.73	14.1	22	11.12	1	9	5
194	Trichobel	Belgium	Grimminge	10.86	18.18	3.96	14.5802	7.80718	13.3601	804	281	17.06	10.9	22	8.61	0	9	5
262	Raspalje	Belgium	Grimminge	10.86	18.18	3.96	14.5802	7.80718	13.3601	16	203	10.26	13.4	22	9.12	2	9	5
263	Raspalje	Belgium	Grimminge	10.86	18.18	3.96	14.5802	7.80718	13.3601	81	250	14.17	11.5	22	10.12	0	9	5
264	Raspalje	Belgium	Grimminge	10.86	18.18	3.96	14.5802	7.80718	13.3601	113	240	11.57	13.3	22	8.64	2	9	5
265	Raspalje	Belgium	Grimminge	10.86	18.18	3.96	14.5802	7.80718	13.3601	141	170	8.64	10.6	22	8.15	1	9	5
266	Raspalje	Belgium	Grimminge	10.86	18.18	3.96	14.5802	7.80718	13.3601	175	175	14.58	12.8	22	10.23	1	9	5
267	Raspalje	Belgium	Grimminge	10.86	18.18	3.96	14.5802	7.80718	13.3601	208	275	13.03	12.7	22	11	2	9	5
268	Raspalje	Belgium	Grimminge	10.86	18.18	3.96	14.5802	7.80718	13.3601	244	200	8.91	15.3	22	10.9	1	9	5
269	Raspalje	Belgium	Grimminge	10.86	18.18	3.96	14.5802	7.80718	13.3601	284	260	14.43	9.9	22	10.49	3	9	5
270	Raspalje	Belgium	Grimminge	10.86	18.18	3.96	14.5802	7.80718	13.3601	316	275	16.09	13.1	22	11.56	2	9	5
271	Raspalje	Belgium	Grimminge	10.86	18.18	3.96	14.5802	7.80718	13.3601	337	153	7.68	13.3	22	9.93	1	9	5
272	Raspalje	Belgium	Grimminge	10.86	18.18	3.96	14.5802	7.80718	13.3601	408	230	9.82	10.5	22	8.16	2	9	5
273	Raspalje	Belgium	Grimminge	10.86	18.18	3.96	14.5802	7.80718	13.3601	440	182	8.4	10.8	22	8.47	1	9	5
274	Raspalje	Belgium	Grimminge	10.86	18.18	3.96	14.5802	7.80718	13.3601	504	223	13.89	9.8	22	8.84	1	9	5
275	Raspalje	Belgium	Grimminge	10.86	18.18	3.96	14.5802	7.80718	13.3601	538	148	9.6	16.5	22	12.13	2	9	5
276	Raspalje	Belgium	Grimminge	10.86	18.18	3.96	14.5802	7.80718	13.3601	617	250	13.51	13.5	22	10.83	1	9	5
277	Raspalje	Belgium	Grimminge	10.86	18.18	3.96	14.5802	7.80718	13.3601	668	274	16.08	13.7	22	11.32	2	9	5
278	Raspalje	Belgium	Grimminge	10.86	18.18	3.96	14.5802	7.80718	13.3601	727	235	11.05	18.1	22	10.71	2	9	5
279	Raspalje	Belgium	Grimminge	10.86	18.18	3.96	14.5802	7.80718	13.3601	758	284	12.26	13.7	22	9.03	1	9	5
280	Raspalje	Belgium	Grimminge	10.86	18.18	3.96	14.5802	7.80718	13.3601	788	183	9.62	12.3	22	10.16	1	9	5
281	Raspalje	Belgium	Grimminge	10.86	18.18	3.96	14.5802	7.80718	13.3601	813	226	10.73	15.7	22	9.5	1	9	5
412	Fritzy P.	Belgium	Grimminge	10.86	18.18	3.96	14.5802	7.80718	13.3601	21	104	2.87	17.8	22	12.94	0	9	5
414	Fritzy P.	Belgium	Grimminge	10.86	18.18	3.96	14.5802	7.80718	13.3601	155	225	14.3	16.7	22	13.36	1	9	5
415	Fritzy P.	Belgium	Grimminge	10.86	18.18	3.96	14.5802	7.80718	13.3601	730	242	13.86	9.6	22	10.33	0	9	5
416	Fritzy P.	Belgium	Grimminge	10.86	18.18	3.96	14.5802	7.80718	13.3601	779	300	16.59	11.1	22	9.69	1	9	5
476	Beaupré	Belgium	Grimminge	10.86	18.18	3.96	14.5802	7.80718	13.3601	23	200	9.71	8.9	22	8.14	3	9	5
477	Beaupré	Belgium	Grimminge	10.86	18.18	3.96	14.5802	7.80718	13.3601	83	202	10.5	12.4	22	10.32	2	9	5
478	Beaupré	Belgium	Grimminge	10.86	18.18	3.96	14.5802	7.80718	13.3601	115	225	12.65	9.1	22	8.84	2	9	5
479	Beaupré	Belgium	Grimminge	10.86	18.18	3.96	14.5802	7.80718	13.3601	184	192	10.12	11.3	22	10.88	2	9	5
480	Beaupré	Belgium	Grimminge	10.86	18.18	3.96	14.5802	7.80718	13.3601	232	104	3.34	8.1	22	7.21	1	9	5
481	Beaupré	Belgium	Grimminge	10.86	18.18	3.96	14.5802	7.80718	13.3601	268	208	10.92	8.6	22	8.7	2	9	4
482	Beaupré	Belgium	Grimminge	10.86	18.18	3.96	14.5802	7.80718	13.3601	298	174	8.61	8.8	22	8.54	2	9	5
483	Beaupré	Belgium	Grimminge	10.86	18.18	3.96	14.5802	7.80718	13.3601	329	305	15.34	12.3	22	10.34	2	9	5
484	Beaupré	Belgium	Grimminge	10.86	18.18	3.96	14.5802	7.80718	13.3601	373	223	10.47	7.7	22	7.73	2	9	5
485	Beaupré	Belgium	Grimminge	10.86	18.18	3.96	14.5802	7.80718	13.3601	389	197	7.86	8.1	22	7.06	1	9	5
486	Beaupré	Belgium	Grimminge	10.86	18.18	3.96	14.5802	7.80718	13.3601	435	185	6.76	9.2	22	7.37	1	9	5
487	Beaupré	Belgium	Grimminge	10.86	18.18	3.96	14.5802	7.80718	13.3601	467	235	11.51	10.1	22	9.12	2	9	5
488	Beaupré	Belgium	Grimminge	10.86	18.18	3.96	14.5802	7.80718	13.3601	501	236	12.46	8.4	22	9.62	2	9	5
489	Beaupré	Belgium	Grimminge	10.86	18.18	3.96	14.5802	7.80718	13.3601	555	223	11.25	7.4	22	7.67	1	9	5
490	Beaupré	Belgium	Grimminge	10.86	18.18	3.96	14.5802	7.80718	13.3601	627	170	6.25	9.7	22	9.36	2	9	5
491	Beaupré	Belgium	Grimminge	10.86	18.18	3.96	14.5802	7.80718	13.3601	645	245	12085	11.6	22	10.48	2	9	5
492	Beaupré	Belgium	Grimminge	10.86	18.18	3.96	14.5802	7.80718	13.3601	683	120	5.79	7.1	22	6.68	1	9	5
493	Beaupré	Belgium	Grimminge	10.86	18.18	3.96	14.5802	7.80718	13.3601	716	252	12	19.7	22	13.92	2	9	5
1	Unal	Belgium	Grimminge	10.86	18.18	3.96	14.5802	7.80718	13.3601	11	203	11.77	5	22	5.81	2	10	5
2	Unal	Belgium	Grimminge	10.86	18.18	3.96	14.5802	7.80718	13.3601	42	190	8.7	4.5	22	5.62	3	10	5
3	Unal	Belgium	Grimminge	10.86	18.18	3.96	14.5802	7.80718	13.3601	143	210	9.65	4.3	22	4.88	1	10	5
4	Unal	Belgium	Grimminge	10.86	18.18	3.96	14.5802	7.80718	13.3601	168	225	9	3.4	22	4.67	2	10	5
5	Unal	Belgium	Grimminge	10.86	18.18	3.96	14.5802	7.80718	13.3601	246	212	8.55	5	22	5.4	1	10	5
6	Unal	Belgium	Grimminge	10.86	18.18	3.96	14.5802	7.80718	13.3601	272	213	9.18	3.9	22	4.74	1	10	5
7	Unal	Belgium	Grimminge	10.86	18.18	3.96	14.5802	7.80718	13.3601	326	210	11.42	3.8	22	4.89	1	10	5
8	Unal	Belgium	Grimminge	10.86	18.18	3.96	14.5802	7.80718	13.3601	375	243	12.5	3.5	22	4.86	2	10	5
9	Unal	Belgium	Grimminge	10.86	18.18	3.96	14.5802	7.80718	13.3601	401	265	12.45	3.6	22	4.69	1	10	5
10	Unal	Belgium	Grimminge	10.86	18.18	3.96	14.5802	7.80718	13.3601	457	250	12	4.9	22	6.13	1	10	5
11	Unal	Belgium	Grimminge	10.86	18.18	3.96	14.5802	7.80718	13.3601	489	245	13.16	3.6	22	4.74	1	10	5
12	Unal	Belgium	Grimminge	10.86	18.18	3.96	14.5802	7.80718	13.3601	521	55	16.08	4.3	22	4.99	1	10	5
13	Unal	Belgium	Grimminge	10.86	18.18	3.96	14.5802	7.80718	13.3601	557	189	10.69	3.8	22	4.34	1	10	5
14	Unal	Belgium	Grimminge	10.86	18.18	3.96	14.5802	7.80718	13.3601	588	225	11.2	3.4	22	5.2	2	10	5
15	Unal	Belgium	Grimminge	10.86	18.18	3.96	14.5802	7.80718	13.3601	642	225	13.36	5.1	22	5.21	2	10	5
16	Unal	Belgium	Grimminge	10.86	18.18	3.96	14.5802	7.80718	13.3601	688	133	10.46	3.7	22	4.56	1	10	5
17	Unal	Belgium	Grimminge	10.86	18.18	3.96	14.5802	7.80718	13.3601	725	253	12.49	4.4	22	5.29	1	10	5
18	Unal	Belgium	Grimminge	10.86	18.18	3.96	14.5802	7.80718	13.3601	749	235	12.38	3.8	22	4.56	1	10	5
19	Unal	Belgium	Grimminge	10.86	18.18	3.96	14.5802	7.80718	13.3601	787	220	10.95	5.2	22	5.6	2	10	5
20	Unal	Belgium	Grimminge	10.86	18.18	3.96	14.5802	7.80718	13.3601	809	197	11.69	5.4	22	5.6	2	10	5
190	Trichobel	Belgium	Grimminge	10.86	18.18	3.96	14.5802	7.80718	13.3601	132	285	17.72	15.3	22	10.91	0	10	5
191	Trichobel	Belgium	Grimminge	10.86	18.18	3.96	14.5802	7.80718	13.3601	324	222	9.16	10.8	22	9.43	0	10	5
192	Trichobel	Belgium	Grimminge	10.86	18.18	3.96	14.5802	7.80718	13.3601	696	255	15.39	8.6	22	9.54	0	10	5
193	Trichobel	Belgium	Grimminge	10.86	18.18	3.96	14.5802	7.80718	13.3601	739	283	17.73	14.1	22	11.12	1	10	5
194	Trichobel	Belgium	Grimminge	10.86	18.18	3.96	14.5802	7.80718	13.3601	804	281	17.06	10.9	22	8.61	0	10	5
262	Raspalje	Belgium	Grimminge	10.86	18.18	3.96	14.5802	7.80718	13.3601	16	203	10.26	13.4	22	9.12	2	10	5
263	Raspalje	Belgium	Grimminge	10.86	18.18	3.96	14.5802	7.80718	13.3601	81	250	14.17	11.5	22	10.12	0	10	5
264	Raspalje	Belgium	Grimminge	10.86	18.18	3.96	14.5802	7.80718	13.3601	113	240	11.57	13.3	22	8.64	2	10	5
265	Raspalje	Belgium	Grimminge	10.86	18.18	3.96	14.5802	7.80718	13.3601	141	170	8.64	10.6	22	8.15	1	10	5
266	Raspalje	Belgium	Grimminge	10.86	18.18	3.96	14.5802	7.80718	13.3601	175	175	14.58	12.8	22	10.23	1	10	5
267	Raspalje	Belgium	Grimminge	10.86	18.18	3.96	14.5802	7.80718	13.3601	208	275	13.03	12.7	22	11	2	10	5
268	Raspalje	Belgium	Grimminge	10.86	18.18	3.96	14.5802	7.80718	13.3601	244	200	8.91	15.3	22	10.9	1	10	5
269	Raspalje	Belgium	Grimminge	10.86	18.18	3.96	14.5802	7.80718	13.3601	284	260	14.43	9.9	22	10.49	3	10	5
270	Raspalje	Belgium	Grimminge	10.86	18.18	3.96	14.5802	7.80718	13.3601	316	275	16.09	13.1	22	11.56	2	10	5
271	Raspalje	Belgium	Grimminge	10.86	18.18	3.96	14.5802	7.80718	13.3601	337	153	7.68	13.3	22	9.93	1	10	5
272	Raspalje	Belgium	Grimminge	10.86	18.18	3.96	14.5802	7.80718	13.3601	408	230	9.82	10.5	22	8.16	2	10	5
273	Raspalje	Belgium	Grimminge	10.86	18.18	3.96	14.5802	7.80718	13.3601	440	182	8.4	10.8	22	8.47	1	10	5
274	Raspalje	Belgium	Grimminge	10.86	18.18	3.96	14.5802	7.80718	13.3601	504	223	13.89	9.8	22	8.84	1	10	5
275	Raspalje	Belgium	Grimminge	10.86	18.18	3.96	14.5802	7.80718	13.3601	538	148	9.6	16.5	22	12.13	2	10	5
276	Raspalje	Belgium	Grimminge	10.86	18.18	3.96	14.5802	7.80718	13.3601	617	250	13.51	13.5	22	10.83	1	10	5
277	Raspalje	Belgium	Grimminge	10.86	18.18	3.96	14.5802	7.80718	13.3601	668	274	16.08	13.7	22	11.32	2	10	5
278	Raspalje	Belgium	Grimminge	10.86	18.18	3.96	14.5802	7.80718	13.3601	727	235	11.05	18.1	22	10.71	2	10	5
279	Raspalje	Belgium	Grimminge	10.86	18.18	3.96	14.5802	7.80718	13.3601	758	284	12.26	13.7	22	9.03	1	10	5
280	Raspalje	Belgium	Grimminge	10.86	18.18	3.96	14.5802	7.80718	13.3601	788	183	9.62	12.3	22	10.16	1	10	5
281	Raspalje	Belgium	Grimminge	10.86	18.18	3.96	14.5802	7.80718	13.3601	813	226	10.73	15.7	22	9.5	1	10	5
412	Fritzy P.	Belgium	Grimminge	10.86	18.18	3.96	14.5802	7.80718	13.3601	21	104	2.87	17.8	22	12.94	0	10	5
414	Fritzy P.	Belgium	Grimminge	10.86	18.18	3.96	14.5802	7.80718	13.3601	155	225	14.3	16.7	22	13.36	1	10	5
415	Fritzy P.	Belgium	Grimminge	10.86	18.18	3.96	14.5802	7.80718	13.3601	730	242	13.86	9.6	22	10.33	0	10	5
416	Fritzy P.	Belgium	Grimminge	10.86	18.18	3.96	14.5802	7.80718	13.3601	779	300	16.59	11.1	22	9.69	1	10	5
476	Beaupré	Belgium	Grimminge	10.86	18.18	3.96	14.5802	7.80718	13.3601	23	200	9.71	8.9	22	8.14	3	10	5
477	Beaupré	Belgium	Grimminge	10.86	18.18	3.96	14.5802	7.80718	13.3601	83	202	10.5	12.4	22	10.32	2	10	5
478	Beaupré	Belgium	Grimminge	10.86	18.18	3.96	14.5802	7.80718	13.3601	115	225	12.65	9.1	22	8.84	2	10	5
479	Beaupré	Belgium	Grimminge	10.86	18.18	3.96	14.5802	7.80718	13.3601	184	192	10.12	11.3	22	10.88	2	10	5
480	Beaupré	Belgium	Grimminge	10.86	18.18	3.96	14.5802	7.80718	13.3601	232	104	3.34	8.1	22	7.21	1	10	5
481	Beaupré	Belgium	Grimminge	10.86	18.18	3.96	14.5802	7.80718	13.3601	268	208	10.92	8.6	22	8.7	2	10	5
482	Beaupré	Belgium	Grimminge	10.86	18.18	3.96	14.5802	7.80718	13.3601	298	174	8.61	8.8	22	8.54	2	10	5
483	Beaupré	Belgium	Grimminge	10.86	18.18	3.96	14.5802	7.80718	13.3601	329	305	15.34	12.3	22	10.34	2	10	5
484	Beaupré	Belgium	Grimminge	10.86	18.18	3.96	14.5802	7.80718	13.3601	373	223	10.47	7.7	22	7.73	2	10	5
485	Beaupré	Belgium	Grimminge	10.86	18.18	3.96	14.5802	7.80718	13.3601	389	197	7.86	8.1	22	7.06	1	10	5
486	Beaupré	Belgium	Grimminge	10.86	18.18	3.96	14.5802	7.80718	13.3601	435	185	6.76	9.2	22	7.37	1	10	5
487	Beaupré	Belgium	Grimminge	10.86	18.18	3.96	14.5802	7.80718	13.3601	467	235	11.51	10.1	22	9.12	2	10	5
488	Beaupré	Belgium	Grimminge	10.86	18.18	3.96	14.5802	7.80718	13.3601	501	236	12.46	8.4	22	9.62	2	10	5
489	Beaupré	Belgium	Grimminge	10.86	18.18	3.96	14.5802	7.80718	13.3601	555	223	11.25	7.4	22	7.67	1	10	5
490	Beaupré	Belgium	Grimminge	10.86	18.18	3.96	14.5802	7.80718	13.3601	627	170	6.25	9.7	22	9.36	2	10	5
491	Beaupré	Belgium	Grimminge	10.86	18.18	3.96	14.5802	7.80718	13.3601	645	245	12085	11.6	22	10.48	2	10	5
492	Beaupré	Belgium	Grimminge	10.86	18.18	3.96	14.5802	7.80718	13.3601	683	120	5.79	7.1	22	6.68	1	10	5
493	Beaupré	Belgium	Grimminge	10.86	18.18	3.96	14.5802	7.80718	13.3601	716	252	12	19.7	22	13.92	2	10	5
494	Beaupré	France 1	Beuxes(86)	11.99	19.17	5.42	14.2562	8.36343	13.1932	8	195	10.41	35.7	22	15.74	3	1	0
495	Beaupré	France 1	Beuxes(86)	11.99	19.17	5.42	14.2562	8.36343	13.1932	34	145	6.95	9.1	22	7.71	3	1	0
496	Beaupré	France 1	Beuxes(86)	11.99	19.17	5.42	14.2562	8.36343	13.1932	48	205	11.2	5.6	22	6.41	2	1	0
497	Beaupré	France 1	Beuxes(86)	11.99	19.17	5.42	14.2562	8.36343	13.1932	67	144	6.72	8.7	22	6.99	0	1	0
498	Beaupré	France 1	Beuxes(86)	11.99	19.17	5.42	14.2562	8.36343	13.1932	88	133	6.97	5.1	22	5.5	1	1	0
499	Beaupré	France 1	Beuxes(86)	11.99	19.17	5.42	14.2562	8.36343	13.1932	103	100	3	5.9	22	5.67	2	1	0
500	Beaupré	France 1	Beuxes(86)	11.99	19.17	5.42	14.2562	8.36343	13.1932	150	79	7.11	5.4	22	4.99	1	1	0
501	Beaupré	France 1	Beuxes(86)	11.99	19.17	5.42	14.2562	8.36343	13.1932	176	137	7.12	8.1	22	9.37	2	1	0
502	Beaupré	France 1	Beuxes(86)	11.99	19.17	5.42	14.2562	8.36343	13.1932	197	141	7.91	6.6	22	6.2	2	1	0
504	Beaupré	France 1	Beuxes(86)	11.99	19.17	5.42	14.2562	8.36343	13.1932	259	125	4	7.1	22	6.69	2	1	0
505	Beaupré	France 1	Beuxes(86)	11.99	19.17	5.42	14.2562	8.36343	13.1932	286	190	9.4	9.9	22	7.06	2	1	0
506	Beaupré	France 1	Beuxes(86)	11.99	19.17	5.42	14.2562	8.36343	13.1932	302	101	3.95	4.2	22	3.26	2	1	0
507	Beaupré	France 1	Beuxes(86)	11.99	19.17	5.42	14.2562	8.36343	13.1932	338	260	13.15	29.4	22	14.4	3	1	0
508	Beaupré	France 1	Beuxes(86)	11.99	19.17	5.42	14.2562	8.36343	13.1932	353	60	7	4.2	22	4.62	1	1	0
509	Beaupré	France 1	Beuxes(86)	11.99	19.17	5.42	14.2562	8.36343	13.1932	371	180	7.3	21.8	22	12.08	3	1	0
510	Beaupré	France 1	Beuxes(86)	11.99	19.17	5.42	14.2562	8.36343	13.1932	431	155	6.52	6.8	22	6.19	1	1	0
511	Beaupré	France 1	Beuxes(86)	11.99	19.17	5.42	14.2562	8.36343	13.1932	459	156	8.19	5.3	22	5.07	1	1	0
512	Beaupré	France 1	Beuxes(86)	11.99	19.17	5.42	14.2562	8.36343	13.1932	488	112	8.67	6.4	22	5.03	1	1	0
513	Beaupré	France 1	Beuxes(86)	11.99	19.17	5.42	14.2562	8.36343	13.1932	514	222	11.23	37.3	22	15.53	3	1	0
514	Beaupré	France 1	Beuxes(86)	11.99	19.17	5.42	14.2562	8.36343	13.1932	536	112	8.48	10.3	22	7.94	2	1	0
515	Beaupré	France 1	Beuxes(86)	11.99	19.17	5.42	14.2562	8.36343	13.1932	560	123	5.45	2.6	22	4.28	1	1	0
516	Beaupré	France 1	Beuxes(86)	11.99	19.17	5.42	14.2562	8.36343	13.1932	600	119	3.89	15.1	22	9.23	2	1	0
517	Beaupré	France 1	Beuxes(86)	11.99	19.17	5.42	14.2562	8.36343	13.1932	655	212	9.56	12.3	22	8.25	2	1	0
518	Beaupré	France 1	Beuxes(86)	11.99	19.17	5.42	14.2562	8.36343	13.1932	750	128	5.25	8.7	22	7.75	2	1	0
519	Beaupré	France 1	Beuxes(86)	11.99	19.17	5.42	14.2562	8.36343	13.1932	790	238	12.38	19.7	22	11.49	2	1	0
494	Beaupré	France 1	Beuxes(86)	11.99	19.17	5.42	14.2562	8.36343	13.1932	8	195	10.41	35.7	22	15.74	3	2	0
495	Beaupré	France 1	Beuxes(86)	11.99	19.17	5.42	14.2562	8.36343	13.1932	34	145	6.95	9.1	22	7.71	3	2	0
496	Beaupré	France 1	Beuxes(86)	11.99	19.17	5.42	14.2562	8.36343	13.1932	48	205	11.2	5.6	22	6.41	2	2	0
497	Beaupré	France 1	Beuxes(86)	11.99	19.17	5.42	14.2562	8.36343	13.1932	67	144	6.72	8.7	22	6.99	0	2	0
498	Beaupré	France 1	Beuxes(86)	11.99	19.17	5.42	14.2562	8.36343	13.1932	88	133	6.97	5.1	22	5.5	1	2	0
499	Beaupré	France 1	Beuxes(86)	11.99	19.17	5.42	14.2562	8.36343	13.1932	103	100	3	5.9	22	5.67	2	2	0
500	Beaupré	France 1	Beuxes(86)	11.99	19.17	5.42	14.2562	8.36343	13.1932	150	79	7.11	5.4	22	4.99	1	2	0
501	Beaupré	France 1	Beuxes(86)	11.99	19.17	5.42	14.2562	8.36343	13.1932	176	137	7.12	8.1	22	9.37	2	2	0
502	Beaupré	France 1	Beuxes(86)	11.99	19.17	5.42	14.2562	8.36343	13.1932	197	141	7.91	6.6	22	6.2	2	2	0
504	Beaupré	France 1	Beuxes(86)	11.99	19.17	5.42	14.2562	8.36343	13.1932	259	125	4	7.1	22	6.69	2	2	0
505	Beaupré	France 1	Beuxes(86)	11.99	19.17	5.42	14.2562	8.36343	13.1932	286	190	9.4	9.9	22	7.06	2	2	0
506	Beaupré	France 1	Beuxes(86)	11.99	19.17	5.42	14.2562	8.36343	13.1932	302	101	3.95	4.2	22	3.26	2	2	0
507	Beaupré	France 1	Beuxes(86)	11.99	19.17	5.42	14.2562	8.36343	13.1932	338	260	13.15	29.4	22	14.4	3	2	0
508	Beaupré	France 1	Beuxes(86)	11.99	19.17	5.42	14.2562	8.36343	13.1932	353	60	7	4.2	22	4.62	1	2	0
509	Beaupré	France 1	Beuxes(86)	11.99	19.17	5.42	14.2562	8.36343	13.1932	371	180	7.3	21.8	22	12.08	3	2	0
510	Beaupré	France 1	Beuxes(86)	11.99	19.17	5.42	14.2562	8.36343	13.1932	431	155	6.52	6.8	22	6.19	1	2	0
511	Beaupré	France 1	Beuxes(86)	11.99	19.17	5.42	14.2562	8.36343	13.1932	459	156	8.19	5.3	22	5.07	1	2	0
512	Beaupré	France 1	Beuxes(86)	11.99	19.17	5.42	14.2562	8.36343	13.1932	488	112	8.67	6.4	22	5.03	1	2	0
513	Beaupré	France 1	Beuxes(86)	11.99	19.17	5.42	14.2562	8.36343	13.1932	514	222	11.23	37.3	22	15.53	3	2	0
514	Beaupré	France 1	Beuxes(86)	11.99	19.17	5.42	14.2562	8.36343	13.1932	536	112	8.48	10.3	22	7.94	2	2	0
515	Beaupré	France 1	Beuxes(86)	11.99	19.17	5.42	14.2562	8.36343	13.1932	560	123	5.45	2.6	22	4.28	1	2	0
516	Beaupré	France 1	Beuxes(86)	11.99	19.17	5.42	14.2562	8.36343	13.1932	600	119	3.89	15.1	22	9.23	2	2	0
517	Beaupré	France 1	Beuxes(86)	11.99	19.17	5.42	14.2562	8.36343	13.1932	655	212	9.56	12.3	22	8.25	2	2	0
518	Beaupré	France 1	Beuxes(86)	11.99	19.17	5.42	14.2562	8.36343	13.1932	750	128	5.25	8.7	22	7.75	2	2	0
519	Beaupré	France 1	Beuxes(86)	11.99	19.17	5.42	14.2562	8.36343	13.1932	790	238	12.38	19.7	22	11.49	2	2	0
494	Beaupré	France 1	Beuxes(86)	11.99	19.17	5.42	14.2562	8.36343	13.1932	8	195	10.41	35.7	22	15.74	3	3	0
495	Beaupré	France 1	Beuxes(86)	11.99	19.17	5.42	14.2562	8.36343	13.1932	34	145	6.95	9.1	22	7.71	3	3	0
496	Beaupré	France 1	Beuxes(86)	11.99	19.17	5.42	14.2562	8.36343	13.1932	48	205	11.2	5.6	22	6.41	2	3	0
497	Beaupré	France 1	Beuxes(86)	11.99	19.17	5.42	14.2562	8.36343	13.1932	67	144	6.72	8.7	22	6.99	0	3	0
498	Beaupré	France 1	Beuxes(86)	11.99	19.17	5.42	14.2562	8.36343	13.1932	88	133	6.97	5.1	22	5.5	1	3	0
499	Beaupré	France 1	Beuxes(86)	11.99	19.17	5.42	14.2562	8.36343	13.1932	103	100	3	5.9	22	5.67	2	3	0
500	Beaupré	France 1	Beuxes(86)	11.99	19.17	5.42	14.2562	8.36343	13.1932	150	79	7.11	5.4	22	4.99	1	3	0
501	Beaupré	France 1	Beuxes(86)	11.99	19.17	5.42	14.2562	8.36343	13.1932	176	137	7.12	8.1	22	9.37	2	3	0
502	Beaupré	France 1	Beuxes(86)	11.99	19.17	5.42	14.2562	8.36343	13.1932	197	141	7.91	6.6	22	6.2	2	3	0
504	Beaupré	France 1	Beuxes(86)	11.99	19.17	5.42	14.2562	8.36343	13.1932	259	125	4	7.1	22	6.69	2	3	0
505	Beaupré	France 1	Beuxes(86)	11.99	19.17	5.42	14.2562	8.36343	13.1932	286	190	9.4	9.9	22	7.06	2	3	0
506	Beaupré	France 1	Beuxes(86)	11.99	19.17	5.42	14.2562	8.36343	13.1932	302	101	3.95	4.2	22	3.26	2	3	0
507	Beaupré	France 1	Beuxes(86)	11.99	19.17	5.42	14.2562	8.36343	13.1932	338	260	13.15	29.4	22	14.4	3	3	0
508	Beaupré	France 1	Beuxes(86)	11.99	19.17	5.42	14.2562	8.36343	13.1932	353	60	7	4.2	22	4.62	1	3	0
509	Beaupré	France 1	Beuxes(86)	11.99	19.17	5.42	14.2562	8.36343	13.1932	371	180	7.3	21.8	22	12.08	3	3	0
510	Beaupré	France 1	Beuxes(86)	11.99	19.17	5.42	14.2562	8.36343	13.1932	431	155	6.52	6.8	22	6.19	1	3	0
511	Beaupré	France 1	Beuxes(86)	11.99	19.17	5.42	14.2562	8.36343	13.1932	459	156	8.19	5.3	22	5.07	1	3	0
512	Beaupré	France 1	Beuxes(86)	11.99	19.17	5.42	14.2562	8.36343	13.1932	488	112	8.67	6.4	22	5.03	1	3	0
513	Beaupré	France 1	Beuxes(86)	11.99	19.17	5.42	14.2562	8.36343	13.1932	514	222	11.23	37.3	22	15.53	3	3	0
514	Beaupré	France 1	Beuxes(86)	11.99	19.17	5.42	14.2562	8.36343	13.1932	536	112	8.48	10.3	22	7.94	2	3	0
515	Beaupré	France 1	Beuxes(86)	11.99	19.17	5.42	14.2562	8.36343	13.1932	560	123	5.45	2.6	22	4.28	1	3	0
516	Beaupré	France 1	Beuxes(86)	11.99	19.17	5.42	14.2562	8.36343	13.1932	600	119	3.89	15.1	22	9.23	2	3	0
517	Beaupré	France 1	Beuxes(86)	11.99	19.17	5.42	14.2562	8.36343	13.1932	655	212	9.56	12.3	22	8.25	2	3	0
518	Beaupré	France 1	Beuxes(86)	11.99	19.17	5.42	14.2562	8.36343	13.1932	750	128	5.25	8.7	22	7.75	2	3	0
519	Beaupré	France 1	Beuxes(86)	11.99	19.17	5.42	14.2562	8.36343	13.1932	790	238	12.38	19.7	22	11.49	2	3	0
494	Beaupré	France 1	Beuxes(86)	11.99	19.17	5.42	14.2562	8.36343	13.1932	8	195	10.41	35.7	22	15.74	3	4	0
495	Beaupré	France 1	Beuxes(86)	11.99	19.17	5.42	14.2562	8.36343	13.1932	34	145	6.95	9.1	22	7.71	3	4	0
496	Beaupré	France 1	Beuxes(86)	11.99	19.17	5.42	14.2562	8.36343	13.1932	48	205	11.2	5.6	22	6.41	2	4	0
497	Beaupré	France 1	Beuxes(86)	11.99	19.17	5.42	14.2562	8.36343	13.1932	67	144	6.72	8.7	22	6.99	0	4	1
498	Beaupré	France 1	Beuxes(86)	11.99	19.17	5.42	14.2562	8.36343	13.1932	88	133	6.97	5.1	22	5.5	1	4	1
499	Beaupré	France 1	Beuxes(86)	11.99	19.17	5.42	14.2562	8.36343	13.1932	103	100	3	5.9	22	5.67	2	4	0
500	Beaupré	France 1	Beuxes(86)	11.99	19.17	5.42	14.2562	8.36343	13.1932	150	79	7.11	5.4	22	4.99	1	4	0
501	Beaupré	France 1	Beuxes(86)	11.99	19.17	5.42	14.2562	8.36343	13.1932	176	137	7.12	8.1	22	9.37	2	4	0
502	Beaupré	France 1	Beuxes(86)	11.99	19.17	5.42	14.2562	8.36343	13.1932	197	141	7.91	6.6	22	6.2	2	4	0
504	Beaupré	France 1	Beuxes(86)	11.99	19.17	5.42	14.2562	8.36343	13.1932	259	125	4	7.1	22	6.69	2	4	0
505	Beaupré	France 1	Beuxes(86)	11.99	19.17	5.42	14.2562	8.36343	13.1932	286	190	9.4	9.9	22	7.06	2	4	0
506	Beaupré	France 1	Beuxes(86)	11.99	19.17	5.42	14.2562	8.36343	13.1932	302	101	3.95	4.2	22	3.26	2	4	0
507	Beaupré	France 1	Beuxes(86)	11.99	19.17	5.42	14.2562	8.36343	13.1932	338	260	13.15	29.4	22	14.4	3	4	0
508	Beaupré	France 1	Beuxes(86)	11.99	19.17	5.42	14.2562	8.36343	13.1932	353	60	7	4.2	22	4.62	1	4	0
509	Beaupré	France 1	Beuxes(86)	11.99	19.17	5.42	14.2562	8.36343	13.1932	371	180	7.3	21.8	22	12.08	3	4	0
510	Beaupré	France 1	Beuxes(86)	11.99	19.17	5.42	14.2562	8.36343	13.1932	431	155	6.52	6.8	22	6.19	1	4	0
511	Beaupré	France 1	Beuxes(86)	11.99	19.17	5.42	14.2562	8.36343	13.1932	459	156	8.19	5.3	22	5.07	1	4	0
512	Beaupré	France 1	Beuxes(86)	11.99	19.17	5.42	14.2562	8.36343	13.1932	488	112	8.67	6.4	22	5.03	1	4	0
513	Beaupré	France 1	Beuxes(86)	11.99	19.17	5.42	14.2562	8.36343	13.1932	514	222	11.23	37.3	22	15.53	3	4	0
514	Beaupré	France 1	Beuxes(86)	11.99	19.17	5.42	14.2562	8.36343	13.1932	536	112	8.48	10.3	22	7.94	2	4	0
515	Beaupré	France 1	Beuxes(86)	11.99	19.17	5.42	14.2562	8.36343	13.1932	560	123	5.45	2.6	22	4.28	1	4	0
516	Beaupré	France 1	Beuxes(86)	11.99	19.17	5.42	14.2562	8.36343	13.1932	600	119	3.89	15.1	22	9.23	2	4	0
517	Beaupré	France 1	Beuxes(86)	11.99	19.17	5.42	14.2562	8.36343	13.1932	655	212	9.56	12.3	22	8.25	2	4	1
518	Beaupré	France 1	Beuxes(86)	11.99	19.17	5.42	14.2562	8.36343	13.1932	750	128	5.25	8.7	22	7.75	2	4	0
519	Beaupré	France 1	Beuxes(86)	11.99	19.17	5.42	14.2562	8.36343	13.1932	790	238	12.38	19.7	22	11.49	2	4	0
494	Beaupré	France 1	Beuxes(86)	11.99	19.17	5.42	14.2562	8.36343	13.1932	8	195	10.41	35.7	22	15.74	3	5	0
495	Beaupré	France 1	Beuxes(86)	11.99	19.17	5.42	14.2562	8.36343	13.1932	34	145	6.95	9.1	22	7.71	3	5	0
496	Beaupré	France 1	Beuxes(86)	11.99	19.17	5.42	14.2562	8.36343	13.1932	48	205	11.2	5.6	22	6.41	2	5	0
497	Beaupré	France 1	Beuxes(86)	11.99	19.17	5.42	14.2562	8.36343	13.1932	67	144	6.72	8.7	22	6.99	0	5	2
498	Beaupré	France 1	Beuxes(86)	11.99	19.17	5.42	14.2562	8.36343	13.1932	88	133	6.97	5.1	22	5.5	1	5	0
499	Beaupré	France 1	Beuxes(86)	11.99	19.17	5.42	14.2562	8.36343	13.1932	103	100	3	5.9	22	5.67	2	5	0
500	Beaupré	France 1	Beuxes(86)	11.99	19.17	5.42	14.2562	8.36343	13.1932	150	79	7.11	5.4	22	4.99	1	5	0
501	Beaupré	France 1	Beuxes(86)	11.99	19.17	5.42	14.2562	8.36343	13.1932	176	137	7.12	8.1	22	9.37	2	5	2
502	Beaupré	France 1	Beuxes(86)	11.99	19.17	5.42	14.2562	8.36343	13.1932	197	141	7.91	6.6	22	6.2	2	5	0
504	Beaupré	France 1	Beuxes(86)	11.99	19.17	5.42	14.2562	8.36343	13.1932	259	125	4	7.1	22	6.69	2	5	0
505	Beaupré	France 1	Beuxes(86)	11.99	19.17	5.42	14.2562	8.36343	13.1932	286	190	9.4	9.9	22	7.06	2	5	0
506	Beaupré	France 1	Beuxes(86)	11.99	19.17	5.42	14.2562	8.36343	13.1932	302	101	3.95	4.2	22	3.26	2	5	0
507	Beaupré	France 1	Beuxes(86)	11.99	19.17	5.42	14.2562	8.36343	13.1932	338	260	13.15	29.4	22	14.4	3	5	0
508	Beaupré	France 1	Beuxes(86)	11.99	19.17	5.42	14.2562	8.36343	13.1932	353	60	7	4.2	22	4.62	1	5	1
509	Beaupré	France 1	Beuxes(86)	11.99	19.17	5.42	14.2562	8.36343	13.1932	371	180	7.3	21.8	22	12.08	3	5	1
510	Beaupré	France 1	Beuxes(86)	11.99	19.17	5.42	14.2562	8.36343	13.1932	431	155	6.52	6.8	22	6.19	1	5	0
511	Beaupré	France 1	Beuxes(86)	11.99	19.17	5.42	14.2562	8.36343	13.1932	459	156	8.19	5.3	22	5.07	1	5	1
512	Beaupré	France 1	Beuxes(86)	11.99	19.17	5.42	14.2562	8.36343	13.1932	488	112	8.67	6.4	22	5.03	1	5	0
513	Beaupré	France 1	Beuxes(86)	11.99	19.17	5.42	14.2562	8.36343	13.1932	514	222	11.23	37.3	22	15.53	3	5	0
514	Beaupré	France 1	Beuxes(86)	11.99	19.17	5.42	14.2562	8.36343	13.1932	536	112	8.48	10.3	22	7.94	2	5	0
515	Beaupré	France 1	Beuxes(86)	11.99	19.17	5.42	14.2562	8.36343	13.1932	560	123	5.45	2.6	22	4.28	1	5	2
516	Beaupré	France 1	Beuxes(86)	11.99	19.17	5.42	14.2562	8.36343	13.1932	600	119	3.89	15.1	22	9.23	2	5	0
517	Beaupré	France 1	Beuxes(86)	11.99	19.17	5.42	14.2562	8.36343	13.1932	655	212	9.56	12.3	22	8.25	2	5	1
518	Beaupré	France 1	Beuxes(86)	11.99	19.17	5.42	14.2562	8.36343	13.1932	750	128	5.25	8.7	22	7.75	2	5	1
519	Beaupré	France 1	Beuxes(86)	11.99	19.17	5.42	14.2562	8.36343	13.1932	790	238	12.38	19.7	22	11.49	2	5	0
494	Beaupré	France 1	Beuxes(86)	11.99	19.17	5.42	14.2562	8.36343	13.1932	8	195	10.41	35.7	22	15.74	3	6	0
495	Beaupré	France 1	Beuxes(86)	11.99	19.17	5.42	14.2562	8.36343	13.1932	34	145	6.95	9.1	22	7.71	3	6	1
496	Beaupré	France 1	Beuxes(86)	11.99	19.17	5.42	14.2562	8.36343	13.1932	48	205	11.2	5.6	22	6.41	2	6	0
497	Beaupré	France 1	Beuxes(86)	11.99	19.17	5.42	14.2562	8.36343	13.1932	67	144	6.72	8.7	22	6.99	0	6	4
498	Beaupré	France 1	Beuxes(86)	11.99	19.17	5.42	14.2562	8.36343	13.1932	88	133	6.97	5.1	22	5.5	1	6	0
499	Beaupré	France 1	Beuxes(86)	11.99	19.17	5.42	14.2562	8.36343	13.1932	103	100	3	5.9	22	5.67	2	6	0
500	Beaupré	France 1	Beuxes(86)	11.99	19.17	5.42	14.2562	8.36343	13.1932	150	79	7.11	5.4	22	4.99	1	6	0
501	Beaupré	France 1	Beuxes(86)	11.99	19.17	5.42	14.2562	8.36343	13.1932	176	137	7.12	8.1	22	9.37	2	6	4
502	Beaupré	France 1	Beuxes(86)	11.99	19.17	5.42	14.2562	8.36343	13.1932	197	141	7.91	6.6	22	6.2	2	6	0
504	Beaupré	France 1	Beuxes(86)	11.99	19.17	5.42	14.2562	8.36343	13.1932	259	125	4	7.1	22	6.69	2	6	0
505	Beaupré	France 1	Beuxes(86)	11.99	19.17	5.42	14.2562	8.36343	13.1932	286	190	9.4	9.9	22	7.06	2	6	1
506	Beaupré	France 1	Beuxes(86)	11.99	19.17	5.42	14.2562	8.36343	13.1932	302	101	3.95	4.2	22	3.26	2	6	1
507	Beaupré	France 1	Beuxes(86)	11.99	19.17	5.42	14.2562	8.36343	13.1932	338	260	13.15	29.4	22	14.4	3	6	2
508	Beaupré	France 1	Beuxes(86)	11.99	19.17	5.42	14.2562	8.36343	13.1932	353	60	7	4.2	22	4.62	1	6	4
509	Beaupré	France 1	Beuxes(86)	11.99	19.17	5.42	14.2562	8.36343	13.1932	371	180	7.3	21.8	22	12.08	3	6	1
510	Beaupré	France 1	Beuxes(86)	11.99	19.17	5.42	14.2562	8.36343	13.1932	431	155	6.52	6.8	22	6.19	1	6	1
511	Beaupré	France 1	Beuxes(86)	11.99	19.17	5.42	14.2562	8.36343	13.1932	459	156	8.19	5.3	22	5.07	1	6	2
512	Beaupré	France 1	Beuxes(86)	11.99	19.17	5.42	14.2562	8.36343	13.1932	488	112	8.67	6.4	22	5.03	1	6	3
513	Beaupré	France 1	Beuxes(86)	11.99	19.17	5.42	14.2562	8.36343	13.1932	514	222	11.23	37.3	22	15.53	3	6	0
514	Beaupré	France 1	Beuxes(86)	11.99	19.17	5.42	14.2562	8.36343	13.1932	536	112	8.48	10.3	22	7.94	2	6	2
515	Beaupré	France 1	Beuxes(86)	11.99	19.17	5.42	14.2562	8.36343	13.1932	560	123	5.45	2.6	22	4.28	1	6	4
516	Beaupré	France 1	Beuxes(86)	11.99	19.17	5.42	14.2562	8.36343	13.1932	600	119	3.89	15.1	22	9.23	2	6	2
517	Beaupré	France 1	Beuxes(86)	11.99	19.17	5.42	14.2562	8.36343	13.1932	655	212	9.56	12.3	22	8.25	2	6	2
518	Beaupré	France 1	Beuxes(86)	11.99	19.17	5.42	14.2562	8.36343	13.1932	750	128	5.25	8.7	22	7.75	2	6	1
519	Beaupré	France 1	Beuxes(86)	11.99	19.17	5.42	14.2562	8.36343	13.1932	790	238	12.38	19.7	22	11.49	2	6	2
494	Beaupré	France 1	Beuxes(86)	11.99	19.17	5.42	14.2562	8.36343	13.1932	8	195	10.41	35.7	22	15.74	3	7	2
495	Beaupré	France 1	Beuxes(86)	11.99	19.17	5.42	14.2562	8.36343	13.1932	34	145	6.95	9.1	22	7.71	3	7	3
496	Beaupré	France 1	Beuxes(86)	11.99	19.17	5.42	14.2562	8.36343	13.1932	48	205	11.2	5.6	22	6.41	2	7	2
497	Beaupré	France 1	Beuxes(86)	11.99	19.17	5.42	14.2562	8.36343	13.1932	67	144	6.72	8.7	22	6.99	0	7	5
498	Beaupré	France 1	Beuxes(86)	11.99	19.17	5.42	14.2562	8.36343	13.1932	88	133	6.97	5.1	22	5.5	1	7	3
499	Beaupré	France 1	Beuxes(86)	11.99	19.17	5.42	14.2562	8.36343	13.1932	103	100	3	5.9	22	5.67	2	7	1
500	Beaupré	France 1	Beuxes(86)	11.99	19.17	5.42	14.2562	8.36343	13.1932	150	79	7.11	5.4	22	4.99	1	7	0
501	Beaupré	France 1	Beuxes(86)	11.99	19.17	5.42	14.2562	8.36343	13.1932	176	137	7.12	8.1	22	9.37	2	7	5
502	Beaupré	France 1	Beuxes(86)	11.99	19.17	5.42	14.2562	8.36343	13.1932	197	141	7.91	6.6	22	6.2	2	7	1
504	Beaupré	France 1	Beuxes(86)	11.99	19.17	5.42	14.2562	8.36343	13.1932	259	125	4	7.1	22	6.69	2	7	1
505	Beaupré	France 1	Beuxes(86)	11.99	19.17	5.42	14.2562	8.36343	13.1932	286	190	9.4	9.9	22	7.06	2	7	4
506	Beaupré	France 1	Beuxes(86)	11.99	19.17	5.42	14.2562	8.36343	13.1932	302	101	3.95	4.2	22	3.26	2	7	3
507	Beaupré	France 1	Beuxes(86)	11.99	19.17	5.42	14.2562	8.36343	13.1932	338	260	13.15	29.4	22	14.4	3	7	4
508	Beaupré	France 1	Beuxes(86)	11.99	19.17	5.42	14.2562	8.36343	13.1932	353	60	7	4.2	22	4.62	1	7	4
509	Beaupré	France 1	Beuxes(86)	11.99	19.17	5.42	14.2562	8.36343	13.1932	371	180	7.3	21.8	22	12.08	3	7	3
510	Beaupré	France 1	Beuxes(86)	11.99	19.17	5.42	14.2562	8.36343	13.1932	431	155	6.52	6.8	22	6.19	1	7	2
511	Beaupré	France 1	Beuxes(86)	11.99	19.17	5.42	14.2562	8.36343	13.1932	459	156	8.19	5.3	22	5.07	1	7	4
512	Beaupré	France 1	Beuxes(86)	11.99	19.17	5.42	14.2562	8.36343	13.1932	488	112	8.67	6.4	22	5.03	1	7	4
513	Beaupré	France 1	Beuxes(86)	11.99	19.17	5.42	14.2562	8.36343	13.1932	514	222	11.23	37.3	22	15.53	3	7	2
514	Beaupré	France 1	Beuxes(86)	11.99	19.17	5.42	14.2562	8.36343	13.1932	536	112	8.48	10.3	22	7.94	2	7	4
515	Beaupré	France 1	Beuxes(86)	11.99	19.17	5.42	14.2562	8.36343	13.1932	560	123	5.45	2.6	22	4.28	1	7	5
516	Beaupré	France 1	Beuxes(86)	11.99	19.17	5.42	14.2562	8.36343	13.1932	600	119	3.89	15.1	22	9.23	2	7	4
517	Beaupré	France 1	Beuxes(86)	11.99	19.17	5.42	14.2562	8.36343	13.1932	655	212	9.56	12.3	22	8.25	2	7	3
518	Beaupré	France 1	Beuxes(86)	11.99	19.17	5.42	14.2562	8.36343	13.1932	750	128	5.25	8.7	22	7.75	2	7	2
519	Beaupré	France 1	Beuxes(86)	11.99	19.17	5.42	14.2562	8.36343	13.1932	790	238	12.38	19.7	22	11.49	2	7	4
494	Beaupré	France 1	Beuxes(86)	11.99	19.17	5.42	14.2562	8.36343	13.1932	8	195	10.41	35.7	22	15.74	3	8	4
495	Beaupré	France 1	Beuxes(86)	11.99	19.17	5.42	14.2562	8.36343	13.1932	34	145	6.95	9.1	22	7.71	3	8	5
496	Beaupré	France 1	Beuxes(86)	11.99	19.17	5.42	14.2562	8.36343	13.1932	48	205	11.2	5.6	22	6.41	2	8	4
497	Beaupré	France 1	Beuxes(86)	11.99	19.17	5.42	14.2562	8.36343	13.1932	67	144	6.72	8.7	22	6.99	0	8	5
498	Beaupré	France 1	Beuxes(86)	11.99	19.17	5.42	14.2562	8.36343	13.1932	88	133	6.97	5.1	22	5.5	1	8	4
499	Beaupré	France 1	Beuxes(86)	11.99	19.17	5.42	14.2562	8.36343	13.1932	103	100	3	5.9	22	5.67	2	8	2
500	Beaupré	France 1	Beuxes(86)	11.99	19.17	5.42	14.2562	8.36343	13.1932	150	79	7.11	5.4	22	4.99	1	8	2
501	Beaupré	France 1	Beuxes(86)	11.99	19.17	5.42	14.2562	8.36343	13.1932	176	137	7.12	8.1	22	9.37	2	8	5
502	Beaupré	France 1	Beuxes(86)	11.99	19.17	5.42	14.2562	8.36343	13.1932	197	141	7.91	6.6	22	6.2	2	8	3
504	Beaupré	France 1	Beuxes(86)	11.99	19.17	5.42	14.2562	8.36343	13.1932	259	125	4	7.1	22	6.69	2	8	2
505	Beaupré	France 1	Beuxes(86)	11.99	19.17	5.42	14.2562	8.36343	13.1932	286	190	9.4	9.9	22	7.06	2	8	5
506	Beaupré	France 1	Beuxes(86)	11.99	19.17	5.42	14.2562	8.36343	13.1932	302	101	3.95	4.2	22	3.26	2	8	5
507	Beaupré	France 1	Beuxes(86)	11.99	19.17	5.42	14.2562	8.36343	13.1932	338	260	13.15	29.4	22	14.4	3	8	5
508	Beaupré	France 1	Beuxes(86)	11.99	19.17	5.42	14.2562	8.36343	13.1932	353	60	7	4.2	22	4.62	1	8	5
509	Beaupré	France 1	Beuxes(86)	11.99	19.17	5.42	14.2562	8.36343	13.1932	371	180	7.3	21.8	22	12.08	3	8	4
510	Beaupré	France 1	Beuxes(86)	11.99	19.17	5.42	14.2562	8.36343	13.1932	431	155	6.52	6.8	22	6.19	1	8	4
511	Beaupré	France 1	Beuxes(86)	11.99	19.17	5.42	14.2562	8.36343	13.1932	459	156	8.19	5.3	22	5.07	1	8	5
512	Beaupré	France 1	Beuxes(86)	11.99	19.17	5.42	14.2562	8.36343	13.1932	488	112	8.67	6.4	22	5.03	1	8	4
513	Beaupré	France 1	Beuxes(86)	11.99	19.17	5.42	14.2562	8.36343	13.1932	514	222	11.23	37.3	22	15.53	3	8	3
514	Beaupré	France 1	Beuxes(86)	11.99	19.17	5.42	14.2562	8.36343	13.1932	536	112	8.48	10.3	22	7.94	2	8	5
515	Beaupré	France 1	Beuxes(86)	11.99	19.17	5.42	14.2562	8.36343	13.1932	560	123	5.45	2.6	22	4.28	1	8	5
516	Beaupré	France 1	Beuxes(86)	11.99	19.17	5.42	14.2562	8.36343	13.1932	600	119	3.89	15.1	22	9.23	2	8	5
517	Beaupré	France 1	Beuxes(86)	11.99	19.17	5.42	14.2562	8.36343	13.1932	655	212	9.56	12.3	22	8.25	2	8	4
518	Beaupré	France 1	Beuxes(86)	11.99	19.17	5.42	14.2562	8.36343	13.1932	750	128	5.25	8.7	22	7.75	2	8	4
519	Beaupré	France 1	Beuxes(86)	11.99	19.17	5.42	14.2562	8.36343	13.1932	790	238	12.38	19.7	22	11.49	2	8	4
494	Beaupré	France 1	Beuxes(86)	11.99	19.17	5.42	14.2562	8.36343	13.1932	8	195	10.41	35.7	22	15.74	3	9	5
495	Beaupré	France 1	Beuxes(86)	11.99	19.17	5.42	14.2562	8.36343	13.1932	34	145	6.95	9.1	22	7.71	3	9	5
496	Beaupré	France 1	Beuxes(86)	11.99	19.17	5.42	14.2562	8.36343	13.1932	48	205	11.2	5.6	22	6.41	2	9	5
497	Beaupré	France 1	Beuxes(86)	11.99	19.17	5.42	14.2562	8.36343	13.1932	67	144	6.72	8.7	22	6.99	0	9	5
498	Beaupré	France 1	Beuxes(86)	11.99	19.17	5.42	14.2562	8.36343	13.1932	88	133	6.97	5.1	22	5.5	1	9	5
499	Beaupré	France 1	Beuxes(86)	11.99	19.17	5.42	14.2562	8.36343	13.1932	103	100	3	5.9	22	5.67	2	9	4
500	Beaupré	France 1	Beuxes(86)	11.99	19.17	5.42	14.2562	8.36343	13.1932	150	79	7.11	5.4	22	4.99	1	9	4
501	Beaupré	France 1	Beuxes(86)	11.99	19.17	5.42	14.2562	8.36343	13.1932	176	137	7.12	8.1	22	9.37	2	9	5
502	Beaupré	France 1	Beuxes(86)	11.99	19.17	5.42	14.2562	8.36343	13.1932	197	141	7.91	6.6	22	6.2	2	9	5
504	Beaupré	France 1	Beuxes(86)	11.99	19.17	5.42	14.2562	8.36343	13.1932	259	125	4	7.1	22	6.69	2	9	4
505	Beaupré	France 1	Beuxes(86)	11.99	19.17	5.42	14.2562	8.36343	13.1932	286	190	9.4	9.9	22	7.06	2	9	5
506	Beaupré	France 1	Beuxes(86)	11.99	19.17	5.42	14.2562	8.36343	13.1932	302	101	3.95	4.2	22	3.26	2	9	5
507	Beaupré	France 1	Beuxes(86)	11.99	19.17	5.42	14.2562	8.36343	13.1932	338	260	13.15	29.4	22	14.4	3	9	5
508	Beaupré	France 1	Beuxes(86)	11.99	19.17	5.42	14.2562	8.36343	13.1932	353	60	7	4.2	22	4.62	1	9	5
509	Beaupré	France 1	Beuxes(86)	11.99	19.17	5.42	14.2562	8.36343	13.1932	371	180	7.3	21.8	22	12.08	3	9	5
510	Beaupré	France 1	Beuxes(86)	11.99	19.17	5.42	14.2562	8.36343	13.1932	431	155	6.52	6.8	22	6.19	1	9	5
511	Beaupré	France 1	Beuxes(86)	11.99	19.17	5.42	14.2562	8.36343	13.1932	459	156	8.19	5.3	22	5.07	1	9	5
512	Beaupré	France 1	Beuxes(86)	11.99	19.17	5.42	14.2562	8.36343	13.1932	488	112	8.67	6.4	22	5.03	1	9	5
513	Beaupré	France 1	Beuxes(86)	11.99	19.17	5.42	14.2562	8.36343	13.1932	514	222	11.23	37.3	22	15.53	3	9	5
514	Beaupré	France 1	Beuxes(86)	11.99	19.17	5.42	14.2562	8.36343	13.1932	536	112	8.48	10.3	22	7.94	2	9	5
515	Beaupré	France 1	Beuxes(86)	11.99	19.17	5.42	14.2562	8.36343	13.1932	560	123	5.45	2.6	22	4.28	1	9	5
516	Beaupré	France 1	Beuxes(86)	11.99	19.17	5.42	14.2562	8.36343	13.1932	600	119	3.89	15.1	22	9.23	2	9	5
517	Beaupré	France 1	Beuxes(86)	11.99	19.17	5.42	14.2562	8.36343	13.1932	655	212	9.56	12.3	22	8.25	2	9	5
518	Beaupré	France 1	Beuxes(86)	11.99	19.17	5.42	14.2562	8.36343	13.1932	750	128	5.25	8.7	22	7.75	2	9	5
519	Beaupré	France 1	Beuxes(86)	11.99	19.17	5.42	14.2562	8.36343	13.1932	790	238	12.38	19.7	22	11.49	2	9	5
494	Beaupré	France 1	Beuxes(86)	11.99	19.17	5.42	14.2562	8.36343	13.1932	8	195	10.41	35.7	22	15.74	3	10	5
495	Beaupré	France 1	Beuxes(86)	11.99	19.17	5.42	14.2562	8.36343	13.1932	34	145	6.95	9.1	22	7.71	3	10	5
496	Beaupré	France 1	Beuxes(86)	11.99	19.17	5.42	14.2562	8.36343	13.1932	48	205	11.2	5.6	22	6.41	2	10	5
497	Beaupré	France 1	Beuxes(86)	11.99	19.17	5.42	14.2562	8.36343	13.1932	67	144	6.72	8.7	22	6.99	0	10	5
498	Beaupré	France 1	Beuxes(86)	11.99	19.17	5.42	14.2562	8.36343	13.1932	88	133	6.97	5.1	22	5.5	1	10	5
499	Beaupré	France 1	Beuxes(86)	11.99	19.17	5.42	14.2562	8.36343	13.1932	103	100	3	5.9	22	5.67	2	10	5
500	Beaupré	France 1	Beuxes(86)	11.99	19.17	5.42	14.2562	8.36343	13.1932	150	79	7.11	5.4	22	4.99	1	10	5
501	Beaupré	France 1	Beuxes(86)	11.99	19.17	5.42	14.2562	8.36343	13.1932	176	137	7.12	8.1	22	9.37	2	10	5
502	Beaupré	France 1	Beuxes(86)	11.99	19.17	5.42	14.2562	8.36343	13.1932	197	141	7.91	6.6	22	6.2	2	10	5
504	Beaupré	France 1	Beuxes(86)	11.99	19.17	5.42	14.2562	8.36343	13.1932	259	125	4	7.1	22	6.69	2	10	5
505	Beaupré	France 1	Beuxes(86)	11.99	19.17	5.42	14.2562	8.36343	13.1932	286	190	9.4	9.9	22	7.06	2	10	5
506	Beaupré	France 1	Beuxes(86)	11.99	19.17	5.42	14.2562	8.36343	13.1932	302	101	3.95	4.2	22	3.26	2	10	5
507	Beaupré	France 1	Beuxes(86)	11.99	19.17	5.42	14.2562	8.36343	13.1932	338	260	13.15	29.4	22	14.4	3	10	5
508	Beaupré	France 1	Beuxes(86)	11.99	19.17	5.42	14.2562	8.36343	13.1932	353	60	7	4.2	22	4.62	1	10	5
509	Beaupré	France 1	Beuxes(86)	11.99	19.17	5.42	14.2562	8.36343	13.1932	371	180	7.3	21.8	22	12.08	3	10	5
510	Beaupré	France 1	Beuxes(86)	11.99	19.17	5.42	14.2562	8.36343	13.1932	431	155	6.52	6.8	22	6.19	1	10	5
511	Beaupré	France 1	Beuxes(86)	11.99	19.17	5.42	14.2562	8.36343	13.1932	459	156	8.19	5.3	22	5.07	1	10	5
512	Beaupré	France 1	Beuxes(86)	11.99	19.17	5.42	14.2562	8.36343	13.1932	488	112	8.67	6.4	22	5.03	1	10	5
513	Beaupré	France 1	Beuxes(86)	11.99	19.17	5.42	14.2562	8.36343	13.1932	514	222	11.23	37.3	22	15.53	3	10	5
514	Beaupré	France 1	Beuxes(86)	11.99	19.17	5.42	14.2562	8.36343	13.1932	536	112	8.48	10.3	22	7.94	2	10	5
515	Beaupré	France 1	Beuxes(86)	11.99	19.17	5.42	14.2562	8.36343	13.1932	560	123	5.45	2.6	22	4.28	1	10	5
516	Beaupré	France 1	Beuxes(86)	11.99	19.17	5.42	14.2562	8.36343	13.1932	600	119	3.89	15.1	22	9.23	2	10	5
517	Beaupré	France 1	Beuxes(86)	11.99	19.17	5.42	14.2562	8.36343	13.1932	655	212	9.56	12.3	22	8.25	2	10	5
518	Beaupré	France 1	Beuxes(86)	11.99	19.17	5.42	14.2562	8.36343	13.1932	750	128	5.25	8.7	22	7.75	2	10	5
519	Beaupré	France 1	Beuxes(86)	11.99	19.17	5.42	14.2562	8.36343	13.1932	790	238	12.38	19.7	22	11.49	2	10	5
21	Unal	France 2	Gueméne penfao(44)	11.04	19.04	3.54	14.3004	8.28843	13.2161	2	205	9.11	14.5	22	9.52	3	1	0
22	Unal	France 2	Gueméne penfao(44)	11.04	19.04	3.54	14.3004	8.28843	13.2161	15	213	10.87	7.1	22	7.69	3	1	0
23	Unal	France 2	Gueméne penfao(44)	11.04	19.04	3.54	14.3004	8.28843	13.2161	47	254	11.1	7.1	22	7.33	2	1	0
24	Unal	France 2	Gueméne penfao(44)	11.04	19.04	3.54	14.3004	8.28843	13.2161	63	200	9.51	10.5	22	7.3	2	1	0
25	Unal	France 2	Gueméne penfao(44)	11.04	19.04	3.54	14.3004	8.28843	13.2161	74	190	8.3	11.2	22	8.96	2	1	0
26	Unal	France 2	Gueméne penfao(44)	11.04	19.04	3.54	14.3004	8.28843	13.2161	92	240	10.52	6.7	22	7.3	2	1	0
27	Unal	France 2	Gueméne penfao(44)	11.04	19.04	3.54	14.3004	8.28843	13.2161	111	196	8.49	10.7	22	8.38	2	1	0
28	Unal	France 2	Gueméne penfao(44)	11.04	19.04	3.54	14.3004	8.28843	13.2161	127	200	9.25	8.5	22	7.02	3	1	0
29	Unal	France 2	Gueméne penfao(44)	11.04	19.04	3.54	14.3004	8.28843	13.2161	142	263	13.09	14.5	22	8.82	2	1	0
30	Unal	France 2	Gueméne penfao(44)	11.04	19.04	3.54	14.3004	8.28843	13.2161	149	220	11.88	9.6	22	7.21	1	1	0
31	Unal	France 2	Gueméne penfao(44)	11.04	19.04	3.54	14.3004	8.28843	13.2161	167	206	8.19	7.8	22	8.6	2	1	0
32	Unal	France 2	Gueméne penfao(44)	11.04	19.04	3.54	14.3004	8.28843	13.2161	183	245	11.23	26	22	11.43	2	1	0
33	Unal	France 2	Gueméne penfao(44)	11.04	19.04	3.54	14.3004	8.28843	13.2161	196	175	9.08	6.7	22	7.62	2	1	0
34	Unal	France 2	Gueméne penfao(44)	11.04	19.04	3.54	14.3004	8.28843	13.2161	212	243	11.75	8.3	22	8.02	2	1	0
35	Unal	France 2	Gueméne penfao(44)	11.04	19.04	3.54	14.3004	8.28843	13.2161	224	200	8.9	9.7	22	8.74	2	1	0
36	Unal	France 2	Gueméne penfao(44)	11.04	19.04	3.54	14.3004	8.28843	13.2161	239	220	8.54	7.2	22	7.63	1	1	0
37	Unal	France 2	Gueméne penfao(44)	11.04	19.04	3.54	14.3004	8.28843	13.2161	250	273	11.83	11.9	22	10.16	2	1	0
38	Unal	France 2	Gueméne penfao(44)	11.04	19.04	3.54	14.3004	8.28843	13.2161	267	191	8.71	5.3	22	6.6	1	1	0
39	Unal	France 2	Gueméne penfao(44)	11.04	19.04	3.54	14.3004	8.28843	13.2161	283	278	13.35	19.8	22	10.96	3	1	0
40	Unal	France 2	Gueméne penfao(44)	11.04	19.04	3.54	14.3004	8.28843	13.2161	299	263	13.84	12.5	22	7.66	2	1	0
41	Unal	France 2	Gueméne penfao(44)	11.04	19.04	3.54	14.3004	8.28843	13.2161	322	260	15.15	9.1	22	9.01	2	1	0
42	Unal	France 2	Gueméne penfao(44)	11.04	19.04	3.54	14.3004	8.28843	13.2161	336	250	14.79	6.9	22	6.05	2	1	0
43	Unal	France 2	Gueméne penfao(44)	11.04	19.04	3.54	14.3004	8.28843	13.2161	352	240	13.75	10.6	22	7.98	2	1	0
44	Unal	France 2	Gueméne penfao(44)	11.04	19.04	3.54	14.3004	8.28843	13.2161	364	288	15	13.5	22	9.2	2	1	0
45	Unal	France 2	Gueméne penfao(44)	11.04	19.04	3.54	14.3004	8.28843	13.2161	390	225	9.99	10.7	22	7.3	1	1	0
46	Unal	France 2	Gueméne penfao(44)	11.04	19.04	3.54	14.3004	8.28843	13.2161	399	196	9.16	6.1	22	7.52	2	1	0
47	Unal	France 2	Gueméne penfao(44)	11.04	19.04	3.54	14.3004	8.28843	13.2161	412	265	13.1	7.7	22	7.41	2	1	0
48	Unal	France 2	Gueméne penfao(44)	11.04	19.04	3.54	14.3004	8.28843	13.2161	427	213	9.92	6.6	22	7.11	2	1	0
49	Unal	France 2	Gueméne penfao(44)	11.04	19.04	3.54	14.3004	8.28843	13.2161	441	206	9.55	7.6	22	8.09	2	1	0
50	Unal	France 2	Gueméne penfao(44)	11.04	19.04	3.54	14.3004	8.28843	13.2161	463	270	12.74	8.3	22	8.69	2	1	0
51	Unal	France 2	Gueméne penfao(44)	11.04	19.04	3.54	14.3004	8.28843	13.2161	480	245	12.61	7.4	22	7.49	1	1	0
52	Unal	France 2	Gueméne penfao(44)	11.04	19.04	3.54	14.3004	8.28843	13.2161	496	210	11.89	14.7	22	8.73	2	1	0
53	Unal	France 2	Gueméne penfao(44)	11.04	19.04	3.54	14.3004	8.28843	13.2161	503	266	14.09	12.3	22	8.42	2	1	0
54	Unal	France 2	Gueméne penfao(44)	11.04	19.04	3.54	14.3004	8.28843	13.2161	515	231	12.9	7.7	22	7.06	2	1	0
55	Unal	France 2	Gueméne penfao(44)	11.04	19.04	3.54	14.3004	8.28843	13.2161	530	142	11.98	10.5	22	7.27	2	1	0
56	Unal	France 2	Gueméne penfao(44)	11.04	19.04	3.54	14.3004	8.28843	13.2161	541	230	11.83	8.9	22	6.98	2	1	0
57	Unal	France 2	Gueméne penfao(44)	11.04	19.04	3.54	14.3004	8.28843	13.2161	549	245	10.87	15.5	22	9	1	1	0
58	Unal	France 2	Gueméne penfao(44)	11.04	19.04	3.54	14.3004	8.28843	13.2161	565	240	10.65	5.7	22	6.28	1	1	0
59	Unal	France 2	Gueméne penfao(44)	11.04	19.04	3.54	14.3004	8.28843	13.2161	583	203	8.51	10.8	22	7.64	2	1	0
60	Unal	France 2	Gueméne penfao(44)	11.04	19.04	3.54	14.3004	8.28843	13.2161	604	250	11.81	9.3	22	7.67	2	1	0
61	Unal	France 2	Gueméne penfao(44)	11.04	19.04	3.54	14.3004	8.28843	13.2161	624	225	11.51	14.6	22	9.27	2	1	0
62	Unal	France 2	Gueméne penfao(44)	11.04	19.04	3.54	14.3004	8.28843	13.2161	640	263	11.63	10.1	22	9.52	3	1	0
63	Unal	France 2	Gueméne penfao(44)	11.04	19.04	3.54	14.3004	8.28843	13.2161	656	192	9.88	15.9	22	9.02	2	1	0
64	Unal	France 2	Gueméne penfao(44)	11.04	19.04	3.54	14.3004	8.28843	13.2161	672	245	12.78	7.3	22	8.44	2	1	0
65	Unal	France 2	Gueméne penfao(44)	11.04	19.04	3.54	14.3004	8.28843	13.2161	684	211	11.73	6.7	22	6.17	2	1	0
66	Unal	France 2	Gueméne penfao(44)	11.04	19.04	3.54	14.3004	8.28843	13.2161	705	210	10.3	11.9	22	8.94	2	1	0
67	Unal	France 2	Gueméne penfao(44)	11.04	19.04	3.54	14.3004	8.28843	13.2161	717	250	13.34	8.7	22	7.85	2	1	0
68	Unal	France 2	Gueméne penfao(44)	11.04	19.04	3.54	14.3004	8.28843	13.2161	741	204	9.7	9.2	22	6.92	2	1	1
69	Unal	France 2	Gueméne penfao(44)	11.04	19.04	3.54	14.3004	8.28843	13.2161	764	295	14.22	13.3	22	9.43	1	1	0
70	Unal	France 2	Gueméne penfao(44)	11.04	19.04	3.54	14.3004	8.28843	13.2161	780	282	13.73	10.3	22	7.24	2	1	0
195	Trichobel	France 2	Gueméne penfao(44)	11.04	19.04	3.54	14.3004	8.28843	13.2161	5	210	12.36	28.7	22	12.87	3	1	1
196	Trichobel	France 2	Gueméne penfao(44)	11.04	19.04	3.54	14.3004	8.28843	13.2161	26	197	9.94	19.9	22	11.48	3	1	1
197	Trichobel	France 2	Gueméne penfao(44)	11.04	19.04	3.54	14.3004	8.28843	13.2161	38	250	14.2	22	22	11.52	3	1	1
198	Trichobel	France 2	Gueméne penfao(44)	11.04	19.04	3.54	14.3004	8.28843	13.2161	61	290	15.66	13.3	22	9.66	2	1	2
199	Trichobel	France 2	Gueméne penfao(44)	11.04	19.04	3.54	14.3004	8.28843	13.2161	82	265	15	9.1	22	8.71	2	1	1
200	Trichobel	France 2	Gueméne penfao(44)	11.04	19.04	3.54	14.3004	8.28843	13.2161	89	260	15.15	21.1	22	12.73	3	1	1
201	Trichobel	France 2	Gueméne penfao(44)	11.04	19.04	3.54	14.3004	8.28843	13.2161	100	225	16.24	13.8	22	9.97	3	1	1
202	Trichobel	France 2	Gueméne penfao(44)	11.04	19.04	3.54	14.3004	8.28843	13.2161	114	238	15.24	23.6	22	10.98	2	1	1
203	Trichobel	France 2	Gueméne penfao(44)	11.04	19.04	3.54	14.3004	8.28843	13.2161	161	275	16.04	15.7	22	8.91	2	1	1
204	Trichobel	France 2	Gueméne penfao(44)	11.04	19.04	3.54	14.3004	8.28843	13.2161	177	268	15.2	13.3	22	9.09	2	1	1
205	Trichobel	France 2	Gueméne penfao(44)	11.04	19.04	3.54	14.3004	8.28843	13.2161	185	280	16.02	12.8	22	10.49	3	1	2
206	Trichobel	France 2	Gueméne penfao(44)	11.04	19.04	3.54	14.3004	8.28843	13.2161	194	285	18.21	19.1	22	11.74	2	1	1
207	Trichobel	France 2	Gueméne penfao(44)	11.04	19.04	3.54	14.3004	8.28843	13.2161	209	270	14.54	16.7	22	11.52	3	1	1
208	Trichobel	France 2	Gueméne penfao(44)	11.04	19.04	3.54	14.3004	8.28843	13.2161	221	270	13.97	13.3	22	9.51	3	1	1
209	Trichobel	France 2	Gueméne penfao(44)	11.04	19.04	3.54	14.3004	8.28843	13.2161	238	253	13.59	27.1	22	12.42	1	1	1
210	Trichobel	France 2	Gueméne penfao(44)	11.04	19.04	3.54	14.3004	8.28843	13.2161	253	285	17.19	17.9	22	11.6	3	1	2
211	Trichobel	France 2	Gueméne penfao(44)	11.04	19.04	3.54	14.3004	8.28843	13.2161	273	263	17	16.1	22	11.54	3	1	1
212	Trichobel	France 2	Gueméne penfao(44)	11.04	19.04	3.54	14.3004	8.28843	13.2161	289	270	15.34	12.5	22	9.81	2	1	1
213	Trichobel	France 2	Gueméne penfao(44)	11.04	19.04	3.54	14.3004	8.28843	13.2161	319	140	7.99	18.2	22	9.55	1	1	1
214	Trichobel	France 2	Gueméne penfao(44)	11.04	19.04	3.54	14.3004	8.28843	13.2161	330	225	15.69	11.3	22	7.58	1	1	1
215	Trichobel	France 2	Gueméne penfao(44)	11.04	19.04	3.54	14.3004	8.28843	13.2161	344	280	13.57	28.2	22	12.7	2	1	0
216	Trichobel	France 2	Gueméne penfao(44)	11.04	19.04	3.54	14.3004	8.28843	13.2161	362	285	16.83	24.6	22	10.87	2	1	0
217	Trichobel	France 2	Gueméne penfao(44)	11.04	19.04	3.54	14.3004	8.28843	13.2161	382	240	15	22.8	22	11.75	3	1	1
218	Trichobel	France 2	Gueméne penfao(44)	11.04	19.04	3.54	14.3004	8.28843	13.2161	400	255	16.63	36.9	22	14.66	1	1	2
219	Trichobel	France 2	Gueméne penfao(44)	11.04	19.04	3.54	14.3004	8.28843	13.2161	416	265	13.96	10.6	22	7.51	3	1	1
220	Trichobel	France 2	Gueméne penfao(44)	11.04	19.04	3.54	14.3004	8.28843	13.2161	434	250	12.66	20.7	22	11.31	3	1	1
221	Trichobel	France 2	Gueméne penfao(44)	11.04	19.04	3.54	14.3004	8.28843	13.2161	447	273	16.51	13.8	22	8.33	2	1	1
222	Trichobel	France 2	Gueméne penfao(44)	11.04	19.04	3.54	14.3004	8.28843	13.2161	461	275	14.72	32.3	22	13.18	3	1	1
223	Trichobel	France 2	Gueméne penfao(44)	11.04	19.04	3.54	14.3004	8.28843	13.2161	481	280	15.41	18.8	22	10.37	1	1	1
224	Trichobel	France 2	Gueméne penfao(44)	11.04	19.04	3.54	14.3004	8.28843	13.2161	500	265	16.74	13.2	22	10.68	2	1	1
225	Trichobel	France 2	Gueméne penfao(44)	11.04	19.04	3.54	14.3004	8.28843	13.2161	512	242	13.62	10	22	8.96	3	1	1
226	Trichobel	France 2	Gueméne penfao(44)	11.04	19.04	3.54	14.3004	8.28843	13.2161	532	225	13.24	20.1	22	13.66	1	1	1
227	Trichobel	France 2	Gueméne penfao(44)	11.04	19.04	3.54	14.3004	8.28843	13.2161	554	225	15.96	17.2	22	9.15	3	1	1
228	Trichobel	France 2	Gueméne penfao(44)	11.04	19.04	3.54	14.3004	8.28843	13.2161	573	251	15.64	17.2	22	10.55	2	1	1
229	Trichobel	France 2	Gueméne penfao(44)	11.04	19.04	3.54	14.3004	8.28843	13.2161	592	280	17.26	25.3	22	11.71	3	1	1
230	Trichobel	France 2	Gueméne penfao(44)	11.04	19.04	3.54	14.3004	8.28843	13.2161	601	285	16.9	21.7	22	11.4	2	1	1
231	Trichobel	France 2	Gueméne penfao(44)	11.04	19.04	3.54	14.3004	8.28843	13.2161	618	270	15.68	13	22	10.29	2	1	2
232	Trichobel	France 2	Gueméne penfao(44)	11.04	19.04	3.54	14.3004	8.28843	13.2161	631	192	17.64	17.6	22	10.25	3	1	1
233	Trichobel	France 2	Gueméne penfao(44)	11.04	19.04	3.54	14.3004	8.28843	13.2161	652	290	17052	23.4	22	11.5	2	1	1
234	Trichobel	France 2	Gueméne penfao(44)	11.04	19.04	3.54	14.3004	8.28843	13.2161	671	250	15.23	21.9	22	12.61	2	1	1
235	Trichobel	France 2	Gueméne penfao(44)	11.04	19.04	3.54	14.3004	8.28843	13.2161	682	295	17.98	16.4	22	10.39	2	1	1
236	Trichobel	France 2	Gueméne penfao(44)	11.04	19.04	3.54	14.3004	8.28843	13.2161	694	310	18.37	35	22	13.44	2	1	2
237	Trichobel	France 2	Gueméne penfao(44)	11.04	19.04	3.54	14.3004	8.28843	13.2161	703	272	14.75	16.9	22	10.43	2	1	1
238	Trichobel	France 2	Gueméne penfao(44)	11.04	19.04	3.54	14.3004	8.28843	13.2161	709	285	17.35	11.1	22	9.6	3	1	1
239	Trichobel	France 2	Gueméne penfao(44)	11.04	19.04	3.54	14.3004	8.28843	13.2161	729	290	17.57	35.3	22	13.74	3	1	1
240	Trichobel	France 2	Gueméne penfao(44)	11.04	19.04	3.54	14.3004	8.28843	13.2161	743	288	16.94	27.4	22	12.3	3	1	1
241	Trichobel	France 2	Gueméne penfao(44)	11.04	19.04	3.54	14.3004	8.28843	13.2161	789	280	16.98	17.3	22	10.96	3	1	1
242	Trichobel	France 2	Gueméne penfao(44)	11.04	19.04	3.54	14.3004	8.28843	13.2161	799	250	14.02	17.5	22	9.42	2	1	1
243	Trichobel	France 2	Gueméne penfao(44)	11.04	19.04	3.54	14.3004	8.28843	13.2161	816	176	9.77	14.2	22	8.46	2	1	1
282	Raspalje	France 2	Gueméne penfao(44)	11.04	19.04	3.54	14.3004	8.28843	13.2161	10	220	11.62	18.5	22	10.99	3	1	0
283	Raspalje	France 2	Gueméne penfao(44)	11.04	19.04	3.54	14.3004	8.28843	13.2161	24	225	12.81	16.2	22	11.06	3	1	0
284	Raspalje	France 2	Gueméne penfao(44)	11.04	19.04	3.54	14.3004	8.28843	13.2161	32	238	11.59	20.2	22	10.94	3	1	0
285	Raspalje	France 2	Gueméne penfao(44)	11.04	19.04	3.54	14.3004	8.28843	13.2161	52	176	8.38	22.9	22	12.23	2	1	0
286	Raspalje	France 2	Gueméne penfao(44)	11.04	19.04	3.54	14.3004	8.28843	13.2161	65	228	11.75	13.5	22	10.5	2	1	0
287	Raspalje	France 2	Gueméne penfao(44)	11.04	19.04	3.54	14.3004	8.28843	13.2161	84	230	12.92	11.4	22	9.58	2	1	0
288	Raspalje	France 2	Gueméne penfao(44)	11.04	19.04	3.54	14.3004	8.28843	13.2161	97	240	12.53	11.1	22	10.78	2	1	0
289	Raspalje	France 2	Gueméne penfao(44)	11.04	19.04	3.54	14.3004	8.28843	13.2161	116	235	11.74	11.7	22	10.85	2	1	0
290	Raspalje	France 2	Gueméne penfao(44)	11.04	19.04	3.54	14.3004	8.28843	13.2161	124	225	15.2	9.6	22	8.66	2	1	0
291	Raspalje	France 2	Gueméne penfao(44)	11.04	19.04	3.54	14.3004	8.28843	13.2161	133	242	12.72	13.9	22	9.22	2	1	0
292	Raspalje	France 2	Gueméne penfao(44)	11.04	19.04	3.54	14.3004	8.28843	13.2161	147	208	9.63	11.7	22	8.92	1	1	0
293	Raspalje	France 2	Gueméne penfao(44)	11.04	19.04	3.54	14.3004	8.28843	13.2161	154	231	11.64	27.5	22	12	3	1	0
294	Raspalje	France 2	Gueméne penfao(44)	11.04	19.04	3.54	14.3004	8.28843	13.2161	179	250	13.63	11.4	22	9.5	3	1	0
295	Raspalje	France 2	Gueméne penfao(44)	11.04	19.04	3.54	14.3004	8.28843	13.2161	198	228	11.49	15	22	9.28	1	1	0
296	Raspalje	France 2	Gueméne penfao(44)	11.04	19.04	3.54	14.3004	8.28843	13.2161	217	265	12.28	16.5	22	10.33	2	1	0
297	Raspalje	France 2	Gueméne penfao(44)	11.04	19.04	3.54	14.3004	8.28843	13.2161	231	250	11.4	12.1	22	9.5	3	1	0
298	Raspalje	France 2	Gueméne penfao(44)	11.04	19.04	3.54	14.3004	8.28843	13.2161	256	250	12.04	14.9	22	10.16	2	1	0
299	Raspalje	France 2	Gueméne penfao(44)	11.04	19.04	3.54	14.3004	8.28843	13.2161	269	255	11.95	12.3	22	9.64	2	1	0
300	Raspalje	France 2	Gueméne penfao(44)	11.04	19.04	3.54	14.3004	8.28843	13.2161	282	265	13.9	19.5	22	10.35	2	1	0
301	Raspalje	France 2	Gueméne penfao(44)	11.04	19.04	3.54	14.3004	8.28843	13.2161	300	270	15.68	14.4	22	9.45	2	1	0
302	Raspalje	France 2	Gueméne penfao(44)	11.04	19.04	3.54	14.3004	8.28843	13.2161	311	223	16.78	15.6	22	10.15	2	1	0
303	Raspalje	France 2	Gueméne penfao(44)	11.04	19.04	3.54	14.3004	8.28843	13.2161	328	272	16.26	13	22	9.36	2	1	0
304	Raspalje	France 2	Gueméne penfao(44)	11.04	19.04	3.54	14.3004	8.28843	13.2161	342	260	13.92	19.8	22	10.78	3	1	0
305	Raspalje	France 2	Gueméne penfao(44)	11.04	19.04	3.54	14.3004	8.28843	13.2161	356	285	15.11	10.8	22	8.71	2	1	0
306	Raspalje	France 2	Gueméne penfao(44)	11.04	19.04	3.54	14.3004	8.28843	13.2161	374	210	9.21	17.5	22	9.51	2	1	0
307	Raspalje	France 2	Gueméne penfao(44)	11.04	19.04	3.54	14.3004	8.28843	13.2161	393	255	12.44	23.1	22	11.27	2	1	0
308	Raspalje	France 2	Gueméne penfao(44)	11.04	19.04	3.54	14.3004	8.28843	13.2161	404	249	12.82	11.5	22	7.89	2	1	0
309	Raspalje	France 2	Gueméne penfao(44)	11.04	19.04	3.54	14.3004	8.28843	13.2161	417	248	12.56	18.1	22	10.06	2	1	0
310	Raspalje	France 2	Gueméne penfao(44)	11.04	19.04	3.54	14.3004	8.28843	13.2161	436	234	10.26	17.2	22	11.22	0	1	0
311	Raspalje	France 2	Gueméne penfao(44)	11.04	19.04	3.54	14.3004	8.28843	13.2161	455	258	13.28	14.3	22	8.44	2	1	0
312	Raspalje	France 2	Gueméne penfao(44)	11.04	19.04	3.54	14.3004	8.28843	13.2161	468	292	16.06	19.1	22	10.97	3	1	0
313	Raspalje	France 2	Gueméne penfao(44)	11.04	19.04	3.54	14.3004	8.28843	13.2161	483	262	12.21	12.5	22	9.45	2	1	0
314	Raspalje	France 2	Gueméne penfao(44)	11.04	19.04	3.54	14.3004	8.28843	13.2161	499	251	13.22	19.4	22	10.44	2	1	0
315	Raspalje	France 2	Gueméne penfao(44)	11.04	19.04	3.54	14.3004	8.28843	13.2161	507	260	15.18	15.2	22	8.85	2	1	0
316	Raspalje	France 2	Gueméne penfao(44)	11.04	19.04	3.54	14.3004	8.28843	13.2161	534	235	13.91	21.3	22	11.09	1	1	0
317	Raspalje	France 2	Gueméne penfao(44)	11.04	19.04	3.54	14.3004	8.28843	13.2161	545	182	9.3	13.7	22	8.05	2	1	0
318	Raspalje	France 2	Gueméne penfao(44)	11.04	19.04	3.54	14.3004	8.28843	13.2161	559	260	12.76	20.1	22	10.2	2	1	0
319	Raspalje	France 2	Gueméne penfao(44)	11.04	19.04	3.54	14.3004	8.28843	13.2161	576	222	10.54	22.8	22	11.26	2	1	0
320	Raspalje	France 2	Gueméne penfao(44)	11.04	19.04	3.54	14.3004	8.28843	13.2161	589	265	12.51	9.3	22	7.63	2	1	0
321	Raspalje	France 2	Gueméne penfao(44)	11.04	19.04	3.54	14.3004	8.28843	13.2161	612	224	9.42	24.5	22	11.08	1	1	0
322	Raspalje	France 2	Gueméne penfao(44)	11.04	19.04	3.54	14.3004	8.28843	13.2161	628	265	13.34	17.1	22	10.76	2	1	0
323	Raspalje	France 2	Gueméne penfao(44)	11.04	19.04	3.54	14.3004	8.28843	13.2161	638	260	13.71	15.1	22	10.29	2	1	0
324	Raspalje	France 2	Gueméne penfao(44)	11.04	19.04	3.54	14.3004	8.28843	13.2161	658	292	15.7	16.6	22	11.05	1	1	0
325	Raspalje	France 2	Gueméne penfao(44)	11.04	19.04	3.54	14.3004	8.28843	13.2161	673	225	11.22	12.8	22	9.33	1	1	0
326	Raspalje	France 2	Gueméne penfao(44)	11.04	19.04	3.54	14.3004	8.28843	13.2161	748	228	12.71	15.1	22	9.56	2	1	0
327	Raspalje	France 2	Gueméne penfao(44)	11.04	19.04	3.54	14.3004	8.28843	13.2161	767	210	10.46	12.1	22	8.08	2	1	0
328	Raspalje	France 2	Gueméne penfao(44)	11.04	19.04	3.54	14.3004	8.28843	13.2161	772	238	13.11	9.1	22	8.68	2	1	0
329	Raspalje	France 2	Gueméne penfao(44)	11.04	19.04	3.54	14.3004	8.28843	13.2161	796	275	13.63	12.8	22	9.06	1	1	0
330	Raspalje	France 2	Gueméne penfao(44)	11.04	19.04	3.54	14.3004	8.28843	13.2161	808	261	14.84	14.1	22	9.31	3	1	0
417	Fritzy P.	France 2	Gueméne penfao(44)	11.04	19.04	3.54	14.3004	8.28843	13.2161	12	210	11.87	22.3	22	12.39	3	1	1
418	Fritzy P.	France 2	Gueméne penfao(44)	11.04	19.04	3.54	14.3004	8.28843	13.2161	31	240	12.13	22	22	12.16	3	1	1
419	Fritzy P.	France 2	Gueméne penfao(44)	11.04	19.04	3.54	14.3004	8.28843	13.2161	43	245	11.9	12.7	22	9.27	3	1	1
420	Fritzy P.	France 2	Gueméne penfao(44)	11.04	19.04	3.54	14.3004	8.28843	13.2161	60	215	11.96	14.3	22	10.95	3	1	1
421	Fritzy P.	France 2	Gueméne penfao(44)	11.04	19.04	3.54	14.3004	8.28843	13.2161	77	221	11.56	15	22	10.48	3	1	1
422	Fritzy P.	France 2	Gueméne penfao(44)	11.04	19.04	3.54	14.3004	8.28843	13.2161	95	250	12.24	20.2	22	12.31	3	1	1
423	Fritzy P.	France 2	Gueméne penfao(44)	11.04	19.04	3.54	14.3004	8.28843	13.2161	106	270	14.25	39.8	22	14.75	3	1	1
424	Fritzy P.	France 2	Gueméne penfao(44)	11.04	19.04	3.54	14.3004	8.28843	13.2161	128	277	15.34	20.1	22	11.56	3	1	1
425	Fritzy P.	France 2	Gueméne penfao(44)	11.04	19.04	3.54	14.3004	8.28843	13.2161	139	239	14.98	19.4	22	10.84	2	1	1
426	Fritzy P.	France 2	Gueméne penfao(44)	11.04	19.04	3.54	14.3004	8.28843	13.2161	160	230	16	34.2	22	13.75	3	1	1
427	Fritzy P.	France 2	Gueméne penfao(44)	11.04	19.04	3.54	14.3004	8.28843	13.2161	172	280	15.02	51.3	22	16.65	3	1	1
428	Fritzy P.	France 2	Gueméne penfao(44)	11.04	19.04	3.54	14.3004	8.28843	13.2161	192	248	13.96	31.5	22	13.36	3	1	1
429	Fritzy P.	France 2	Gueméne penfao(44)	11.04	19.04	3.54	14.3004	8.28843	13.2161	202	280	14.25	25.4	22	11.9	3	1	1
430	Fritzy P.	France 2	Gueméne penfao(44)	11.04	19.04	3.54	14.3004	8.28843	13.2161	222	259	14.23	43	22	14.56	3	1	1
431	Fritzy P.	France 2	Gueméne penfao(44)	11.04	19.04	3.54	14.3004	8.28843	13.2161	243	230	12.64	29.5	22	13.07	3	1	1
432	Fritzy P.	France 2	Gueméne penfao(44)	11.04	19.04	3.54	14.3004	8.28843	13.2161	258	260	13.53	15.7	22	10.1	2	1	1
433	Fritzy P.	France 2	Gueméne penfao(44)	11.04	19.04	3.54	14.3004	8.28843	13.2161	278	285	15.14	34.9	22	13.8	3	1	1
434	Fritzy P.	France 2	Gueméne penfao(44)	11.04	19.04	3.54	14.3004	8.28843	13.2161	292	251	13.98	39.4	22	14.98	3	1	2
435	Fritzy P.	France 2	Gueméne penfao(44)	11.04	19.04	3.54	14.3004	8.28843	13.2161	310	289	14.35	15.5	22	10.33	3	1	0
436	Fritzy P.	France 2	Gueméne penfao(44)	11.04	19.04	3.54	14.3004	8.28843	13.2161	321	270	15.11	24.6	22	12.19	2	1	0
437	Fritzy P.	France 2	Gueméne penfao(44)	11.04	19.04	3.54	14.3004	8.28843	13.2161	334	273	14.78	28	22	12.43	3	1	1
438	Fritzy P.	France 2	Gueméne penfao(44)	11.04	19.04	3.54	14.3004	8.28843	13.2161	350	275	14.36	23.4	22	12.2	2	1	1
439	Fritzy P.	France 2	Gueméne penfao(44)	11.04	19.04	3.54	14.3004	8.28843	13.2161	360	265	14.37	26.1	22	12.3	2	1	1
440	Fritzy P.	France 2	Gueméne penfao(44)	11.04	19.04	3.54	14.3004	8.28843	13.2161	388	194	9.75	11.6	22	8.76	3	1	0
441	Fritzy P.	France 2	Gueméne penfao(44)	11.04	19.04	3.54	14.3004	8.28843	13.2161	402	200	11.19	20.1	22	10.88	3	1	1
442	Fritzy P.	France 2	Gueméne penfao(44)	11.04	19.04	3.54	14.3004	8.28843	13.2161	415	266	13.69	22.6	22	11.97	3	1	0
443	Fritzy P.	France 2	Gueméne penfao(44)	11.04	19.04	3.54	14.3004	8.28843	13.2161	424	232	13.6	38.2	22	14.59	3	1	1
444	Fritzy P.	France 2	Gueméne penfao(44)	11.04	19.04	3.54	14.3004	8.28843	13.2161	438	224	11.57	19.1	22	10.99	2	1	1
445	Fritzy P.	France 2	Gueméne penfao(44)	11.04	19.04	3.54	14.3004	8.28843	13.2161	456	240	13.48	16	22	10.24	2	1	1
446	Fritzy P.	France 2	Gueméne penfao(44)	11.04	19.04	3.54	14.3004	8.28843	13.2161	475	273	14.8	26.1	22	12.53	3	1	1
447	Fritzy P.	France 2	Gueméne penfao(44)	11.04	19.04	3.54	14.3004	8.28843	13.2161	493	143	16	22.2	22	13.09	2	1	0
448	Fritzy P.	France 2	Gueméne penfao(44)	11.04	19.04	3.54	14.3004	8.28843	13.2161	502	275	15.09	37.8	22	14.84	3	1	1
449	Fritzy P.	France 2	Gueméne penfao(44)	11.04	19.04	3.54	14.3004	8.28843	13.2161	513	245	13.58	22.8	22	11.86	3	1	1
450	Fritzy P.	France 2	Gueméne penfao(44)	11.04	19.04	3.54	14.3004	8.28843	13.2161	526	220	12.6	41.9	22	15.47	3	1	1
451	Fritzy P.	France 2	Gueméne penfao(44)	11.04	19.04	3.54	14.3004	8.28843	13.2161	543	278	16.52	15.4	22	10.39	3	1	1
452	Fritzy P.	France 2	Gueméne penfao(44)	11.04	19.04	3.54	14.3004	8.28843	13.2161	558	200	11.22	29.1	22	13.19	3	1	2
453	Fritzy P.	France 2	Gueméne penfao(44)	11.04	19.04	3.54	14.3004	8.28843	13.2161	568	243	13.31	16.7	22	10.7	3	1	2
454	Fritzy P.	France 2	Gueméne penfao(44)	11.04	19.04	3.54	14.3004	8.28843	13.2161	587	220	16.88	25.6	22	12.88	2	1	1
455	Fritzy P.	France 2	Gueméne penfao(44)	11.04	19.04	3.54	14.3004	8.28843	13.2161	622	195	12.21	13.6	22	9.6	3	1	1
456	Fritzy P.	France 2	Gueméne penfao(44)	11.04	19.04	3.54	14.3004	8.28843	13.2161	634	255	14.37	23.7	22	12.1	3	1	1
457	Fritzy P.	France 2	Gueméne penfao(44)	11.04	19.04	3.54	14.3004	8.28843	13.2161	654	150	12.13	15.5	22	10.5	3	1	1
458	Fritzy P.	France 2	Gueméne penfao(44)	11.04	19.04	3.54	14.3004	8.28843	13.2161	669	280	15.57	27.5	22	13.01	3	1	1
459	Fritzy P.	France 2	Gueméne penfao(44)	11.04	19.04	3.54	14.3004	8.28843	13.2161	678	215	13.44	17.6	22	10.98	3	1	1
460	Fritzy P.	France 2	Gueméne penfao(44)	11.04	19.04	3.54	14.3004	8.28843	13.2161	691	260	13.5	27.7	22	12.71	3	1	1
461	Fritzy P.	France 2	Gueméne penfao(44)	11.04	19.04	3.54	14.3004	8.28843	13.2161	711	232	13.4	19.1	22	11.54	3	1	1
462	Fritzy P.	France 2	Gueméne penfao(44)	11.04	19.04	3.54	14.3004	8.28843	13.2161	724	287	14.97	27.8	22	12.48	3	1	1
463	Fritzy P.	France 2	Gueméne penfao(44)	11.04	19.04	3.54	14.3004	8.28843	13.2161	736	285	16.66	16.6	22	10.54	3	1	1
464	Fritzy P.	France 2	Gueméne penfao(44)	11.04	19.04	3.54	14.3004	8.28843	13.2161	746	225	12.61	19.6	22	11.81	2	1	1
465	Fritzy P.	France 2	Gueméne penfao(44)	11.04	19.04	3.54	14.3004	8.28843	13.2161	769	268	15.4	19.6	22	11.46	2	1	1
466	Fritzy P.	France 2	Gueméne penfao(44)	11.04	19.04	3.54	14.3004	8.28843	13.2161	786	278	15.61	22.5	22	11.47	2	1	1
520	Beaupré	France 2	Gueméne penfao(44)	11.04	19.04	3.54	14.3004	8.28843	13.2161	6	211	12.8	15.1	22	9.59	3	1	0
521	Beaupré	France 2	Gueméne penfao(44)	11.04	19.04	3.54	14.3004	8.28843	13.2161	20	192	9.66	15.3	22	10.93	3	1	0
522	Beaupré	France 2	Gueméne penfao(44)	11.04	19.04	3.54	14.3004	8.28843	13.2161	40	255	12.58	19.8	22	10.79	3	1	0
523	Beaupré	France 2	Gueméne penfao(44)	11.04	19.04	3.54	14.3004	8.28843	13.2161	53	242	11.91	10.3	22	8.86	2	1	0
524	Beaupré	France 2	Gueméne penfao(44)	11.04	19.04	3.54	14.3004	8.28843	13.2161	75	218	10.42	18.7	22	11.39	3	1	0
525	Beaupré	France 2	Gueméne penfao(44)	11.04	19.04	3.54	14.3004	8.28843	13.2161	94	200	9.45	11	22	9.41	2	1	0
526	Beaupré	France 2	Gueméne penfao(44)	11.04	19.04	3.54	14.3004	8.28843	13.2161	109	260	12.05	32.9	22	12.98	2	1	0
527	Beaupré	France 2	Gueméne penfao(44)	11.04	19.04	3.54	14.3004	8.28843	13.2161	120	217	8.08	25.7	22	13.5	3	1	0
528	Beaupré	France 2	Gueméne penfao(44)	11.04	19.04	3.54	14.3004	8.28843	13.2161	140	146	5.84	11.9	22	9.28	1	1	0
529	Beaupré	France 2	Gueméne penfao(44)	11.04	19.04	3.54	14.3004	8.28843	13.2161	159	220	10.69	13.2	22	10.02	2	1	0
530	Beaupré	France 2	Gueméne penfao(44)	11.04	19.04	3.54	14.3004	8.28843	13.2161	166	163	6.33	17.5	22	10.98	2	1	0
531	Beaupré	France 2	Gueméne penfao(44)	11.04	19.04	3.54	14.3004	8.28843	13.2161	181	220	10.78	10.3	22	8.91	2	1	0
532	Beaupré	France 2	Gueméne penfao(44)	11.04	19.04	3.54	14.3004	8.28843	13.2161	207	210	9.38	35.3	22	13.75	2	1	0
533	Beaupré	France 2	Gueméne penfao(44)	11.04	19.04	3.54	14.3004	8.28843	13.2161	226	158	10	14.9	22	11.21	2	1	0
534	Beaupré	France 2	Gueméne penfao(44)	11.04	19.04	3.54	14.3004	8.28843	13.2161	245	262	12.45	15	22	9.23	2	1	0
535	Beaupré	France 2	Gueméne penfao(44)	11.04	19.04	3.54	14.3004	8.28843	13.2161	270	245	11.36	20.7	22	12.88	2	1	0
536	Beaupré	France 2	Gueméne penfao(44)	11.04	19.04	3.54	14.3004	8.28843	13.2161	288	276	12.24	13.9	22	10.23	3	1	0
537	Beaupré	France 2	Gueméne penfao(44)	11.04	19.04	3.54	14.3004	8.28843	13.2161	312	228	11.07	11.7	22	9.98	2	1	0
538	Beaupré	France 2	Gueméne penfao(44)	11.04	19.04	3.54	14.3004	8.28843	13.2161	325	250	11.18	22	22	10.71	2	1	0
539	Beaupré	France 2	Gueméne penfao(44)	11.04	19.04	3.54	14.3004	8.28843	13.2161	348	148	4.59	14.9	22	10.03	2	1	0
540	Beaupré	France 2	Gueméne penfao(44)	11.04	19.04	3.54	14.3004	8.28843	13.2161	376	265	11.74	14.3	22	9.72	2	1	0
541	Beaupré	France 2	Gueméne penfao(44)	11.04	19.04	3.54	14.3004	8.28843	13.2161	392	175	9.54	22.6	22	11.6	1	1	0
542	Beaupré	France 2	Gueméne penfao(44)	11.04	19.04	3.54	14.3004	8.28843	13.2161	410	187	8.58	10.8	22	9.85	2	1	0
543	Beaupré	France 2	Gueméne penfao(44)	11.04	19.04	3.54	14.3004	8.28843	13.2161	429	252	1086	10.3	22	8.12	1	1	0
544	Beaupré	France 2	Gueméne penfao(44)	11.04	19.04	3.54	14.3004	8.28843	13.2161	451	126	10.33	15.5	22	10.64	2	1	0
545	Beaupré	France 2	Gueméne penfao(44)	11.04	19.04	3.54	14.3004	8.28843	13.2161	470	238	10.62	10.6	22	7.98	2	1	0
546	Beaupré	France 2	Gueméne penfao(44)	11.04	19.04	3.54	14.3004	8.28843	13.2161	490	240	10.4	43	22	14.61	3	1	0
547	Beaupré	France 2	Gueméne penfao(44)	11.04	19.04	3.54	14.3004	8.28843	13.2161	505	220	12.67	28.9	22	13.3	2	1	0
548	Beaupré	France 2	Gueméne penfao(44)	11.04	19.04	3.54	14.3004	8.28843	13.2161	520	180	9.4	21.1	22	12.64	2	1	0
549	Beaupré	France 2	Gueméne penfao(44)	11.04	19.04	3.54	14.3004	8.28843	13.2161	544	250	12.88	9.9	22	7.81	2	1	0
550	Beaupré	France 2	Gueméne penfao(44)	11.04	19.04	3.54	14.3004	8.28843	13.2161	570	240	10.61	25.7	22	12.67	2	1	0
551	Beaupré	France 2	Gueméne penfao(44)	11.04	19.04	3.54	14.3004	8.28843	13.2161	585	248	11.05	22.3	22	14.8	2	1	0
552	Beaupré	France 2	Gueméne penfao(44)	11.04	19.04	3.54	14.3004	8.28843	13.2161	599	215	10.31	23.1	22	12.46	2	1	0
553	Beaupré	France 2	Gueméne penfao(44)	11.04	19.04	3.54	14.3004	8.28843	13.2161	607	240	11.93	16.7	22	10.19	2	1	0
554	Beaupré	France 2	Gueméne penfao(44)	11.04	19.04	3.54	14.3004	8.28843	13.2161	616	254	11.92	11.1	22	8.84	1	1	0
555	Beaupré	France 2	Gueméne penfao(44)	11.04	19.04	3.54	14.3004	8.28843	13.2161	635	265	13.08	18.1	22	9.61	2	1	0
556	Beaupré	France 2	Gueméne penfao(44)	11.04	19.04	3.54	14.3004	8.28843	13.2161	650	193	9.7	14.6	22	10.83	1	1	0
557	Beaupré	France 2	Gueméne penfao(44)	11.04	19.04	3.54	14.3004	8.28843	13.2161	667	203	9.45	27.1	22	12.16	3	1	0
558	Beaupré	France 2	Gueméne penfao(44)	11.04	19.04	3.54	14.3004	8.28843	13.2161	676	192	11.29	11	22	8.4	2	1	0
559	Beaupré	France 2	Gueméne penfao(44)	11.04	19.04	3.54	14.3004	8.28843	13.2161	687	196	8.37	29.3	22	12.36	2	1	0
560	Beaupré	France 2	Gueméne penfao(44)	11.04	19.04	3.54	14.3004	8.28843	13.2161	704	183	10.9	22.7	22	11.21	2	1	0
561	Beaupré	France 2	Gueméne penfao(44)	11.04	19.04	3.54	14.3004	8.28843	13.2161	713	211	9.81	17.1	22	9.64	2	1	0
562	Beaupré	France 2	Gueméne penfao(44)	11.04	19.04	3.54	14.3004	8.28843	13.2161	726	245	12.13	24.9	22	12.87	2	1	0
563	Beaupré	France 2	Gueméne penfao(44)	11.04	19.04	3.54	14.3004	8.28843	13.2161	740	242	10.93	20.3	22	10.98	3	1	0
564	Beaupré	France 2	Gueméne penfao(44)	11.04	19.04	3.54	14.3004	8.28843	13.2161	755	268	12.51	17.8	22	10.45	3	1	0
565	Beaupré	France 2	Gueméne penfao(44)	11.04	19.04	3.54	14.3004	8.28843	13.2161	766	167	13.08	18.3	22	11.3	2	1	0
566	Beaupré	France 2	Gueméne penfao(44)	11.04	19.04	3.54	14.3004	8.28843	13.2161	775	192	8.56	32.4	22	13.74	3	1	0
567	Beaupré	France 2	Gueméne penfao(44)	11.04	19.04	3.54	14.3004	8.28843	13.2161	793	242	10.57	16.8	22	10.91	1	1	0
568	Beaupré	France 2	Gueméne penfao(44)	11.04	19.04	3.54	14.3004	8.28843	13.2161	815	203	12.17	16.7	22	10.5	2	1	0
21	Unal	France 2	Gueméne penfao(44)	11.04	19.04	3.54	14.3004	8.28843	13.2161	2	205	9.11	14.5	22	9.52	3	2	0
22	Unal	France 2	Gueméne penfao(44)	11.04	19.04	3.54	14.3004	8.28843	13.2161	15	213	10.87	7.1	22	7.69	3	2	0
23	Unal	France 2	Gueméne penfao(44)	11.04	19.04	3.54	14.3004	8.28843	13.2161	47	254	11.1	7.1	22	7.33	2	2	0
24	Unal	France 2	Gueméne penfao(44)	11.04	19.04	3.54	14.3004	8.28843	13.2161	63	200	9.51	10.5	22	7.3	2	2	0
25	Unal	France 2	Gueméne penfao(44)	11.04	19.04	3.54	14.3004	8.28843	13.2161	74	190	8.3	11.2	22	8.96	2	2	0
26	Unal	France 2	Gueméne penfao(44)	11.04	19.04	3.54	14.3004	8.28843	13.2161	92	240	10.52	6.7	22	7.3	2	2	0
27	Unal	France 2	Gueméne penfao(44)	11.04	19.04	3.54	14.3004	8.28843	13.2161	111	196	8.49	10.7	22	8.38	2	2	0
28	Unal	France 2	Gueméne penfao(44)	11.04	19.04	3.54	14.3004	8.28843	13.2161	127	200	9.25	8.5	22	7.02	3	2	0
29	Unal	France 2	Gueméne penfao(44)	11.04	19.04	3.54	14.3004	8.28843	13.2161	142	263	13.09	14.5	22	8.82	2	2	0
30	Unal	France 2	Gueméne penfao(44)	11.04	19.04	3.54	14.3004	8.28843	13.2161	149	220	11.88	9.6	22	7.21	1	2	0
31	Unal	France 2	Gueméne penfao(44)	11.04	19.04	3.54	14.3004	8.28843	13.2161	167	206	8.19	7.8	22	8.6	2	2	0
32	Unal	France 2	Gueméne penfao(44)	11.04	19.04	3.54	14.3004	8.28843	13.2161	183	245	11.23	26	22	11.43	2	2	0
33	Unal	France 2	Gueméne penfao(44)	11.04	19.04	3.54	14.3004	8.28843	13.2161	196	175	9.08	6.7	22	7.62	2	2	0
34	Unal	France 2	Gueméne penfao(44)	11.04	19.04	3.54	14.3004	8.28843	13.2161	212	243	11.75	8.3	22	8.02	2	2	0
35	Unal	France 2	Gueméne penfao(44)	11.04	19.04	3.54	14.3004	8.28843	13.2161	224	200	8.9	9.7	22	8.74	2	2	0
36	Unal	France 2	Gueméne penfao(44)	11.04	19.04	3.54	14.3004	8.28843	13.2161	239	220	8.54	7.2	22	7.63	1	2	0
37	Unal	France 2	Gueméne penfao(44)	11.04	19.04	3.54	14.3004	8.28843	13.2161	250	273	11.83	11.9	22	10.16	2	2	0
38	Unal	France 2	Gueméne penfao(44)	11.04	19.04	3.54	14.3004	8.28843	13.2161	267	191	8.71	5.3	22	6.6	1	2	0
39	Unal	France 2	Gueméne penfao(44)	11.04	19.04	3.54	14.3004	8.28843	13.2161	283	278	13.35	19.8	22	10.96	3	2	0
40	Unal	France 2	Gueméne penfao(44)	11.04	19.04	3.54	14.3004	8.28843	13.2161	299	263	13.84	12.5	22	7.66	2	2	0
41	Unal	France 2	Gueméne penfao(44)	11.04	19.04	3.54	14.3004	8.28843	13.2161	322	260	15.15	9.1	22	9.01	2	2	0
42	Unal	France 2	Gueméne penfao(44)	11.04	19.04	3.54	14.3004	8.28843	13.2161	336	250	14.79	6.9	22	6.05	2	2	0
43	Unal	France 2	Gueméne penfao(44)	11.04	19.04	3.54	14.3004	8.28843	13.2161	352	240	13.75	10.6	22	7.98	2	2	0
44	Unal	France 2	Gueméne penfao(44)	11.04	19.04	3.54	14.3004	8.28843	13.2161	364	288	15	13.5	22	9.2	2	2	0
45	Unal	France 2	Gueméne penfao(44)	11.04	19.04	3.54	14.3004	8.28843	13.2161	390	225	9.99	10.7	22	7.3	1	2	0
46	Unal	France 2	Gueméne penfao(44)	11.04	19.04	3.54	14.3004	8.28843	13.2161	399	196	9.16	6.1	22	7.52	2	2	0
47	Unal	France 2	Gueméne penfao(44)	11.04	19.04	3.54	14.3004	8.28843	13.2161	412	265	13.1	7.7	22	7.41	2	2	0
48	Unal	France 2	Gueméne penfao(44)	11.04	19.04	3.54	14.3004	8.28843	13.2161	427	213	9.92	6.6	22	7.11	2	2	0
49	Unal	France 2	Gueméne penfao(44)	11.04	19.04	3.54	14.3004	8.28843	13.2161	441	206	9.55	7.6	22	8.09	2	2	0
50	Unal	France 2	Gueméne penfao(44)	11.04	19.04	3.54	14.3004	8.28843	13.2161	463	270	12.74	8.3	22	8.69	2	2	0
51	Unal	France 2	Gueméne penfao(44)	11.04	19.04	3.54	14.3004	8.28843	13.2161	480	245	12.61	7.4	22	7.49	1	2	0
52	Unal	France 2	Gueméne penfao(44)	11.04	19.04	3.54	14.3004	8.28843	13.2161	496	210	11.89	14.7	22	8.73	2	2	0
53	Unal	France 2	Gueméne penfao(44)	11.04	19.04	3.54	14.3004	8.28843	13.2161	503	266	14.09	12.3	22	8.42	2	2	0
54	Unal	France 2	Gueméne penfao(44)	11.04	19.04	3.54	14.3004	8.28843	13.2161	515	231	12.9	7.7	22	7.06	2	2	0
55	Unal	France 2	Gueméne penfao(44)	11.04	19.04	3.54	14.3004	8.28843	13.2161	530	142	11.98	10.5	22	7.27	2	2	0
56	Unal	France 2	Gueméne penfao(44)	11.04	19.04	3.54	14.3004	8.28843	13.2161	541	230	11.83	8.9	22	6.98	2	2	0
57	Unal	France 2	Gueméne penfao(44)	11.04	19.04	3.54	14.3004	8.28843	13.2161	549	245	10.87	15.5	22	9	1	2	0
58	Unal	France 2	Gueméne penfao(44)	11.04	19.04	3.54	14.3004	8.28843	13.2161	565	240	10.65	5.7	22	6.28	1	2	0
59	Unal	France 2	Gueméne penfao(44)	11.04	19.04	3.54	14.3004	8.28843	13.2161	583	203	8.51	10.8	22	7.64	2	2	0
60	Unal	France 2	Gueméne penfao(44)	11.04	19.04	3.54	14.3004	8.28843	13.2161	604	250	11.81	9.3	22	7.67	2	2	0
61	Unal	France 2	Gueméne penfao(44)	11.04	19.04	3.54	14.3004	8.28843	13.2161	624	225	11.51	14.6	22	9.27	2	2	0
62	Unal	France 2	Gueméne penfao(44)	11.04	19.04	3.54	14.3004	8.28843	13.2161	640	263	11.63	10.1	22	9.52	3	2	0
63	Unal	France 2	Gueméne penfao(44)	11.04	19.04	3.54	14.3004	8.28843	13.2161	656	192	9.88	15.9	22	9.02	2	2	0
64	Unal	France 2	Gueméne penfao(44)	11.04	19.04	3.54	14.3004	8.28843	13.2161	672	245	12.78	7.3	22	8.44	2	2	0
65	Unal	France 2	Gueméne penfao(44)	11.04	19.04	3.54	14.3004	8.28843	13.2161	684	211	11.73	6.7	22	6.17	2	2	0
66	Unal	France 2	Gueméne penfao(44)	11.04	19.04	3.54	14.3004	8.28843	13.2161	705	210	10.3	11.9	22	8.94	2	2	0
67	Unal	France 2	Gueméne penfao(44)	11.04	19.04	3.54	14.3004	8.28843	13.2161	717	250	13.34	8.7	22	7.85	2	2	0
68	Unal	France 2	Gueméne penfao(44)	11.04	19.04	3.54	14.3004	8.28843	13.2161	741	204	9.7	9.2	22	6.92	2	2	0
69	Unal	France 2	Gueméne penfao(44)	11.04	19.04	3.54	14.3004	8.28843	13.2161	764	295	14.22	13.3	22	9.43	1	2	1
70	Unal	France 2	Gueméne penfao(44)	11.04	19.04	3.54	14.3004	8.28843	13.2161	780	282	13.73	10.3	22	7.24	2	2	0
195	Trichobel	France 2	Gueméne penfao(44)	11.04	19.04	3.54	14.3004	8.28843	13.2161	5	210	12.36	28.7	22	12.87	3	2	1
196	Trichobel	France 2	Gueméne penfao(44)	11.04	19.04	3.54	14.3004	8.28843	13.2161	26	197	9.94	19.9	22	11.48	3	2	2
197	Trichobel	France 2	Gueméne penfao(44)	11.04	19.04	3.54	14.3004	8.28843	13.2161	38	250	14.2	22	22	11.52	3	2	2
198	Trichobel	France 2	Gueméne penfao(44)	11.04	19.04	3.54	14.3004	8.28843	13.2161	61	290	15.66	13.3	22	9.66	2	2	2
199	Trichobel	France 2	Gueméne penfao(44)	11.04	19.04	3.54	14.3004	8.28843	13.2161	82	265	15	9.1	22	8.71	2	2	2
200	Trichobel	France 2	Gueméne penfao(44)	11.04	19.04	3.54	14.3004	8.28843	13.2161	89	260	15.15	21.1	22	12.73	3	2	2
201	Trichobel	France 2	Gueméne penfao(44)	11.04	19.04	3.54	14.3004	8.28843	13.2161	100	225	16.24	13.8	22	9.97	3	2	2
202	Trichobel	France 2	Gueméne penfao(44)	11.04	19.04	3.54	14.3004	8.28843	13.2161	114	238	15.24	23.6	22	10.98	2	2	2
203	Trichobel	France 2	Gueméne penfao(44)	11.04	19.04	3.54	14.3004	8.28843	13.2161	161	275	16.04	15.7	22	8.91	2	2	2
204	Trichobel	France 2	Gueméne penfao(44)	11.04	19.04	3.54	14.3004	8.28843	13.2161	177	268	15.2	13.3	22	9.09	2	2	2
205	Trichobel	France 2	Gueméne penfao(44)	11.04	19.04	3.54	14.3004	8.28843	13.2161	185	280	16.02	12.8	22	10.49	3	2	2
206	Trichobel	France 2	Gueméne penfao(44)	11.04	19.04	3.54	14.3004	8.28843	13.2161	194	285	18.21	19.1	22	11.74	2	2	2
207	Trichobel	France 2	Gueméne penfao(44)	11.04	19.04	3.54	14.3004	8.28843	13.2161	209	270	14.54	16.7	22	11.52	3	2	2
208	Trichobel	France 2	Gueméne penfao(44)	11.04	19.04	3.54	14.3004	8.28843	13.2161	221	270	13.97	13.3	22	9.51	3	2	2
209	Trichobel	France 2	Gueméne penfao(44)	11.04	19.04	3.54	14.3004	8.28843	13.2161	238	253	13.59	27.1	22	12.42	1	2	2
210	Trichobel	France 2	Gueméne penfao(44)	11.04	19.04	3.54	14.3004	8.28843	13.2161	253	285	17.19	17.9	22	11.6	3	2	2
211	Trichobel	France 2	Gueméne penfao(44)	11.04	19.04	3.54	14.3004	8.28843	13.2161	273	263	17	16.1	22	11.54	3	2	2
212	Trichobel	France 2	Gueméne penfao(44)	11.04	19.04	3.54	14.3004	8.28843	13.2161	289	270	15.34	12.5	22	9.81	2	2	2
213	Trichobel	France 2	Gueméne penfao(44)	11.04	19.04	3.54	14.3004	8.28843	13.2161	319	140	7.99	18.2	22	9.55	1	2	2
214	Trichobel	France 2	Gueméne penfao(44)	11.04	19.04	3.54	14.3004	8.28843	13.2161	330	225	15.69	11.3	22	7.58	1	2	2
215	Trichobel	France 2	Gueméne penfao(44)	11.04	19.04	3.54	14.3004	8.28843	13.2161	344	280	13.57	28.2	22	12.7	2	2	1
216	Trichobel	France 2	Gueméne penfao(44)	11.04	19.04	3.54	14.3004	8.28843	13.2161	362	285	16.83	24.6	22	10.87	2	2	1
217	Trichobel	France 2	Gueméne penfao(44)	11.04	19.04	3.54	14.3004	8.28843	13.2161	382	240	15	22.8	22	11.75	3	2	2
218	Trichobel	France 2	Gueméne penfao(44)	11.04	19.04	3.54	14.3004	8.28843	13.2161	400	255	16.63	36.9	22	14.66	1	2	2
219	Trichobel	France 2	Gueméne penfao(44)	11.04	19.04	3.54	14.3004	8.28843	13.2161	416	265	13.96	10.6	22	7.51	3	2	2
220	Trichobel	France 2	Gueméne penfao(44)	11.04	19.04	3.54	14.3004	8.28843	13.2161	434	250	12.66	20.7	22	11.31	3	2	1
221	Trichobel	France 2	Gueméne penfao(44)	11.04	19.04	3.54	14.3004	8.28843	13.2161	447	273	16.51	13.8	22	8.33	2	2	1
222	Trichobel	France 2	Gueméne penfao(44)	11.04	19.04	3.54	14.3004	8.28843	13.2161	461	275	14.72	32.3	22	13.18	3	2	2
223	Trichobel	France 2	Gueméne penfao(44)	11.04	19.04	3.54	14.3004	8.28843	13.2161	481	280	15.41	18.8	22	10.37	1	2	2
224	Trichobel	France 2	Gueméne penfao(44)	11.04	19.04	3.54	14.3004	8.28843	13.2161	500	265	16.74	13.2	22	10.68	2	2	2
225	Trichobel	France 2	Gueméne penfao(44)	11.04	19.04	3.54	14.3004	8.28843	13.2161	512	242	13.62	10	22	8.96	3	2	2
226	Trichobel	France 2	Gueméne penfao(44)	11.04	19.04	3.54	14.3004	8.28843	13.2161	532	225	13.24	20.1	22	13.66	1	2	2
227	Trichobel	France 2	Gueméne penfao(44)	11.04	19.04	3.54	14.3004	8.28843	13.2161	554	225	15.96	17.2	22	9.15	3	2	2
228	Trichobel	France 2	Gueméne penfao(44)	11.04	19.04	3.54	14.3004	8.28843	13.2161	573	251	15.64	17.2	22	10.55	2	2	1
229	Trichobel	France 2	Gueméne penfao(44)	11.04	19.04	3.54	14.3004	8.28843	13.2161	592	280	17.26	25.3	22	11.71	3	2	2
230	Trichobel	France 2	Gueméne penfao(44)	11.04	19.04	3.54	14.3004	8.28843	13.2161	601	285	16.9	21.7	22	11.4	2	2	2
231	Trichobel	France 2	Gueméne penfao(44)	11.04	19.04	3.54	14.3004	8.28843	13.2161	618	270	15.68	13	22	10.29	2	2	2
232	Trichobel	France 2	Gueméne penfao(44)	11.04	19.04	3.54	14.3004	8.28843	13.2161	631	192	17.64	17.6	22	10.25	3	2	2
233	Trichobel	France 2	Gueméne penfao(44)	11.04	19.04	3.54	14.3004	8.28843	13.2161	652	290	17052	23.4	22	11.5	2	2	2
234	Trichobel	France 2	Gueméne penfao(44)	11.04	19.04	3.54	14.3004	8.28843	13.2161	671	250	15.23	21.9	22	12.61	2	2	1
235	Trichobel	France 2	Gueméne penfao(44)	11.04	19.04	3.54	14.3004	8.28843	13.2161	682	295	17.98	16.4	22	10.39	2	2	2
236	Trichobel	France 2	Gueméne penfao(44)	11.04	19.04	3.54	14.3004	8.28843	13.2161	694	310	18.37	35	22	13.44	2	2	2
237	Trichobel	France 2	Gueméne penfao(44)	11.04	19.04	3.54	14.3004	8.28843	13.2161	703	272	14.75	16.9	22	10.43	2	2	2
238	Trichobel	France 2	Gueméne penfao(44)	11.04	19.04	3.54	14.3004	8.28843	13.2161	709	285	17.35	11.1	22	9.6	3	2	2
239	Trichobel	France 2	Gueméne penfao(44)	11.04	19.04	3.54	14.3004	8.28843	13.2161	729	290	17.57	35.3	22	13.74	3	2	2
240	Trichobel	France 2	Gueméne penfao(44)	11.04	19.04	3.54	14.3004	8.28843	13.2161	743	288	16.94	27.4	22	12.3	3	2	2
241	Trichobel	France 2	Gueméne penfao(44)	11.04	19.04	3.54	14.3004	8.28843	13.2161	789	280	16.98	17.3	22	10.96	3	2	2
242	Trichobel	France 2	Gueméne penfao(44)	11.04	19.04	3.54	14.3004	8.28843	13.2161	799	250	14.02	17.5	22	9.42	2	2	1
243	Trichobel	France 2	Gueméne penfao(44)	11.04	19.04	3.54	14.3004	8.28843	13.2161	816	176	9.77	14.2	22	8.46	2	2	2
282	Raspalje	France 2	Gueméne penfao(44)	11.04	19.04	3.54	14.3004	8.28843	13.2161	10	220	11.62	18.5	22	10.99	3	2	0
283	Raspalje	France 2	Gueméne penfao(44)	11.04	19.04	3.54	14.3004	8.28843	13.2161	24	225	12.81	16.2	22	11.06	3	2	0
284	Raspalje	France 2	Gueméne penfao(44)	11.04	19.04	3.54	14.3004	8.28843	13.2161	32	238	11.59	20.2	22	10.94	3	2	0
285	Raspalje	France 2	Gueméne penfao(44)	11.04	19.04	3.54	14.3004	8.28843	13.2161	52	176	8.38	22.9	22	12.23	2	2	0
286	Raspalje	France 2	Gueméne penfao(44)	11.04	19.04	3.54	14.3004	8.28843	13.2161	65	228	11.75	13.5	22	10.5	2	2	0
287	Raspalje	France 2	Gueméne penfao(44)	11.04	19.04	3.54	14.3004	8.28843	13.2161	84	230	12.92	11.4	22	9.58	2	2	0
288	Raspalje	France 2	Gueméne penfao(44)	11.04	19.04	3.54	14.3004	8.28843	13.2161	97	240	12.53	11.1	22	10.78	2	2	0
289	Raspalje	France 2	Gueméne penfao(44)	11.04	19.04	3.54	14.3004	8.28843	13.2161	116	235	11.74	11.7	22	10.85	2	2	0
290	Raspalje	France 2	Gueméne penfao(44)	11.04	19.04	3.54	14.3004	8.28843	13.2161	124	225	15.2	9.6	22	8.66	2	2	0
291	Raspalje	France 2	Gueméne penfao(44)	11.04	19.04	3.54	14.3004	8.28843	13.2161	133	242	12.72	13.9	22	9.22	2	2	0
292	Raspalje	France 2	Gueméne penfao(44)	11.04	19.04	3.54	14.3004	8.28843	13.2161	147	208	9.63	11.7	22	8.92	1	2	0
293	Raspalje	France 2	Gueméne penfao(44)	11.04	19.04	3.54	14.3004	8.28843	13.2161	154	231	11.64	27.5	22	12	3	2	0
294	Raspalje	France 2	Gueméne penfao(44)	11.04	19.04	3.54	14.3004	8.28843	13.2161	179	250	13.63	11.4	22	9.5	3	2	0
295	Raspalje	France 2	Gueméne penfao(44)	11.04	19.04	3.54	14.3004	8.28843	13.2161	198	228	11.49	15	22	9.28	1	2	0
296	Raspalje	France 2	Gueméne penfao(44)	11.04	19.04	3.54	14.3004	8.28843	13.2161	217	265	12.28	16.5	22	10.33	2	2	0
297	Raspalje	France 2	Gueméne penfao(44)	11.04	19.04	3.54	14.3004	8.28843	13.2161	231	250	11.4	12.1	22	9.5	3	2	0
298	Raspalje	France 2	Gueméne penfao(44)	11.04	19.04	3.54	14.3004	8.28843	13.2161	256	250	12.04	14.9	22	10.16	2	2	0
299	Raspalje	France 2	Gueméne penfao(44)	11.04	19.04	3.54	14.3004	8.28843	13.2161	269	255	11.95	12.3	22	9.64	2	2	0
300	Raspalje	France 2	Gueméne penfao(44)	11.04	19.04	3.54	14.3004	8.28843	13.2161	282	265	13.9	19.5	22	10.35	2	2	0
301	Raspalje	France 2	Gueméne penfao(44)	11.04	19.04	3.54	14.3004	8.28843	13.2161	300	270	15.68	14.4	22	9.45	2	2	0
302	Raspalje	France 2	Gueméne penfao(44)	11.04	19.04	3.54	14.3004	8.28843	13.2161	311	223	16.78	15.6	22	10.15	2	2	0
303	Raspalje	France 2	Gueméne penfao(44)	11.04	19.04	3.54	14.3004	8.28843	13.2161	328	272	16.26	13	22	9.36	2	2	1
304	Raspalje	France 2	Gueméne penfao(44)	11.04	19.04	3.54	14.3004	8.28843	13.2161	342	260	13.92	19.8	22	10.78	3	2	0
305	Raspalje	France 2	Gueméne penfao(44)	11.04	19.04	3.54	14.3004	8.28843	13.2161	356	285	15.11	10.8	22	8.71	2	2	0
306	Raspalje	France 2	Gueméne penfao(44)	11.04	19.04	3.54	14.3004	8.28843	13.2161	374	210	9.21	17.5	22	9.51	2	2	0
307	Raspalje	France 2	Gueméne penfao(44)	11.04	19.04	3.54	14.3004	8.28843	13.2161	393	255	12.44	23.1	22	11.27	2	2	0
308	Raspalje	France 2	Gueméne penfao(44)	11.04	19.04	3.54	14.3004	8.28843	13.2161	404	249	12.82	11.5	22	7.89	2	2	0
309	Raspalje	France 2	Gueméne penfao(44)	11.04	19.04	3.54	14.3004	8.28843	13.2161	417	248	12.56	18.1	22	10.06	2	2	0
310	Raspalje	France 2	Gueméne penfao(44)	11.04	19.04	3.54	14.3004	8.28843	13.2161	436	234	10.26	17.2	22	11.22	0	2	0
311	Raspalje	France 2	Gueméne penfao(44)	11.04	19.04	3.54	14.3004	8.28843	13.2161	455	258	13.28	14.3	22	8.44	2	2	0
312	Raspalje	France 2	Gueméne penfao(44)	11.04	19.04	3.54	14.3004	8.28843	13.2161	468	292	16.06	19.1	22	10.97	3	2	0
313	Raspalje	France 2	Gueméne penfao(44)	11.04	19.04	3.54	14.3004	8.28843	13.2161	483	262	12.21	12.5	22	9.45	2	2	0
314	Raspalje	France 2	Gueméne penfao(44)	11.04	19.04	3.54	14.3004	8.28843	13.2161	499	251	13.22	19.4	22	10.44	2	2	0
315	Raspalje	France 2	Gueméne penfao(44)	11.04	19.04	3.54	14.3004	8.28843	13.2161	507	260	15.18	15.2	22	8.85	2	2	0
316	Raspalje	France 2	Gueméne penfao(44)	11.04	19.04	3.54	14.3004	8.28843	13.2161	534	235	13.91	21.3	22	11.09	1	2	0
317	Raspalje	France 2	Gueméne penfao(44)	11.04	19.04	3.54	14.3004	8.28843	13.2161	545	182	9.3	13.7	22	8.05	2	2	0
318	Raspalje	France 2	Gueméne penfao(44)	11.04	19.04	3.54	14.3004	8.28843	13.2161	559	260	12.76	20.1	22	10.2	2	2	0
319	Raspalje	France 2	Gueméne penfao(44)	11.04	19.04	3.54	14.3004	8.28843	13.2161	576	222	10.54	22.8	22	11.26	2	2	0
320	Raspalje	France 2	Gueméne penfao(44)	11.04	19.04	3.54	14.3004	8.28843	13.2161	589	265	12.51	9.3	22	7.63	2	2	1
321	Raspalje	France 2	Gueméne penfao(44)	11.04	19.04	3.54	14.3004	8.28843	13.2161	612	224	9.42	24.5	22	11.08	1	2	0
322	Raspalje	France 2	Gueméne penfao(44)	11.04	19.04	3.54	14.3004	8.28843	13.2161	628	265	13.34	17.1	22	10.76	2	2	0
323	Raspalje	France 2	Gueméne penfao(44)	11.04	19.04	3.54	14.3004	8.28843	13.2161	638	260	13.71	15.1	22	10.29	2	2	0
324	Raspalje	France 2	Gueméne penfao(44)	11.04	19.04	3.54	14.3004	8.28843	13.2161	658	292	15.7	16.6	22	11.05	1	2	0
325	Raspalje	France 2	Gueméne penfao(44)	11.04	19.04	3.54	14.3004	8.28843	13.2161	673	225	11.22	12.8	22	9.33	1	2	0
326	Raspalje	France 2	Gueméne penfao(44)	11.04	19.04	3.54	14.3004	8.28843	13.2161	748	228	12.71	15.1	22	9.56	2	2	0
327	Raspalje	France 2	Gueméne penfao(44)	11.04	19.04	3.54	14.3004	8.28843	13.2161	767	210	10.46	12.1	22	8.08	2	2	0
328	Raspalje	France 2	Gueméne penfao(44)	11.04	19.04	3.54	14.3004	8.28843	13.2161	772	238	13.11	9.1	22	8.68	2	2	0
329	Raspalje	France 2	Gueméne penfao(44)	11.04	19.04	3.54	14.3004	8.28843	13.2161	796	275	13.63	12.8	22	9.06	1	2	0
330	Raspalje	France 2	Gueméne penfao(44)	11.04	19.04	3.54	14.3004	8.28843	13.2161	808	261	14.84	14.1	22	9.31	3	2	0
417	Fritzy P.	France 2	Gueméne penfao(44)	11.04	19.04	3.54	14.3004	8.28843	13.2161	12	210	11.87	22.3	22	12.39	3	2	2
418	Fritzy P.	France 2	Gueméne penfao(44)	11.04	19.04	3.54	14.3004	8.28843	13.2161	31	240	12.13	22	22	12.16	3	2	2
419	Fritzy P.	France 2	Gueméne penfao(44)	11.04	19.04	3.54	14.3004	8.28843	13.2161	43	245	11.9	12.7	22	9.27	3	2	2
420	Fritzy P.	France 2	Gueméne penfao(44)	11.04	19.04	3.54	14.3004	8.28843	13.2161	60	215	11.96	14.3	22	10.95	3	2	2
421	Fritzy P.	France 2	Gueméne penfao(44)	11.04	19.04	3.54	14.3004	8.28843	13.2161	77	221	11.56	15	22	10.48	3	2	2
422	Fritzy P.	France 2	Gueméne penfao(44)	11.04	19.04	3.54	14.3004	8.28843	13.2161	95	250	12.24	20.2	22	12.31	3	2	2
423	Fritzy P.	France 2	Gueméne penfao(44)	11.04	19.04	3.54	14.3004	8.28843	13.2161	106	270	14.25	39.8	22	14.75	3	2	2
424	Fritzy P.	France 2	Gueméne penfao(44)	11.04	19.04	3.54	14.3004	8.28843	13.2161	128	277	15.34	20.1	22	11.56	3	2	1
425	Fritzy P.	France 2	Gueméne penfao(44)	11.04	19.04	3.54	14.3004	8.28843	13.2161	139	239	14.98	19.4	22	10.84	2	2	2
426	Fritzy P.	France 2	Gueméne penfao(44)	11.04	19.04	3.54	14.3004	8.28843	13.2161	160	230	16	34.2	22	13.75	3	2	2
427	Fritzy P.	France 2	Gueméne penfao(44)	11.04	19.04	3.54	14.3004	8.28843	13.2161	172	280	15.02	51.3	22	16.65	3	2	2
428	Fritzy P.	France 2	Gueméne penfao(44)	11.04	19.04	3.54	14.3004	8.28843	13.2161	192	248	13.96	31.5	22	13.36	3	2	2
429	Fritzy P.	France 2	Gueméne penfao(44)	11.04	19.04	3.54	14.3004	8.28843	13.2161	202	280	14.25	25.4	22	11.9	3	2	2
430	Fritzy P.	France 2	Gueméne penfao(44)	11.04	19.04	3.54	14.3004	8.28843	13.2161	222	259	14.23	43	22	14.56	3	2	1
431	Fritzy P.	France 2	Gueméne penfao(44)	11.04	19.04	3.54	14.3004	8.28843	13.2161	243	230	12.64	29.5	22	13.07	3	2	2
432	Fritzy P.	France 2	Gueméne penfao(44)	11.04	19.04	3.54	14.3004	8.28843	13.2161	258	260	13.53	15.7	22	10.1	2	2	2
433	Fritzy P.	France 2	Gueméne penfao(44)	11.04	19.04	3.54	14.3004	8.28843	13.2161	278	285	15.14	34.9	22	13.8	3	2	2
434	Fritzy P.	France 2	Gueméne penfao(44)	11.04	19.04	3.54	14.3004	8.28843	13.2161	292	251	13.98	39.4	22	14.98	3	2	2
435	Fritzy P.	France 2	Gueméne penfao(44)	11.04	19.04	3.54	14.3004	8.28843	13.2161	310	289	14.35	15.5	22	10.33	3	2	1
436	Fritzy P.	France 2	Gueméne penfao(44)	11.04	19.04	3.54	14.3004	8.28843	13.2161	321	270	15.11	24.6	22	12.19	2	2	1
437	Fritzy P.	France 2	Gueméne penfao(44)	11.04	19.04	3.54	14.3004	8.28843	13.2161	334	273	14.78	28	22	12.43	3	2	1
438	Fritzy P.	France 2	Gueméne penfao(44)	11.04	19.04	3.54	14.3004	8.28843	13.2161	350	275	14.36	23.4	22	12.2	2	2	2
439	Fritzy P.	France 2	Gueméne penfao(44)	11.04	19.04	3.54	14.3004	8.28843	13.2161	360	265	14.37	26.1	22	12.3	2	2	2
440	Fritzy P.	France 2	Gueméne penfao(44)	11.04	19.04	3.54	14.3004	8.28843	13.2161	388	194	9.75	11.6	22	8.76	3	2	1
441	Fritzy P.	France 2	Gueméne penfao(44)	11.04	19.04	3.54	14.3004	8.28843	13.2161	402	200	11.19	20.1	22	10.88	3	2	2
442	Fritzy P.	France 2	Gueméne penfao(44)	11.04	19.04	3.54	14.3004	8.28843	13.2161	415	266	13.69	22.6	22	11.97	3	2	1
443	Fritzy P.	France 2	Gueméne penfao(44)	11.04	19.04	3.54	14.3004	8.28843	13.2161	424	232	13.6	38.2	22	14.59	3	2	1
444	Fritzy P.	France 2	Gueméne penfao(44)	11.04	19.04	3.54	14.3004	8.28843	13.2161	438	224	11.57	19.1	22	10.99	2	2	2
445	Fritzy P.	France 2	Gueméne penfao(44)	11.04	19.04	3.54	14.3004	8.28843	13.2161	456	240	13.48	16	22	10.24	2	2	2
446	Fritzy P.	France 2	Gueméne penfao(44)	11.04	19.04	3.54	14.3004	8.28843	13.2161	475	273	14.8	26.1	22	12.53	3	2	2
447	Fritzy P.	France 2	Gueméne penfao(44)	11.04	19.04	3.54	14.3004	8.28843	13.2161	493	143	16	22.2	22	13.09	2	2	0
448	Fritzy P.	France 2	Gueméne penfao(44)	11.04	19.04	3.54	14.3004	8.28843	13.2161	502	275	15.09	37.8	22	14.84	3	2	2
449	Fritzy P.	France 2	Gueméne penfao(44)	11.04	19.04	3.54	14.3004	8.28843	13.2161	513	245	13.58	22.8	22	11.86	3	2	1
450	Fritzy P.	France 2	Gueméne penfao(44)	11.04	19.04	3.54	14.3004	8.28843	13.2161	526	220	12.6	41.9	22	15.47	3	2	2
451	Fritzy P.	France 2	Gueméne penfao(44)	11.04	19.04	3.54	14.3004	8.28843	13.2161	543	278	16.52	15.4	22	10.39	3	2	1
452	Fritzy P.	France 2	Gueméne penfao(44)	11.04	19.04	3.54	14.3004	8.28843	13.2161	558	200	11.22	29.1	22	13.19	3	2	2
453	Fritzy P.	France 2	Gueméne penfao(44)	11.04	19.04	3.54	14.3004	8.28843	13.2161	568	243	13.31	16.7	22	10.7	3	2	2
454	Fritzy P.	France 2	Gueméne penfao(44)	11.04	19.04	3.54	14.3004	8.28843	13.2161	587	220	16.88	25.6	22	12.88	2	2	2
455	Fritzy P.	France 2	Gueméne penfao(44)	11.04	19.04	3.54	14.3004	8.28843	13.2161	622	195	12.21	13.6	22	9.6	3	2	2
456	Fritzy P.	France 2	Gueméne penfao(44)	11.04	19.04	3.54	14.3004	8.28843	13.2161	634	255	14.37	23.7	22	12.1	3	2	1
457	Fritzy P.	France 2	Gueméne penfao(44)	11.04	19.04	3.54	14.3004	8.28843	13.2161	654	150	12.13	15.5	22	10.5	3	2	2
458	Fritzy P.	France 2	Gueméne penfao(44)	11.04	19.04	3.54	14.3004	8.28843	13.2161	669	280	15.57	27.5	22	13.01	3	2	2
459	Fritzy P.	France 2	Gueméne penfao(44)	11.04	19.04	3.54	14.3004	8.28843	13.2161	678	215	13.44	17.6	22	10.98	3	2	2
460	Fritzy P.	France 2	Gueméne penfao(44)	11.04	19.04	3.54	14.3004	8.28843	13.2161	691	260	13.5	27.7	22	12.71	3	2	2
461	Fritzy P.	France 2	Gueméne penfao(44)	11.04	19.04	3.54	14.3004	8.28843	13.2161	711	232	13.4	19.1	22	11.54	3	2	2
462	Fritzy P.	France 2	Gueméne penfao(44)	11.04	19.04	3.54	14.3004	8.28843	13.2161	724	287	14.97	27.8	22	12.48	3	2	1
463	Fritzy P.	France 2	Gueméne penfao(44)	11.04	19.04	3.54	14.3004	8.28843	13.2161	736	285	16.66	16.6	22	10.54	3	2	1
464	Fritzy P.	France 2	Gueméne penfao(44)	11.04	19.04	3.54	14.3004	8.28843	13.2161	746	225	12.61	19.6	22	11.81	2	2	2
465	Fritzy P.	France 2	Gueméne penfao(44)	11.04	19.04	3.54	14.3004	8.28843	13.2161	769	268	15.4	19.6	22	11.46	2	2	2
466	Fritzy P.	France 2	Gueméne penfao(44)	11.04	19.04	3.54	14.3004	8.28843	13.2161	786	278	15.61	22.5	22	11.47	2	2	2
520	Beaupré	France 2	Gueméne penfao(44)	11.04	19.04	3.54	14.3004	8.28843	13.2161	6	211	12.8	15.1	22	9.59	3	2	0
521	Beaupré	France 2	Gueméne penfao(44)	11.04	19.04	3.54	14.3004	8.28843	13.2161	20	192	9.66	15.3	22	10.93	3	2	0
522	Beaupré	France 2	Gueméne penfao(44)	11.04	19.04	3.54	14.3004	8.28843	13.2161	40	255	12.58	19.8	22	10.79	3	2	0
523	Beaupré	France 2	Gueméne penfao(44)	11.04	19.04	3.54	14.3004	8.28843	13.2161	53	242	11.91	10.3	22	8.86	2	2	0
524	Beaupré	France 2	Gueméne penfao(44)	11.04	19.04	3.54	14.3004	8.28843	13.2161	75	218	10.42	18.7	22	11.39	3	2	0
525	Beaupré	France 2	Gueméne penfao(44)	11.04	19.04	3.54	14.3004	8.28843	13.2161	94	200	9.45	11	22	9.41	2	2	0
526	Beaupré	France 2	Gueméne penfao(44)	11.04	19.04	3.54	14.3004	8.28843	13.2161	109	260	12.05	32.9	22	12.98	2	2	0
527	Beaupré	France 2	Gueméne penfao(44)	11.04	19.04	3.54	14.3004	8.28843	13.2161	120	217	8.08	25.7	22	13.5	3	2	0
528	Beaupré	France 2	Gueméne penfao(44)	11.04	19.04	3.54	14.3004	8.28843	13.2161	140	146	5.84	11.9	22	9.28	1	2	0
529	Beaupré	France 2	Gueméne penfao(44)	11.04	19.04	3.54	14.3004	8.28843	13.2161	159	220	10.69	13.2	22	10.02	2	2	0
530	Beaupré	France 2	Gueméne penfao(44)	11.04	19.04	3.54	14.3004	8.28843	13.2161	166	163	6.33	17.5	22	10.98	2	2	0
531	Beaupré	France 2	Gueméne penfao(44)	11.04	19.04	3.54	14.3004	8.28843	13.2161	181	220	10.78	10.3	22	8.91	2	2	0
532	Beaupré	France 2	Gueméne penfao(44)	11.04	19.04	3.54	14.3004	8.28843	13.2161	207	210	9.38	35.3	22	13.75	2	2	0
533	Beaupré	France 2	Gueméne penfao(44)	11.04	19.04	3.54	14.3004	8.28843	13.2161	226	158	10	14.9	22	11.21	2	2	0
534	Beaupré	France 2	Gueméne penfao(44)	11.04	19.04	3.54	14.3004	8.28843	13.2161	245	262	12.45	15	22	9.23	2	2	0
535	Beaupré	France 2	Gueméne penfao(44)	11.04	19.04	3.54	14.3004	8.28843	13.2161	270	245	11.36	20.7	22	12.88	2	2	0
536	Beaupré	France 2	Gueméne penfao(44)	11.04	19.04	3.54	14.3004	8.28843	13.2161	288	276	12.24	13.9	22	10.23	3	2	0
537	Beaupré	France 2	Gueméne penfao(44)	11.04	19.04	3.54	14.3004	8.28843	13.2161	312	228	11.07	11.7	22	9.98	2	2	0
538	Beaupré	France 2	Gueméne penfao(44)	11.04	19.04	3.54	14.3004	8.28843	13.2161	325	250	11.18	22	22	10.71	2	2	0
539	Beaupré	France 2	Gueméne penfao(44)	11.04	19.04	3.54	14.3004	8.28843	13.2161	348	148	4.59	14.9	22	10.03	2	2	0
540	Beaupré	France 2	Gueméne penfao(44)	11.04	19.04	3.54	14.3004	8.28843	13.2161	376	265	11.74	14.3	22	9.72	2	2	0
541	Beaupré	France 2	Gueméne penfao(44)	11.04	19.04	3.54	14.3004	8.28843	13.2161	392	175	9.54	22.6	22	11.6	1	2	0
542	Beaupré	France 2	Gueméne penfao(44)	11.04	19.04	3.54	14.3004	8.28843	13.2161	410	187	8.58	10.8	22	9.85	2	2	0
543	Beaupré	France 2	Gueméne penfao(44)	11.04	19.04	3.54	14.3004	8.28843	13.2161	429	252	1086	10.3	22	8.12	1	2	0
544	Beaupré	France 2	Gueméne penfao(44)	11.04	19.04	3.54	14.3004	8.28843	13.2161	451	126	10.33	15.5	22	10.64	2	2	0
545	Beaupré	France 2	Gueméne penfao(44)	11.04	19.04	3.54	14.3004	8.28843	13.2161	470	238	10.62	10.6	22	7.98	2	2	0
546	Beaupré	France 2	Gueméne penfao(44)	11.04	19.04	3.54	14.3004	8.28843	13.2161	490	240	10.4	43	22	14.61	3	2	0
547	Beaupré	France 2	Gueméne penfao(44)	11.04	19.04	3.54	14.3004	8.28843	13.2161	505	220	12.67	28.9	22	13.3	2	2	0
548	Beaupré	France 2	Gueméne penfao(44)	11.04	19.04	3.54	14.3004	8.28843	13.2161	520	180	9.4	21.1	22	12.64	2	2	0
549	Beaupré	France 2	Gueméne penfao(44)	11.04	19.04	3.54	14.3004	8.28843	13.2161	544	250	12.88	9.9	22	7.81	2	2	0
550	Beaupré	France 2	Gueméne penfao(44)	11.04	19.04	3.54	14.3004	8.28843	13.2161	570	240	10.61	25.7	22	12.67	2	2	0
551	Beaupré	France 2	Gueméne penfao(44)	11.04	19.04	3.54	14.3004	8.28843	13.2161	585	248	11.05	22.3	22	14.8	2	2	0
552	Beaupré	France 2	Gueméne penfao(44)	11.04	19.04	3.54	14.3004	8.28843	13.2161	599	215	10.31	23.1	22	12.46	2	2	0
553	Beaupré	France 2	Gueméne penfao(44)	11.04	19.04	3.54	14.3004	8.28843	13.2161	607	240	11.93	16.7	22	10.19	2	2	0
554	Beaupré	France 2	Gueméne penfao(44)	11.04	19.04	3.54	14.3004	8.28843	13.2161	616	254	11.92	11.1	22	8.84	1	2	0
555	Beaupré	France 2	Gueméne penfao(44)	11.04	19.04	3.54	14.3004	8.28843	13.2161	635	265	13.08	18.1	22	9.61	2	2	0
556	Beaupré	France 2	Gueméne penfao(44)	11.04	19.04	3.54	14.3004	8.28843	13.2161	650	193	9.7	14.6	22	10.83	1	2	0
557	Beaupré	France 2	Gueméne penfao(44)	11.04	19.04	3.54	14.3004	8.28843	13.2161	667	203	9.45	27.1	22	12.16	3	2	0
558	Beaupré	France 2	Gueméne penfao(44)	11.04	19.04	3.54	14.3004	8.28843	13.2161	676	192	11.29	11	22	8.4	2	2	0
559	Beaupré	France 2	Gueméne penfao(44)	11.04	19.04	3.54	14.3004	8.28843	13.2161	687	196	8.37	29.3	22	12.36	2	2	0
560	Beaupré	France 2	Gueméne penfao(44)	11.04	19.04	3.54	14.3004	8.28843	13.2161	704	183	10.9	22.7	22	11.21	2	2	0
561	Beaupré	France 2	Gueméne penfao(44)	11.04	19.04	3.54	14.3004	8.28843	13.2161	713	211	9.81	17.1	22	9.64	2	2	0
562	Beaupré	France 2	Gueméne penfao(44)	11.04	19.04	3.54	14.3004	8.28843	13.2161	726	245	12.13	24.9	22	12.87	2	2	0
563	Beaupré	France 2	Gueméne penfao(44)	11.04	19.04	3.54	14.3004	8.28843	13.2161	740	242	10.93	20.3	22	10.98	3	2	0
564	Beaupré	France 2	Gueméne penfao(44)	11.04	19.04	3.54	14.3004	8.28843	13.2161	755	268	12.51	17.8	22	10.45	3	2	0
565	Beaupré	France 2	Gueméne penfao(44)	11.04	19.04	3.54	14.3004	8.28843	13.2161	766	167	13.08	18.3	22	11.3	2	2	0
566	Beaupré	France 2	Gueméne penfao(44)	11.04	19.04	3.54	14.3004	8.28843	13.2161	775	192	8.56	32.4	22	13.74	3	2	0
567	Beaupré	France 2	Gueméne penfao(44)	11.04	19.04	3.54	14.3004	8.28843	13.2161	793	242	10.57	16.8	22	10.91	1	2	0
568	Beaupré	France 2	Gueméne penfao(44)	11.04	19.04	3.54	14.3004	8.28843	13.2161	815	203	12.17	16.7	22	10.5	2	2	0
21	Unal	France 2	Gueméne penfao(44)	11.04	19.04	3.54	14.3004	8.28843	13.2161	2	205	9.11	14.5	22	9.52	3	3	0
22	Unal	France 2	Gueméne penfao(44)	11.04	19.04	3.54	14.3004	8.28843	13.2161	15	213	10.87	7.1	22	7.69	3	3	0
23	Unal	France 2	Gueméne penfao(44)	11.04	19.04	3.54	14.3004	8.28843	13.2161	47	254	11.1	7.1	22	7.33	2	3	1
24	Unal	France 2	Gueméne penfao(44)	11.04	19.04	3.54	14.3004	8.28843	13.2161	63	200	9.51	10.5	22	7.3	2	3	0
25	Unal	France 2	Gueméne penfao(44)	11.04	19.04	3.54	14.3004	8.28843	13.2161	74	190	8.3	11.2	22	8.96	2	3	0
26	Unal	France 2	Gueméne penfao(44)	11.04	19.04	3.54	14.3004	8.28843	13.2161	92	240	10.52	6.7	22	7.3	2	3	1
27	Unal	France 2	Gueméne penfao(44)	11.04	19.04	3.54	14.3004	8.28843	13.2161	111	196	8.49	10.7	22	8.38	2	3	1
28	Unal	France 2	Gueméne penfao(44)	11.04	19.04	3.54	14.3004	8.28843	13.2161	127	200	9.25	8.5	22	7.02	3	3	1
29	Unal	France 2	Gueméne penfao(44)	11.04	19.04	3.54	14.3004	8.28843	13.2161	142	263	13.09	14.5	22	8.82	2	3	0
30	Unal	France 2	Gueméne penfao(44)	11.04	19.04	3.54	14.3004	8.28843	13.2161	149	220	11.88	9.6	22	7.21	1	3	0
31	Unal	France 2	Gueméne penfao(44)	11.04	19.04	3.54	14.3004	8.28843	13.2161	167	206	8.19	7.8	22	8.6	2	3	1
32	Unal	France 2	Gueméne penfao(44)	11.04	19.04	3.54	14.3004	8.28843	13.2161	183	245	11.23	26	22	11.43	2	3	1
33	Unal	France 2	Gueméne penfao(44)	11.04	19.04	3.54	14.3004	8.28843	13.2161	196	175	9.08	6.7	22	7.62	2	3	0
34	Unal	France 2	Gueméne penfao(44)	11.04	19.04	3.54	14.3004	8.28843	13.2161	212	243	11.75	8.3	22	8.02	2	3	1
35	Unal	France 2	Gueméne penfao(44)	11.04	19.04	3.54	14.3004	8.28843	13.2161	224	200	8.9	9.7	22	8.74	2	3	0
36	Unal	France 2	Gueméne penfao(44)	11.04	19.04	3.54	14.3004	8.28843	13.2161	239	220	8.54	7.2	22	7.63	1	3	1
37	Unal	France 2	Gueméne penfao(44)	11.04	19.04	3.54	14.3004	8.28843	13.2161	250	273	11.83	11.9	22	10.16	2	3	0
38	Unal	France 2	Gueméne penfao(44)	11.04	19.04	3.54	14.3004	8.28843	13.2161	267	191	8.71	5.3	22	6.6	1	3	1
39	Unal	France 2	Gueméne penfao(44)	11.04	19.04	3.54	14.3004	8.28843	13.2161	283	278	13.35	19.8	22	10.96	3	3	1
40	Unal	France 2	Gueméne penfao(44)	11.04	19.04	3.54	14.3004	8.28843	13.2161	299	263	13.84	12.5	22	7.66	2	3	1
41	Unal	France 2	Gueméne penfao(44)	11.04	19.04	3.54	14.3004	8.28843	13.2161	322	260	15.15	9.1	22	9.01	2	3	0
42	Unal	France 2	Gueméne penfao(44)	11.04	19.04	3.54	14.3004	8.28843	13.2161	336	250	14.79	6.9	22	6.05	2	3	0
43	Unal	France 2	Gueméne penfao(44)	11.04	19.04	3.54	14.3004	8.28843	13.2161	352	240	13.75	10.6	22	7.98	2	3	0
44	Unal	France 2	Gueméne penfao(44)	11.04	19.04	3.54	14.3004	8.28843	13.2161	364	288	15	13.5	22	9.2	2	3	0
45	Unal	France 2	Gueméne penfao(44)	11.04	19.04	3.54	14.3004	8.28843	13.2161	390	225	9.99	10.7	22	7.3	1	3	0
46	Unal	France 2	Gueméne penfao(44)	11.04	19.04	3.54	14.3004	8.28843	13.2161	399	196	9.16	6.1	22	7.52	2	3	0
47	Unal	France 2	Gueméne penfao(44)	11.04	19.04	3.54	14.3004	8.28843	13.2161	412	265	13.1	7.7	22	7.41	2	3	0
48	Unal	France 2	Gueméne penfao(44)	11.04	19.04	3.54	14.3004	8.28843	13.2161	427	213	9.92	6.6	22	7.11	2	3	1
49	Unal	France 2	Gueméne penfao(44)	11.04	19.04	3.54	14.3004	8.28843	13.2161	441	206	9.55	7.6	22	8.09	2	3	0
50	Unal	France 2	Gueméne penfao(44)	11.04	19.04	3.54	14.3004	8.28843	13.2161	463	270	12.74	8.3	22	8.69	2	3	1
51	Unal	France 2	Gueméne penfao(44)	11.04	19.04	3.54	14.3004	8.28843	13.2161	480	245	12.61	7.4	22	7.49	1	3	1
52	Unal	France 2	Gueméne penfao(44)	11.04	19.04	3.54	14.3004	8.28843	13.2161	496	210	11.89	14.7	22	8.73	2	3	0
53	Unal	France 2	Gueméne penfao(44)	11.04	19.04	3.54	14.3004	8.28843	13.2161	503	266	14.09	12.3	22	8.42	2	3	0
54	Unal	France 2	Gueméne penfao(44)	11.04	19.04	3.54	14.3004	8.28843	13.2161	515	231	12.9	7.7	22	7.06	2	3	0
55	Unal	France 2	Gueméne penfao(44)	11.04	19.04	3.54	14.3004	8.28843	13.2161	530	142	11.98	10.5	22	7.27	2	3	0
56	Unal	France 2	Gueméne penfao(44)	11.04	19.04	3.54	14.3004	8.28843	13.2161	541	230	11.83	8.9	22	6.98	2	3	1
57	Unal	France 2	Gueméne penfao(44)	11.04	19.04	3.54	14.3004	8.28843	13.2161	549	245	10.87	15.5	22	9	1	3	0
58	Unal	France 2	Gueméne penfao(44)	11.04	19.04	3.54	14.3004	8.28843	13.2161	565	240	10.65	5.7	22	6.28	1	3	0
59	Unal	France 2	Gueméne penfao(44)	11.04	19.04	3.54	14.3004	8.28843	13.2161	583	203	8.51	10.8	22	7.64	2	3	0
60	Unal	France 2	Gueméne penfao(44)	11.04	19.04	3.54	14.3004	8.28843	13.2161	604	250	11.81	9.3	22	7.67	2	3	0
61	Unal	France 2	Gueméne penfao(44)	11.04	19.04	3.54	14.3004	8.28843	13.2161	624	225	11.51	14.6	22	9.27	2	3	1
62	Unal	France 2	Gueméne penfao(44)	11.04	19.04	3.54	14.3004	8.28843	13.2161	640	263	11.63	10.1	22	9.52	3	3	1
63	Unal	France 2	Gueméne penfao(44)	11.04	19.04	3.54	14.3004	8.28843	13.2161	656	192	9.88	15.9	22	9.02	2	3	0
64	Unal	France 2	Gueméne penfao(44)	11.04	19.04	3.54	14.3004	8.28843	13.2161	672	245	12.78	7.3	22	8.44	2	3	0
65	Unal	France 2	Gueméne penfao(44)	11.04	19.04	3.54	14.3004	8.28843	13.2161	684	211	11.73	6.7	22	6.17	2	3	1
66	Unal	France 2	Gueméne penfao(44)	11.04	19.04	3.54	14.3004	8.28843	13.2161	705	210	10.3	11.9	22	8.94	2	3	0
67	Unal	France 2	Gueméne penfao(44)	11.04	19.04	3.54	14.3004	8.28843	13.2161	717	250	13.34	8.7	22	7.85	2	3	0
68	Unal	France 2	Gueméne penfao(44)	11.04	19.04	3.54	14.3004	8.28843	13.2161	741	204	9.7	9.2	22	6.92	2	3	0
69	Unal	France 2	Gueméne penfao(44)	11.04	19.04	3.54	14.3004	8.28843	13.2161	764	295	14.22	13.3	22	9.43	1	3	1
70	Unal	France 2	Gueméne penfao(44)	11.04	19.04	3.54	14.3004	8.28843	13.2161	780	282	13.73	10.3	22	7.24	2	3	0
195	Trichobel	France 2	Gueméne penfao(44)	11.04	19.04	3.54	14.3004	8.28843	13.2161	5	210	12.36	28.7	22	12.87	3	3	2
196	Trichobel	France 2	Gueméne penfao(44)	11.04	19.04	3.54	14.3004	8.28843	13.2161	26	197	9.94	19.9	22	11.48	3	3	2
197	Trichobel	France 2	Gueméne penfao(44)	11.04	19.04	3.54	14.3004	8.28843	13.2161	38	250	14.2	22	22	11.52	3	3	2
198	Trichobel	France 2	Gueméne penfao(44)	11.04	19.04	3.54	14.3004	8.28843	13.2161	61	290	15.66	13.3	22	9.66	2	3	3
199	Trichobel	France 2	Gueméne penfao(44)	11.04	19.04	3.54	14.3004	8.28843	13.2161	82	265	15	9.1	22	8.71	2	3	3
200	Trichobel	France 2	Gueméne penfao(44)	11.04	19.04	3.54	14.3004	8.28843	13.2161	89	260	15.15	21.1	22	12.73	3	3	2
201	Trichobel	France 2	Gueméne penfao(44)	11.04	19.04	3.54	14.3004	8.28843	13.2161	100	225	16.24	13.8	22	9.97	3	3	2
202	Trichobel	France 2	Gueméne penfao(44)	11.04	19.04	3.54	14.3004	8.28843	13.2161	114	238	15.24	23.6	22	10.98	2	3	3
203	Trichobel	France 2	Gueméne penfao(44)	11.04	19.04	3.54	14.3004	8.28843	13.2161	161	275	16.04	15.7	22	8.91	2	3	3
204	Trichobel	France 2	Gueméne penfao(44)	11.04	19.04	3.54	14.3004	8.28843	13.2161	177	268	15.2	13.3	22	9.09	2	3	2
205	Trichobel	France 2	Gueméne penfao(44)	11.04	19.04	3.54	14.3004	8.28843	13.2161	185	280	16.02	12.8	22	10.49	3	3	2
206	Trichobel	France 2	Gueméne penfao(44)	11.04	19.04	3.54	14.3004	8.28843	13.2161	194	285	18.21	19.1	22	11.74	2	3	3
207	Trichobel	France 2	Gueméne penfao(44)	11.04	19.04	3.54	14.3004	8.28843	13.2161	209	270	14.54	16.7	22	11.52	3	3	3
208	Trichobel	France 2	Gueméne penfao(44)	11.04	19.04	3.54	14.3004	8.28843	13.2161	221	270	13.97	13.3	22	9.51	3	3	3
209	Trichobel	France 2	Gueméne penfao(44)	11.04	19.04	3.54	14.3004	8.28843	13.2161	238	253	13.59	27.1	22	12.42	1	3	3
210	Trichobel	France 2	Gueméne penfao(44)	11.04	19.04	3.54	14.3004	8.28843	13.2161	253	285	17.19	17.9	22	11.6	3	3	3
211	Trichobel	France 2	Gueméne penfao(44)	11.04	19.04	3.54	14.3004	8.28843	13.2161	273	263	17	16.1	22	11.54	3	3	3
212	Trichobel	France 2	Gueméne penfao(44)	11.04	19.04	3.54	14.3004	8.28843	13.2161	289	270	15.34	12.5	22	9.81	2	3	2
213	Trichobel	France 2	Gueméne penfao(44)	11.04	19.04	3.54	14.3004	8.28843	13.2161	319	140	7.99	18.2	22	9.55	1	3	2
214	Trichobel	France 2	Gueméne penfao(44)	11.04	19.04	3.54	14.3004	8.28843	13.2161	330	225	15.69	11.3	22	7.58	1	3	2
215	Trichobel	France 2	Gueméne penfao(44)	11.04	19.04	3.54	14.3004	8.28843	13.2161	344	280	13.57	28.2	22	12.7	2	3	2
216	Trichobel	France 2	Gueméne penfao(44)	11.04	19.04	3.54	14.3004	8.28843	13.2161	362	285	16.83	24.6	22	10.87	2	3	2
217	Trichobel	France 2	Gueméne penfao(44)	11.04	19.04	3.54	14.3004	8.28843	13.2161	382	240	15	22.8	22	11.75	3	3	2
218	Trichobel	France 2	Gueméne penfao(44)	11.04	19.04	3.54	14.3004	8.28843	13.2161	400	255	16.63	36.9	22	14.66	1	3	3
219	Trichobel	France 2	Gueméne penfao(44)	11.04	19.04	3.54	14.3004	8.28843	13.2161	416	265	13.96	10.6	22	7.51	3	3	2
220	Trichobel	France 2	Gueméne penfao(44)	11.04	19.04	3.54	14.3004	8.28843	13.2161	434	250	12.66	20.7	22	11.31	3	3	3
221	Trichobel	France 2	Gueméne penfao(44)	11.04	19.04	3.54	14.3004	8.28843	13.2161	447	273	16.51	13.8	22	8.33	2	3	2
222	Trichobel	France 2	Gueméne penfao(44)	11.04	19.04	3.54	14.3004	8.28843	13.2161	461	275	14.72	32.3	22	13.18	3	3	3
223	Trichobel	France 2	Gueméne penfao(44)	11.04	19.04	3.54	14.3004	8.28843	13.2161	481	280	15.41	18.8	22	10.37	1	3	2
224	Trichobel	France 2	Gueméne penfao(44)	11.04	19.04	3.54	14.3004	8.28843	13.2161	500	265	16.74	13.2	22	10.68	2	3	2
225	Trichobel	France 2	Gueméne penfao(44)	11.04	19.04	3.54	14.3004	8.28843	13.2161	512	242	13.62	10	22	8.96	3	3	3
226	Trichobel	France 2	Gueméne penfao(44)	11.04	19.04	3.54	14.3004	8.28843	13.2161	532	225	13.24	20.1	22	13.66	1	3	3
227	Trichobel	France 2	Gueméne penfao(44)	11.04	19.04	3.54	14.3004	8.28843	13.2161	554	225	15.96	17.2	22	9.15	3	3	3
228	Trichobel	France 2	Gueméne penfao(44)	11.04	19.04	3.54	14.3004	8.28843	13.2161	573	251	15.64	17.2	22	10.55	2	3	2
229	Trichobel	France 2	Gueméne penfao(44)	11.04	19.04	3.54	14.3004	8.28843	13.2161	592	280	17.26	25.3	22	11.71	3	3	2
230	Trichobel	France 2	Gueméne penfao(44)	11.04	19.04	3.54	14.3004	8.28843	13.2161	601	285	16.9	21.7	22	11.4	2	3	3
231	Trichobel	France 2	Gueméne penfao(44)	11.04	19.04	3.54	14.3004	8.28843	13.2161	618	270	15.68	13	22	10.29	2	3	3
232	Trichobel	France 2	Gueméne penfao(44)	11.04	19.04	3.54	14.3004	8.28843	13.2161	631	192	17.64	17.6	22	10.25	3	3	2
233	Trichobel	France 2	Gueméne penfao(44)	11.04	19.04	3.54	14.3004	8.28843	13.2161	652	290	17052	23.4	22	11.5	2	3	2
234	Trichobel	France 2	Gueméne penfao(44)	11.04	19.04	3.54	14.3004	8.28843	13.2161	671	250	15.23	21.9	22	12.61	2	3	2
235	Trichobel	France 2	Gueméne penfao(44)	11.04	19.04	3.54	14.3004	8.28843	13.2161	682	295	17.98	16.4	22	10.39	2	3	2
236	Trichobel	France 2	Gueméne penfao(44)	11.04	19.04	3.54	14.3004	8.28843	13.2161	694	310	18.37	35	22	13.44	2	3	3
237	Trichobel	France 2	Gueméne penfao(44)	11.04	19.04	3.54	14.3004	8.28843	13.2161	703	272	14.75	16.9	22	10.43	2	3	3
238	Trichobel	France 2	Gueméne penfao(44)	11.04	19.04	3.54	14.3004	8.28843	13.2161	709	285	17.35	11.1	22	9.6	3	3	3
239	Trichobel	France 2	Gueméne penfao(44)	11.04	19.04	3.54	14.3004	8.28843	13.2161	729	290	17.57	35.3	22	13.74	3	3	2
240	Trichobel	France 2	Gueméne penfao(44)	11.04	19.04	3.54	14.3004	8.28843	13.2161	743	288	16.94	27.4	22	12.3	3	3	3
241	Trichobel	France 2	Gueméne penfao(44)	11.04	19.04	3.54	14.3004	8.28843	13.2161	789	280	16.98	17.3	22	10.96	3	3	3
242	Trichobel	France 2	Gueméne penfao(44)	11.04	19.04	3.54	14.3004	8.28843	13.2161	799	250	14.02	17.5	22	9.42	2	3	2
243	Trichobel	France 2	Gueméne penfao(44)	11.04	19.04	3.54	14.3004	8.28843	13.2161	816	176	9.77	14.2	22	8.46	2	3	2
282	Raspalje	France 2	Gueméne penfao(44)	11.04	19.04	3.54	14.3004	8.28843	13.2161	10	220	11.62	18.5	22	10.99	3	3	0
283	Raspalje	France 2	Gueméne penfao(44)	11.04	19.04	3.54	14.3004	8.28843	13.2161	24	225	12.81	16.2	22	11.06	3	3	0
284	Raspalje	France 2	Gueméne penfao(44)	11.04	19.04	3.54	14.3004	8.28843	13.2161	32	238	11.59	20.2	22	10.94	3	3	0
285	Raspalje	France 2	Gueméne penfao(44)	11.04	19.04	3.54	14.3004	8.28843	13.2161	52	176	8.38	22.9	22	12.23	2	3	0
286	Raspalje	France 2	Gueméne penfao(44)	11.04	19.04	3.54	14.3004	8.28843	13.2161	65	228	11.75	13.5	22	10.5	2	3	0
287	Raspalje	France 2	Gueméne penfao(44)	11.04	19.04	3.54	14.3004	8.28843	13.2161	84	230	12.92	11.4	22	9.58	2	3	0
288	Raspalje	France 2	Gueméne penfao(44)	11.04	19.04	3.54	14.3004	8.28843	13.2161	97	240	12.53	11.1	22	10.78	2	3	0
289	Raspalje	France 2	Gueméne penfao(44)	11.04	19.04	3.54	14.3004	8.28843	13.2161	116	235	11.74	11.7	22	10.85	2	3	0
290	Raspalje	France 2	Gueméne penfao(44)	11.04	19.04	3.54	14.3004	8.28843	13.2161	124	225	15.2	9.6	22	8.66	2	3	1
291	Raspalje	France 2	Gueméne penfao(44)	11.04	19.04	3.54	14.3004	8.28843	13.2161	133	242	12.72	13.9	22	9.22	2	3	0
292	Raspalje	France 2	Gueméne penfao(44)	11.04	19.04	3.54	14.3004	8.28843	13.2161	147	208	9.63	11.7	22	8.92	1	3	0
293	Raspalje	France 2	Gueméne penfao(44)	11.04	19.04	3.54	14.3004	8.28843	13.2161	154	231	11.64	27.5	22	12	3	3	0
294	Raspalje	France 2	Gueméne penfao(44)	11.04	19.04	3.54	14.3004	8.28843	13.2161	179	250	13.63	11.4	22	9.5	3	3	0
295	Raspalje	France 2	Gueméne penfao(44)	11.04	19.04	3.54	14.3004	8.28843	13.2161	198	228	11.49	15	22	9.28	1	3	0
296	Raspalje	France 2	Gueméne penfao(44)	11.04	19.04	3.54	14.3004	8.28843	13.2161	217	265	12.28	16.5	22	10.33	2	3	1
297	Raspalje	France 2	Gueméne penfao(44)	11.04	19.04	3.54	14.3004	8.28843	13.2161	231	250	11.4	12.1	22	9.5	3	3	0
298	Raspalje	France 2	Gueméne penfao(44)	11.04	19.04	3.54	14.3004	8.28843	13.2161	256	250	12.04	14.9	22	10.16	2	3	0
299	Raspalje	France 2	Gueméne penfao(44)	11.04	19.04	3.54	14.3004	8.28843	13.2161	269	255	11.95	12.3	22	9.64	2	3	1
300	Raspalje	France 2	Gueméne penfao(44)	11.04	19.04	3.54	14.3004	8.28843	13.2161	282	265	13.9	19.5	22	10.35	2	3	1
301	Raspalje	France 2	Gueméne penfao(44)	11.04	19.04	3.54	14.3004	8.28843	13.2161	300	270	15.68	14.4	22	9.45	2	3	0
302	Raspalje	France 2	Gueméne penfao(44)	11.04	19.04	3.54	14.3004	8.28843	13.2161	311	223	16.78	15.6	22	10.15	2	3	0
303	Raspalje	France 2	Gueméne penfao(44)	11.04	19.04	3.54	14.3004	8.28843	13.2161	328	272	16.26	13	22	9.36	2	3	2
304	Raspalje	France 2	Gueméne penfao(44)	11.04	19.04	3.54	14.3004	8.28843	13.2161	342	260	13.92	19.8	22	10.78	3	3	0
305	Raspalje	France 2	Gueméne penfao(44)	11.04	19.04	3.54	14.3004	8.28843	13.2161	356	285	15.11	10.8	22	8.71	2	3	1
306	Raspalje	France 2	Gueméne penfao(44)	11.04	19.04	3.54	14.3004	8.28843	13.2161	374	210	9.21	17.5	22	9.51	2	3	0
307	Raspalje	France 2	Gueméne penfao(44)	11.04	19.04	3.54	14.3004	8.28843	13.2161	393	255	12.44	23.1	22	11.27	2	3	0
308	Raspalje	France 2	Gueméne penfao(44)	11.04	19.04	3.54	14.3004	8.28843	13.2161	404	249	12.82	11.5	22	7.89	2	3	1
309	Raspalje	France 2	Gueméne penfao(44)	11.04	19.04	3.54	14.3004	8.28843	13.2161	417	248	12.56	18.1	22	10.06	2	3	0
310	Raspalje	France 2	Gueméne penfao(44)	11.04	19.04	3.54	14.3004	8.28843	13.2161	436	234	10.26	17.2	22	11.22	0	3	0
311	Raspalje	France 2	Gueméne penfao(44)	11.04	19.04	3.54	14.3004	8.28843	13.2161	455	258	13.28	14.3	22	8.44	2	3	0
312	Raspalje	France 2	Gueméne penfao(44)	11.04	19.04	3.54	14.3004	8.28843	13.2161	468	292	16.06	19.1	22	10.97	3	3	1
313	Raspalje	France 2	Gueméne penfao(44)	11.04	19.04	3.54	14.3004	8.28843	13.2161	483	262	12.21	12.5	22	9.45	2	3	0
314	Raspalje	France 2	Gueméne penfao(44)	11.04	19.04	3.54	14.3004	8.28843	13.2161	499	251	13.22	19.4	22	10.44	2	3	1
315	Raspalje	France 2	Gueméne penfao(44)	11.04	19.04	3.54	14.3004	8.28843	13.2161	507	260	15.18	15.2	22	8.85	2	3	1
316	Raspalje	France 2	Gueméne penfao(44)	11.04	19.04	3.54	14.3004	8.28843	13.2161	534	235	13.91	21.3	22	11.09	1	3	1
317	Raspalje	France 2	Gueméne penfao(44)	11.04	19.04	3.54	14.3004	8.28843	13.2161	545	182	9.3	13.7	22	8.05	2	3	0
318	Raspalje	France 2	Gueméne penfao(44)	11.04	19.04	3.54	14.3004	8.28843	13.2161	559	260	12.76	20.1	22	10.2	2	3	0
319	Raspalje	France 2	Gueméne penfao(44)	11.04	19.04	3.54	14.3004	8.28843	13.2161	576	222	10.54	22.8	22	11.26	2	3	0
320	Raspalje	France 2	Gueméne penfao(44)	11.04	19.04	3.54	14.3004	8.28843	13.2161	589	265	12.51	9.3	22	7.63	2	3	0
321	Raspalje	France 2	Gueméne penfao(44)	11.04	19.04	3.54	14.3004	8.28843	13.2161	612	224	9.42	24.5	22	11.08	1	3	1
322	Raspalje	France 2	Gueméne penfao(44)	11.04	19.04	3.54	14.3004	8.28843	13.2161	628	265	13.34	17.1	22	10.76	2	3	0
323	Raspalje	France 2	Gueméne penfao(44)	11.04	19.04	3.54	14.3004	8.28843	13.2161	638	260	13.71	15.1	22	10.29	2	3	1
324	Raspalje	France 2	Gueméne penfao(44)	11.04	19.04	3.54	14.3004	8.28843	13.2161	658	292	15.7	16.6	22	11.05	1	3	1
325	Raspalje	France 2	Gueméne penfao(44)	11.04	19.04	3.54	14.3004	8.28843	13.2161	673	225	11.22	12.8	22	9.33	1	3	0
326	Raspalje	France 2	Gueméne penfao(44)	11.04	19.04	3.54	14.3004	8.28843	13.2161	748	228	12.71	15.1	22	9.56	2	3	1
327	Raspalje	France 2	Gueméne penfao(44)	11.04	19.04	3.54	14.3004	8.28843	13.2161	767	210	10.46	12.1	22	8.08	2	3	0
328	Raspalje	France 2	Gueméne penfao(44)	11.04	19.04	3.54	14.3004	8.28843	13.2161	772	238	13.11	9.1	22	8.68	2	3	0
329	Raspalje	France 2	Gueméne penfao(44)	11.04	19.04	3.54	14.3004	8.28843	13.2161	796	275	13.63	12.8	22	9.06	1	3	1
330	Raspalje	France 2	Gueméne penfao(44)	11.04	19.04	3.54	14.3004	8.28843	13.2161	808	261	14.84	14.1	22	9.31	3	3	1
417	Fritzy P.	France 2	Gueméne penfao(44)	11.04	19.04	3.54	14.3004	8.28843	13.2161	12	210	11.87	22.3	22	12.39	3	3	2
418	Fritzy P.	France 2	Gueméne penfao(44)	11.04	19.04	3.54	14.3004	8.28843	13.2161	31	240	12.13	22	22	12.16	3	3	2
419	Fritzy P.	France 2	Gueméne penfao(44)	11.04	19.04	3.54	14.3004	8.28843	13.2161	43	245	11.9	12.7	22	9.27	3	3	2
420	Fritzy P.	France 2	Gueméne penfao(44)	11.04	19.04	3.54	14.3004	8.28843	13.2161	60	215	11.96	14.3	22	10.95	3	3	3
421	Fritzy P.	France 2	Gueméne penfao(44)	11.04	19.04	3.54	14.3004	8.28843	13.2161	77	221	11.56	15	22	10.48	3	3	2
422	Fritzy P.	France 2	Gueméne penfao(44)	11.04	19.04	3.54	14.3004	8.28843	13.2161	95	250	12.24	20.2	22	12.31	3	3	3
423	Fritzy P.	France 2	Gueméne penfao(44)	11.04	19.04	3.54	14.3004	8.28843	13.2161	106	270	14.25	39.8	22	14.75	3	3	2
424	Fritzy P.	France 2	Gueméne penfao(44)	11.04	19.04	3.54	14.3004	8.28843	13.2161	128	277	15.34	20.1	22	11.56	3	3	2
425	Fritzy P.	France 2	Gueméne penfao(44)	11.04	19.04	3.54	14.3004	8.28843	13.2161	139	239	14.98	19.4	22	10.84	2	3	2
426	Fritzy P.	France 2	Gueméne penfao(44)	11.04	19.04	3.54	14.3004	8.28843	13.2161	160	230	16	34.2	22	13.75	3	3	3
427	Fritzy P.	France 2	Gueméne penfao(44)	11.04	19.04	3.54	14.3004	8.28843	13.2161	172	280	15.02	51.3	22	16.65	3	3	3
428	Fritzy P.	France 2	Gueméne penfao(44)	11.04	19.04	3.54	14.3004	8.28843	13.2161	192	248	13.96	31.5	22	13.36	3	3	3
429	Fritzy P.	France 2	Gueméne penfao(44)	11.04	19.04	3.54	14.3004	8.28843	13.2161	202	280	14.25	25.4	22	11.9	3	3	3
430	Fritzy P.	France 2	Gueméne penfao(44)	11.04	19.04	3.54	14.3004	8.28843	13.2161	222	259	14.23	43	22	14.56	3	3	2
431	Fritzy P.	France 2	Gueméne penfao(44)	11.04	19.04	3.54	14.3004	8.28843	13.2161	243	230	12.64	29.5	22	13.07	3	3	3
432	Fritzy P.	France 2	Gueméne penfao(44)	11.04	19.04	3.54	14.3004	8.28843	13.2161	258	260	13.53	15.7	22	10.1	2	3	3
433	Fritzy P.	France 2	Gueméne penfao(44)	11.04	19.04	3.54	14.3004	8.28843	13.2161	278	285	15.14	34.9	22	13.8	3	3	3
434	Fritzy P.	France 2	Gueméne penfao(44)	11.04	19.04	3.54	14.3004	8.28843	13.2161	292	251	13.98	39.4	22	14.98	3	3	3
435	Fritzy P.	France 2	Gueméne penfao(44)	11.04	19.04	3.54	14.3004	8.28843	13.2161	310	289	14.35	15.5	22	10.33	3	3	2
436	Fritzy P.	France 2	Gueméne penfao(44)	11.04	19.04	3.54	14.3004	8.28843	13.2161	321	270	15.11	24.6	22	12.19	2	3	2
437	Fritzy P.	France 2	Gueméne penfao(44)	11.04	19.04	3.54	14.3004	8.28843	13.2161	334	273	14.78	28	22	12.43	3	3	2
438	Fritzy P.	France 2	Gueméne penfao(44)	11.04	19.04	3.54	14.3004	8.28843	13.2161	350	275	14.36	23.4	22	12.2	2	3	2
439	Fritzy P.	France 2	Gueméne penfao(44)	11.04	19.04	3.54	14.3004	8.28843	13.2161	360	265	14.37	26.1	22	12.3	2	3	3
440	Fritzy P.	France 2	Gueméne penfao(44)	11.04	19.04	3.54	14.3004	8.28843	13.2161	388	194	9.75	11.6	22	8.76	3	3	2
441	Fritzy P.	France 2	Gueméne penfao(44)	11.04	19.04	3.54	14.3004	8.28843	13.2161	402	200	11.19	20.1	22	10.88	3	3	2
442	Fritzy P.	France 2	Gueméne penfao(44)	11.04	19.04	3.54	14.3004	8.28843	13.2161	415	266	13.69	22.6	22	11.97	3	3	2
443	Fritzy P.	France 2	Gueméne penfao(44)	11.04	19.04	3.54	14.3004	8.28843	13.2161	424	232	13.6	38.2	22	14.59	3	3	2
444	Fritzy P.	France 2	Gueméne penfao(44)	11.04	19.04	3.54	14.3004	8.28843	13.2161	438	224	11.57	19.1	22	10.99	2	3	2
445	Fritzy P.	France 2	Gueméne penfao(44)	11.04	19.04	3.54	14.3004	8.28843	13.2161	456	240	13.48	16	22	10.24	2	3	2
446	Fritzy P.	France 2	Gueméne penfao(44)	11.04	19.04	3.54	14.3004	8.28843	13.2161	475	273	14.8	26.1	22	12.53	3	3	2
447	Fritzy P.	France 2	Gueméne penfao(44)	11.04	19.04	3.54	14.3004	8.28843	13.2161	493	143	16	22.2	22	13.09	2	3	2
448	Fritzy P.	France 2	Gueméne penfao(44)	11.04	19.04	3.54	14.3004	8.28843	13.2161	502	275	15.09	37.8	22	14.84	3	3	2
449	Fritzy P.	France 2	Gueméne penfao(44)	11.04	19.04	3.54	14.3004	8.28843	13.2161	513	245	13.58	22.8	22	11.86	3	3	2
450	Fritzy P.	France 2	Gueméne penfao(44)	11.04	19.04	3.54	14.3004	8.28843	13.2161	526	220	12.6	41.9	22	15.47	3	3	3
451	Fritzy P.	France 2	Gueméne penfao(44)	11.04	19.04	3.54	14.3004	8.28843	13.2161	543	278	16.52	15.4	22	10.39	3	3	2
452	Fritzy P.	France 2	Gueméne penfao(44)	11.04	19.04	3.54	14.3004	8.28843	13.2161	558	200	11.22	29.1	22	13.19	3	3	3
453	Fritzy P.	France 2	Gueméne penfao(44)	11.04	19.04	3.54	14.3004	8.28843	13.2161	568	243	13.31	16.7	22	10.7	3	3	3
454	Fritzy P.	France 2	Gueméne penfao(44)	11.04	19.04	3.54	14.3004	8.28843	13.2161	587	220	16.88	25.6	22	12.88	2	3	3
455	Fritzy P.	France 2	Gueméne penfao(44)	11.04	19.04	3.54	14.3004	8.28843	13.2161	622	195	12.21	13.6	22	9.6	3	3	2
456	Fritzy P.	France 2	Gueméne penfao(44)	11.04	19.04	3.54	14.3004	8.28843	13.2161	634	255	14.37	23.7	22	12.1	3	3	2
457	Fritzy P.	France 2	Gueméne penfao(44)	11.04	19.04	3.54	14.3004	8.28843	13.2161	654	150	12.13	15.5	22	10.5	3	3	2
458	Fritzy P.	France 2	Gueméne penfao(44)	11.04	19.04	3.54	14.3004	8.28843	13.2161	669	280	15.57	27.5	22	13.01	3	3	2
459	Fritzy P.	France 2	Gueméne penfao(44)	11.04	19.04	3.54	14.3004	8.28843	13.2161	678	215	13.44	17.6	22	10.98	3	3	2
460	Fritzy P.	France 2	Gueméne penfao(44)	11.04	19.04	3.54	14.3004	8.28843	13.2161	691	260	13.5	27.7	22	12.71	3	3	3
461	Fritzy P.	France 2	Gueméne penfao(44)	11.04	19.04	3.54	14.3004	8.28843	13.2161	711	232	13.4	19.1	22	11.54	3	3	2
462	Fritzy P.	France 2	Gueméne penfao(44)	11.04	19.04	3.54	14.3004	8.28843	13.2161	724	287	14.97	27.8	22	12.48	3	3	2
463	Fritzy P.	France 2	Gueméne penfao(44)	11.04	19.04	3.54	14.3004	8.28843	13.2161	736	285	16.66	16.6	22	10.54	3	3	2
464	Fritzy P.	France 2	Gueméne penfao(44)	11.04	19.04	3.54	14.3004	8.28843	13.2161	746	225	12.61	19.6	22	11.81	2	3	3
465	Fritzy P.	France 2	Gueméne penfao(44)	11.04	19.04	3.54	14.3004	8.28843	13.2161	769	268	15.4	19.6	22	11.46	2	3	2
466	Fritzy P.	France 2	Gueméne penfao(44)	11.04	19.04	3.54	14.3004	8.28843	13.2161	786	278	15.61	22.5	22	11.47	2	3	2
520	Beaupré	France 2	Gueméne penfao(44)	11.04	19.04	3.54	14.3004	8.28843	13.2161	6	211	12.8	15.1	22	9.59	3	3	0
521	Beaupré	France 2	Gueméne penfao(44)	11.04	19.04	3.54	14.3004	8.28843	13.2161	20	192	9.66	15.3	22	10.93	3	3	0
522	Beaupré	France 2	Gueméne penfao(44)	11.04	19.04	3.54	14.3004	8.28843	13.2161	40	255	12.58	19.8	22	10.79	3	3	0
523	Beaupré	France 2	Gueméne penfao(44)	11.04	19.04	3.54	14.3004	8.28843	13.2161	53	242	11.91	10.3	22	8.86	2	3	0
524	Beaupré	France 2	Gueméne penfao(44)	11.04	19.04	3.54	14.3004	8.28843	13.2161	75	218	10.42	18.7	22	11.39	3	3	0
525	Beaupré	France 2	Gueméne penfao(44)	11.04	19.04	3.54	14.3004	8.28843	13.2161	94	200	9.45	11	22	9.41	2	3	0
526	Beaupré	France 2	Gueméne penfao(44)	11.04	19.04	3.54	14.3004	8.28843	13.2161	109	260	12.05	32.9	22	12.98	2	3	0
527	Beaupré	France 2	Gueméne penfao(44)	11.04	19.04	3.54	14.3004	8.28843	13.2161	120	217	8.08	25.7	22	13.5	3	3	0
528	Beaupré	France 2	Gueméne penfao(44)	11.04	19.04	3.54	14.3004	8.28843	13.2161	140	146	5.84	11.9	22	9.28	1	3	0
529	Beaupré	France 2	Gueméne penfao(44)	11.04	19.04	3.54	14.3004	8.28843	13.2161	159	220	10.69	13.2	22	10.02	2	3	0
530	Beaupré	France 2	Gueméne penfao(44)	11.04	19.04	3.54	14.3004	8.28843	13.2161	166	163	6.33	17.5	22	10.98	2	3	0
531	Beaupré	France 2	Gueméne penfao(44)	11.04	19.04	3.54	14.3004	8.28843	13.2161	181	220	10.78	10.3	22	8.91	2	3	0
532	Beaupré	France 2	Gueméne penfao(44)	11.04	19.04	3.54	14.3004	8.28843	13.2161	207	210	9.38	35.3	22	13.75	2	3	0
533	Beaupré	France 2	Gueméne penfao(44)	11.04	19.04	3.54	14.3004	8.28843	13.2161	226	158	10	14.9	22	11.21	2	3	0
534	Beaupré	France 2	Gueméne penfao(44)	11.04	19.04	3.54	14.3004	8.28843	13.2161	245	262	12.45	15	22	9.23	2	3	0
535	Beaupré	France 2	Gueméne penfao(44)	11.04	19.04	3.54	14.3004	8.28843	13.2161	270	245	11.36	20.7	22	12.88	2	3	0
536	Beaupré	France 2	Gueméne penfao(44)	11.04	19.04	3.54	14.3004	8.28843	13.2161	288	276	12.24	13.9	22	10.23	3	3	0
537	Beaupré	France 2	Gueméne penfao(44)	11.04	19.04	3.54	14.3004	8.28843	13.2161	312	228	11.07	11.7	22	9.98	2	3	0
538	Beaupré	France 2	Gueméne penfao(44)	11.04	19.04	3.54	14.3004	8.28843	13.2161	325	250	11.18	22	22	10.71	2	3	0
539	Beaupré	France 2	Gueméne penfao(44)	11.04	19.04	3.54	14.3004	8.28843	13.2161	348	148	4.59	14.9	22	10.03	2	3	0
540	Beaupré	France 2	Gueméne penfao(44)	11.04	19.04	3.54	14.3004	8.28843	13.2161	376	265	11.74	14.3	22	9.72	2	3	0
541	Beaupré	France 2	Gueméne penfao(44)	11.04	19.04	3.54	14.3004	8.28843	13.2161	392	175	9.54	22.6	22	11.6	1	3	0
542	Beaupré	France 2	Gueméne penfao(44)	11.04	19.04	3.54	14.3004	8.28843	13.2161	410	187	8.58	10.8	22	9.85	2	3	0
543	Beaupré	France 2	Gueméne penfao(44)	11.04	19.04	3.54	14.3004	8.28843	13.2161	429	252	1086	10.3	22	8.12	1	3	0
544	Beaupré	France 2	Gueméne penfao(44)	11.04	19.04	3.54	14.3004	8.28843	13.2161	451	126	10.33	15.5	22	10.64	2	3	0
545	Beaupré	France 2	Gueméne penfao(44)	11.04	19.04	3.54	14.3004	8.28843	13.2161	470	238	10.62	10.6	22	7.98	2	3	0
546	Beaupré	France 2	Gueméne penfao(44)	11.04	19.04	3.54	14.3004	8.28843	13.2161	490	240	10.4	43	22	14.61	3	3	0
547	Beaupré	France 2	Gueméne penfao(44)	11.04	19.04	3.54	14.3004	8.28843	13.2161	505	220	12.67	28.9	22	13.3	2	3	0
548	Beaupré	France 2	Gueméne penfao(44)	11.04	19.04	3.54	14.3004	8.28843	13.2161	520	180	9.4	21.1	22	12.64	2	3	0
549	Beaupré	France 2	Gueméne penfao(44)	11.04	19.04	3.54	14.3004	8.28843	13.2161	544	250	12.88	9.9	22	7.81	2	3	0
550	Beaupré	France 2	Gueméne penfao(44)	11.04	19.04	3.54	14.3004	8.28843	13.2161	570	240	10.61	25.7	22	12.67	2	3	0
551	Beaupré	France 2	Gueméne penfao(44)	11.04	19.04	3.54	14.3004	8.28843	13.2161	585	248	11.05	22.3	22	14.8	2	3	0
552	Beaupré	France 2	Gueméne penfao(44)	11.04	19.04	3.54	14.3004	8.28843	13.2161	599	215	10.31	23.1	22	12.46	2	3	0
553	Beaupré	France 2	Gueméne penfao(44)	11.04	19.04	3.54	14.3004	8.28843	13.2161	607	240	11.93	16.7	22	10.19	2	3	0
554	Beaupré	France 2	Gueméne penfao(44)	11.04	19.04	3.54	14.3004	8.28843	13.2161	616	254	11.92	11.1	22	8.84	1	3	0
555	Beaupré	France 2	Gueméne penfao(44)	11.04	19.04	3.54	14.3004	8.28843	13.2161	635	265	13.08	18.1	22	9.61	2	3	0
556	Beaupré	France 2	Gueméne penfao(44)	11.04	19.04	3.54	14.3004	8.28843	13.2161	650	193	9.7	14.6	22	10.83	1	3	0
557	Beaupré	France 2	Gueméne penfao(44)	11.04	19.04	3.54	14.3004	8.28843	13.2161	667	203	9.45	27.1	22	12.16	3	3	0
558	Beaupré	France 2	Gueméne penfao(44)	11.04	19.04	3.54	14.3004	8.28843	13.2161	676	192	11.29	11	22	8.4	2	3	0
559	Beaupré	France 2	Gueméne penfao(44)	11.04	19.04	3.54	14.3004	8.28843	13.2161	687	196	8.37	29.3	22	12.36	2	3	0
560	Beaupré	France 2	Gueméne penfao(44)	11.04	19.04	3.54	14.3004	8.28843	13.2161	704	183	10.9	22.7	22	11.21	2	3	0
561	Beaupré	France 2	Gueméne penfao(44)	11.04	19.04	3.54	14.3004	8.28843	13.2161	713	211	9.81	17.1	22	9.64	2	3	0
562	Beaupré	France 2	Gueméne penfao(44)	11.04	19.04	3.54	14.3004	8.28843	13.2161	726	245	12.13	24.9	22	12.87	2	3	0
563	Beaupré	France 2	Gueméne penfao(44)	11.04	19.04	3.54	14.3004	8.28843	13.2161	740	242	10.93	20.3	22	10.98	3	3	0
564	Beaupré	France 2	Gueméne penfao(44)	11.04	19.04	3.54	14.3004	8.28843	13.2161	755	268	12.51	17.8	22	10.45	3	3	0
565	Beaupré	France 2	Gueméne penfao(44)	11.04	19.04	3.54	14.3004	8.28843	13.2161	766	167	13.08	18.3	22	11.3	2	3	0
566	Beaupré	France 2	Gueméne penfao(44)	11.04	19.04	3.54	14.3004	8.28843	13.2161	775	192	8.56	32.4	22	13.74	3	3	0
567	Beaupré	France 2	Gueméne penfao(44)	11.04	19.04	3.54	14.3004	8.28843	13.2161	793	242	10.57	16.8	22	10.91	1	3	0
568	Beaupré	France 2	Gueméne penfao(44)	11.04	19.04	3.54	14.3004	8.28843	13.2161	815	203	12.17	16.7	22	10.5	2	3	0
21	Unal	France 2	Gueméne penfao(44)	11.04	19.04	3.54	14.3004	8.28843	13.2161	2	205	9.11	14.5	22	9.52	3	4	1
22	Unal	France 2	Gueméne penfao(44)	11.04	19.04	3.54	14.3004	8.28843	13.2161	15	213	10.87	7.1	22	7.69	3	4	1
23	Unal	France 2	Gueméne penfao(44)	11.04	19.04	3.54	14.3004	8.28843	13.2161	47	254	11.1	7.1	22	7.33	2	4	2
24	Unal	France 2	Gueméne penfao(44)	11.04	19.04	3.54	14.3004	8.28843	13.2161	63	200	9.51	10.5	22	7.3	2	4	1
25	Unal	France 2	Gueméne penfao(44)	11.04	19.04	3.54	14.3004	8.28843	13.2161	74	190	8.3	11.2	22	8.96	2	4	1
26	Unal	France 2	Gueméne penfao(44)	11.04	19.04	3.54	14.3004	8.28843	13.2161	92	240	10.52	6.7	22	7.3	2	4	1
27	Unal	France 2	Gueméne penfao(44)	11.04	19.04	3.54	14.3004	8.28843	13.2161	111	196	8.49	10.7	22	8.38	2	4	1
28	Unal	France 2	Gueméne penfao(44)	11.04	19.04	3.54	14.3004	8.28843	13.2161	127	200	9.25	8.5	22	7.02	3	4	1
29	Unal	France 2	Gueméne penfao(44)	11.04	19.04	3.54	14.3004	8.28843	13.2161	142	263	13.09	14.5	22	8.82	2	4	1
30	Unal	France 2	Gueméne penfao(44)	11.04	19.04	3.54	14.3004	8.28843	13.2161	149	220	11.88	9.6	22	7.21	1	4	1
31	Unal	France 2	Gueméne penfao(44)	11.04	19.04	3.54	14.3004	8.28843	13.2161	167	206	8.19	7.8	22	8.6	2	4	1
32	Unal	France 2	Gueméne penfao(44)	11.04	19.04	3.54	14.3004	8.28843	13.2161	183	245	11.23	26	22	11.43	2	4	1
33	Unal	France 2	Gueméne penfao(44)	11.04	19.04	3.54	14.3004	8.28843	13.2161	196	175	9.08	6.7	22	7.62	2	4	1
34	Unal	France 2	Gueméne penfao(44)	11.04	19.04	3.54	14.3004	8.28843	13.2161	212	243	11.75	8.3	22	8.02	2	4	1
35	Unal	France 2	Gueméne penfao(44)	11.04	19.04	3.54	14.3004	8.28843	13.2161	224	200	8.9	9.7	22	8.74	2	4	1
36	Unal	France 2	Gueméne penfao(44)	11.04	19.04	3.54	14.3004	8.28843	13.2161	239	220	8.54	7.2	22	7.63	1	4	1
37	Unal	France 2	Gueméne penfao(44)	11.04	19.04	3.54	14.3004	8.28843	13.2161	250	273	11.83	11.9	22	10.16	2	4	1
38	Unal	France 2	Gueméne penfao(44)	11.04	19.04	3.54	14.3004	8.28843	13.2161	267	191	8.71	5.3	22	6.6	1	4	1
39	Unal	France 2	Gueméne penfao(44)	11.04	19.04	3.54	14.3004	8.28843	13.2161	283	278	13.35	19.8	22	10.96	3	4	1
40	Unal	France 2	Gueméne penfao(44)	11.04	19.04	3.54	14.3004	8.28843	13.2161	299	263	13.84	12.5	22	7.66	2	4	1
41	Unal	France 2	Gueméne penfao(44)	11.04	19.04	3.54	14.3004	8.28843	13.2161	322	260	15.15	9.1	22	9.01	2	4	0
42	Unal	France 2	Gueméne penfao(44)	11.04	19.04	3.54	14.3004	8.28843	13.2161	336	250	14.79	6.9	22	6.05	2	4	0
43	Unal	France 2	Gueméne penfao(44)	11.04	19.04	3.54	14.3004	8.28843	13.2161	352	240	13.75	10.6	22	7.98	2	4	1
44	Unal	France 2	Gueméne penfao(44)	11.04	19.04	3.54	14.3004	8.28843	13.2161	364	288	15	13.5	22	9.2	2	4	1
45	Unal	France 2	Gueméne penfao(44)	11.04	19.04	3.54	14.3004	8.28843	13.2161	390	225	9.99	10.7	22	7.3	1	4	0
46	Unal	France 2	Gueméne penfao(44)	11.04	19.04	3.54	14.3004	8.28843	13.2161	399	196	9.16	6.1	22	7.52	2	4	1
47	Unal	France 2	Gueméne penfao(44)	11.04	19.04	3.54	14.3004	8.28843	13.2161	412	265	13.1	7.7	22	7.41	2	4	1
48	Unal	France 2	Gueméne penfao(44)	11.04	19.04	3.54	14.3004	8.28843	13.2161	427	213	9.92	6.6	22	7.11	2	4	1
49	Unal	France 2	Gueméne penfao(44)	11.04	19.04	3.54	14.3004	8.28843	13.2161	441	206	9.55	7.6	22	8.09	2	4	1
50	Unal	France 2	Gueméne penfao(44)	11.04	19.04	3.54	14.3004	8.28843	13.2161	463	270	12.74	8.3	22	8.69	2	4	1
51	Unal	France 2	Gueméne penfao(44)	11.04	19.04	3.54	14.3004	8.28843	13.2161	480	245	12.61	7.4	22	7.49	1	4	1
52	Unal	France 2	Gueméne penfao(44)	11.04	19.04	3.54	14.3004	8.28843	13.2161	496	210	11.89	14.7	22	8.73	2	4	1
53	Unal	France 2	Gueméne penfao(44)	11.04	19.04	3.54	14.3004	8.28843	13.2161	503	266	14.09	12.3	22	8.42	2	4	0
54	Unal	France 2	Gueméne penfao(44)	11.04	19.04	3.54	14.3004	8.28843	13.2161	515	231	12.9	7.7	22	7.06	2	4	0
55	Unal	France 2	Gueméne penfao(44)	11.04	19.04	3.54	14.3004	8.28843	13.2161	530	142	11.98	10.5	22	7.27	2	4	1
56	Unal	France 2	Gueméne penfao(44)	11.04	19.04	3.54	14.3004	8.28843	13.2161	541	230	11.83	8.9	22	6.98	2	4	1
57	Unal	France 2	Gueméne penfao(44)	11.04	19.04	3.54	14.3004	8.28843	13.2161	549	245	10.87	15.5	22	9	1	4	1
58	Unal	France 2	Gueméne penfao(44)	11.04	19.04	3.54	14.3004	8.28843	13.2161	565	240	10.65	5.7	22	6.28	1	4	1
59	Unal	France 2	Gueméne penfao(44)	11.04	19.04	3.54	14.3004	8.28843	13.2161	583	203	8.51	10.8	22	7.64	2	4	0
60	Unal	France 2	Gueméne penfao(44)	11.04	19.04	3.54	14.3004	8.28843	13.2161	604	250	11.81	9.3	22	7.67	2	4	0
61	Unal	France 2	Gueméne penfao(44)	11.04	19.04	3.54	14.3004	8.28843	13.2161	624	225	11.51	14.6	22	9.27	2	4	1
62	Unal	France 2	Gueméne penfao(44)	11.04	19.04	3.54	14.3004	8.28843	13.2161	640	263	11.63	10.1	22	9.52	3	4	1
63	Unal	France 2	Gueméne penfao(44)	11.04	19.04	3.54	14.3004	8.28843	13.2161	656	192	9.88	15.9	22	9.02	2	4	1
64	Unal	France 2	Gueméne penfao(44)	11.04	19.04	3.54	14.3004	8.28843	13.2161	672	245	12.78	7.3	22	8.44	2	4	1
65	Unal	France 2	Gueméne penfao(44)	11.04	19.04	3.54	14.3004	8.28843	13.2161	684	211	11.73	6.7	22	6.17	2	4	1
66	Unal	France 2	Gueméne penfao(44)	11.04	19.04	3.54	14.3004	8.28843	13.2161	705	210	10.3	11.9	22	8.94	2	4	1
67	Unal	France 2	Gueméne penfao(44)	11.04	19.04	3.54	14.3004	8.28843	13.2161	717	250	13.34	8.7	22	7.85	2	4	0
68	Unal	France 2	Gueméne penfao(44)	11.04	19.04	3.54	14.3004	8.28843	13.2161	741	204	9.7	9.2	22	6.92	2	4	1
69	Unal	France 2	Gueméne penfao(44)	11.04	19.04	3.54	14.3004	8.28843	13.2161	764	295	14.22	13.3	22	9.43	1	4	1
70	Unal	France 2	Gueméne penfao(44)	11.04	19.04	3.54	14.3004	8.28843	13.2161	780	282	13.73	10.3	22	7.24	2	4	1
195	Trichobel	France 2	Gueméne penfao(44)	11.04	19.04	3.54	14.3004	8.28843	13.2161	5	210	12.36	28.7	22	12.87	3	4	3
196	Trichobel	France 2	Gueméne penfao(44)	11.04	19.04	3.54	14.3004	8.28843	13.2161	26	197	9.94	19.9	22	11.48	3	4	3
197	Trichobel	France 2	Gueméne penfao(44)	11.04	19.04	3.54	14.3004	8.28843	13.2161	38	250	14.2	22	22	11.52	3	4	3
198	Trichobel	France 2	Gueméne penfao(44)	11.04	19.04	3.54	14.3004	8.28843	13.2161	61	290	15.66	13.3	22	9.66	2	4	3
199	Trichobel	France 2	Gueméne penfao(44)	11.04	19.04	3.54	14.3004	8.28843	13.2161	82	265	15	9.1	22	8.71	2	4	3
200	Trichobel	France 2	Gueméne penfao(44)	11.04	19.04	3.54	14.3004	8.28843	13.2161	89	260	15.15	21.1	22	12.73	3	4	3
201	Trichobel	France 2	Gueméne penfao(44)	11.04	19.04	3.54	14.3004	8.28843	13.2161	100	225	16.24	13.8	22	9.97	3	4	3
202	Trichobel	France 2	Gueméne penfao(44)	11.04	19.04	3.54	14.3004	8.28843	13.2161	114	238	15.24	23.6	22	10.98	2	4	3
203	Trichobel	France 2	Gueméne penfao(44)	11.04	19.04	3.54	14.3004	8.28843	13.2161	161	275	16.04	15.7	22	8.91	2	4	3
204	Trichobel	France 2	Gueméne penfao(44)	11.04	19.04	3.54	14.3004	8.28843	13.2161	177	268	15.2	13.3	22	9.09	2	4	3
205	Trichobel	France 2	Gueméne penfao(44)	11.04	19.04	3.54	14.3004	8.28843	13.2161	185	280	16.02	12.8	22	10.49	3	4	3
206	Trichobel	France 2	Gueméne penfao(44)	11.04	19.04	3.54	14.3004	8.28843	13.2161	194	285	18.21	19.1	22	11.74	2	4	3
207	Trichobel	France 2	Gueméne penfao(44)	11.04	19.04	3.54	14.3004	8.28843	13.2161	209	270	14.54	16.7	22	11.52	3	4	3
208	Trichobel	France 2	Gueméne penfao(44)	11.04	19.04	3.54	14.3004	8.28843	13.2161	221	270	13.97	13.3	22	9.51	3	4	3
209	Trichobel	France 2	Gueméne penfao(44)	11.04	19.04	3.54	14.3004	8.28843	13.2161	238	253	13.59	27.1	22	12.42	1	4	3
210	Trichobel	France 2	Gueméne penfao(44)	11.04	19.04	3.54	14.3004	8.28843	13.2161	253	285	17.19	17.9	22	11.6	3	4	3
211	Trichobel	France 2	Gueméne penfao(44)	11.04	19.04	3.54	14.3004	8.28843	13.2161	273	263	17	16.1	22	11.54	3	4	3
212	Trichobel	France 2	Gueméne penfao(44)	11.04	19.04	3.54	14.3004	8.28843	13.2161	289	270	15.34	12.5	22	9.81	2	4	3
213	Trichobel	France 2	Gueméne penfao(44)	11.04	19.04	3.54	14.3004	8.28843	13.2161	319	140	7.99	18.2	22	9.55	1	4	2
214	Trichobel	France 2	Gueméne penfao(44)	11.04	19.04	3.54	14.3004	8.28843	13.2161	330	225	15.69	11.3	22	7.58	1	4	3
215	Trichobel	France 2	Gueméne penfao(44)	11.04	19.04	3.54	14.3004	8.28843	13.2161	344	280	13.57	28.2	22	12.7	2	4	2
216	Trichobel	France 2	Gueméne penfao(44)	11.04	19.04	3.54	14.3004	8.28843	13.2161	362	285	16.83	24.6	22	10.87	2	4	2
217	Trichobel	France 2	Gueméne penfao(44)	11.04	19.04	3.54	14.3004	8.28843	13.2161	382	240	15	22.8	22	11.75	3	4	3
218	Trichobel	France 2	Gueméne penfao(44)	11.04	19.04	3.54	14.3004	8.28843	13.2161	400	255	16.63	36.9	22	14.66	1	4	3
219	Trichobel	France 2	Gueméne penfao(44)	11.04	19.04	3.54	14.3004	8.28843	13.2161	416	265	13.96	10.6	22	7.51	3	4	3
220	Trichobel	France 2	Gueméne penfao(44)	11.04	19.04	3.54	14.3004	8.28843	13.2161	434	250	12.66	20.7	22	11.31	3	4	3
221	Trichobel	France 2	Gueméne penfao(44)	11.04	19.04	3.54	14.3004	8.28843	13.2161	447	273	16.51	13.8	22	8.33	2	4	2
222	Trichobel	France 2	Gueméne penfao(44)	11.04	19.04	3.54	14.3004	8.28843	13.2161	461	275	14.72	32.3	22	13.18	3	4	3
223	Trichobel	France 2	Gueméne penfao(44)	11.04	19.04	3.54	14.3004	8.28843	13.2161	481	280	15.41	18.8	22	10.37	1	4	3
224	Trichobel	France 2	Gueméne penfao(44)	11.04	19.04	3.54	14.3004	8.28843	13.2161	500	265	16.74	13.2	22	10.68	2	4	3
225	Trichobel	France 2	Gueméne penfao(44)	11.04	19.04	3.54	14.3004	8.28843	13.2161	512	242	13.62	10	22	8.96	3	4	3
226	Trichobel	France 2	Gueméne penfao(44)	11.04	19.04	3.54	14.3004	8.28843	13.2161	532	225	13.24	20.1	22	13.66	1	4	3
227	Trichobel	France 2	Gueméne penfao(44)	11.04	19.04	3.54	14.3004	8.28843	13.2161	554	225	15.96	17.2	22	9.15	3	4	3
228	Trichobel	France 2	Gueméne penfao(44)	11.04	19.04	3.54	14.3004	8.28843	13.2161	573	251	15.64	17.2	22	10.55	2	4	2
229	Trichobel	France 2	Gueméne penfao(44)	11.04	19.04	3.54	14.3004	8.28843	13.2161	592	280	17.26	25.3	22	11.71	3	4	3
230	Trichobel	France 2	Gueméne penfao(44)	11.04	19.04	3.54	14.3004	8.28843	13.2161	601	285	16.9	21.7	22	11.4	2	4	3
231	Trichobel	France 2	Gueméne penfao(44)	11.04	19.04	3.54	14.3004	8.28843	13.2161	618	270	15.68	13	22	10.29	2	4	3
232	Trichobel	France 2	Gueméne penfao(44)	11.04	19.04	3.54	14.3004	8.28843	13.2161	631	192	17.64	17.6	22	10.25	3	4	3
233	Trichobel	France 2	Gueméne penfao(44)	11.04	19.04	3.54	14.3004	8.28843	13.2161	652	290	17052	23.4	22	11.5	2	4	2
234	Trichobel	France 2	Gueméne penfao(44)	11.04	19.04	3.54	14.3004	8.28843	13.2161	671	250	15.23	21.9	22	12.61	2	4	2
235	Trichobel	France 2	Gueméne penfao(44)	11.04	19.04	3.54	14.3004	8.28843	13.2161	682	295	17.98	16.4	22	10.39	2	4	3
236	Trichobel	France 2	Gueméne penfao(44)	11.04	19.04	3.54	14.3004	8.28843	13.2161	694	310	18.37	35	22	13.44	2	4	3
237	Trichobel	France 2	Gueméne penfao(44)	11.04	19.04	3.54	14.3004	8.28843	13.2161	703	272	14.75	16.9	22	10.43	2	4	3
238	Trichobel	France 2	Gueméne penfao(44)	11.04	19.04	3.54	14.3004	8.28843	13.2161	709	285	17.35	11.1	22	9.6	3	4	3
239	Trichobel	France 2	Gueméne penfao(44)	11.04	19.04	3.54	14.3004	8.28843	13.2161	729	290	17.57	35.3	22	13.74	3	4	2
240	Trichobel	France 2	Gueméne penfao(44)	11.04	19.04	3.54	14.3004	8.28843	13.2161	743	288	16.94	27.4	22	12.3	3	4	3
241	Trichobel	France 2	Gueméne penfao(44)	11.04	19.04	3.54	14.3004	8.28843	13.2161	789	280	16.98	17.3	22	10.96	3	4	3
242	Trichobel	France 2	Gueméne penfao(44)	11.04	19.04	3.54	14.3004	8.28843	13.2161	799	250	14.02	17.5	22	9.42	2	4	3
243	Trichobel	France 2	Gueméne penfao(44)	11.04	19.04	3.54	14.3004	8.28843	13.2161	816	176	9.77	14.2	22	8.46	2	4	3
282	Raspalje	France 2	Gueméne penfao(44)	11.04	19.04	3.54	14.3004	8.28843	13.2161	10	220	11.62	18.5	22	10.99	3	4	0
283	Raspalje	France 2	Gueméne penfao(44)	11.04	19.04	3.54	14.3004	8.28843	13.2161	24	225	12.81	16.2	22	11.06	3	4	0
284	Raspalje	France 2	Gueméne penfao(44)	11.04	19.04	3.54	14.3004	8.28843	13.2161	32	238	11.59	20.2	22	10.94	3	4	1
285	Raspalje	France 2	Gueméne penfao(44)	11.04	19.04	3.54	14.3004	8.28843	13.2161	52	176	8.38	22.9	22	12.23	2	4	1
286	Raspalje	France 2	Gueméne penfao(44)	11.04	19.04	3.54	14.3004	8.28843	13.2161	65	228	11.75	13.5	22	10.5	2	4	0
287	Raspalje	France 2	Gueméne penfao(44)	11.04	19.04	3.54	14.3004	8.28843	13.2161	84	230	12.92	11.4	22	9.58	2	4	0
288	Raspalje	France 2	Gueméne penfao(44)	11.04	19.04	3.54	14.3004	8.28843	13.2161	97	240	12.53	11.1	22	10.78	2	4	1
289	Raspalje	France 2	Gueméne penfao(44)	11.04	19.04	3.54	14.3004	8.28843	13.2161	116	235	11.74	11.7	22	10.85	2	4	0
290	Raspalje	France 2	Gueméne penfao(44)	11.04	19.04	3.54	14.3004	8.28843	13.2161	124	225	15.2	9.6	22	8.66	2	4	2
291	Raspalje	France 2	Gueméne penfao(44)	11.04	19.04	3.54	14.3004	8.28843	13.2161	133	242	12.72	13.9	22	9.22	2	4	1
292	Raspalje	France 2	Gueméne penfao(44)	11.04	19.04	3.54	14.3004	8.28843	13.2161	147	208	9.63	11.7	22	8.92	1	4	0
293	Raspalje	France 2	Gueméne penfao(44)	11.04	19.04	3.54	14.3004	8.28843	13.2161	154	231	11.64	27.5	22	12	3	4	1
294	Raspalje	France 2	Gueméne penfao(44)	11.04	19.04	3.54	14.3004	8.28843	13.2161	179	250	13.63	11.4	22	9.5	3	4	1
295	Raspalje	France 2	Gueméne penfao(44)	11.04	19.04	3.54	14.3004	8.28843	13.2161	198	228	11.49	15	22	9.28	1	4	0
296	Raspalje	France 2	Gueméne penfao(44)	11.04	19.04	3.54	14.3004	8.28843	13.2161	217	265	12.28	16.5	22	10.33	2	4	1
297	Raspalje	France 2	Gueméne penfao(44)	11.04	19.04	3.54	14.3004	8.28843	13.2161	231	250	11.4	12.1	22	9.5	3	4	0
298	Raspalje	France 2	Gueméne penfao(44)	11.04	19.04	3.54	14.3004	8.28843	13.2161	256	250	12.04	14.9	22	10.16	2	4	1
299	Raspalje	France 2	Gueméne penfao(44)	11.04	19.04	3.54	14.3004	8.28843	13.2161	269	255	11.95	12.3	22	9.64	2	4	1
300	Raspalje	France 2	Gueméne penfao(44)	11.04	19.04	3.54	14.3004	8.28843	13.2161	282	265	13.9	19.5	22	10.35	2	4	1
301	Raspalje	France 2	Gueméne penfao(44)	11.04	19.04	3.54	14.3004	8.28843	13.2161	300	270	15.68	14.4	22	9.45	2	4	0
302	Raspalje	France 2	Gueméne penfao(44)	11.04	19.04	3.54	14.3004	8.28843	13.2161	311	223	16.78	15.6	22	10.15	2	4	1
303	Raspalje	France 2	Gueméne penfao(44)	11.04	19.04	3.54	14.3004	8.28843	13.2161	328	272	16.26	13	22	9.36	2	4	2
304	Raspalje	France 2	Gueméne penfao(44)	11.04	19.04	3.54	14.3004	8.28843	13.2161	342	260	13.92	19.8	22	10.78	3	4	1
305	Raspalje	France 2	Gueméne penfao(44)	11.04	19.04	3.54	14.3004	8.28843	13.2161	356	285	15.11	10.8	22	8.71	2	4	1
306	Raspalje	France 2	Gueméne penfao(44)	11.04	19.04	3.54	14.3004	8.28843	13.2161	374	210	9.21	17.5	22	9.51	2	4	0
307	Raspalje	France 2	Gueméne penfao(44)	11.04	19.04	3.54	14.3004	8.28843	13.2161	393	255	12.44	23.1	22	11.27	2	4	0
308	Raspalje	France 2	Gueméne penfao(44)	11.04	19.04	3.54	14.3004	8.28843	13.2161	404	249	12.82	11.5	22	7.89	2	4	1
309	Raspalje	France 2	Gueméne penfao(44)	11.04	19.04	3.54	14.3004	8.28843	13.2161	417	248	12.56	18.1	22	10.06	2	4	0
310	Raspalje	France 2	Gueméne penfao(44)	11.04	19.04	3.54	14.3004	8.28843	13.2161	436	234	10.26	17.2	22	11.22	0	4	1
311	Raspalje	France 2	Gueméne penfao(44)	11.04	19.04	3.54	14.3004	8.28843	13.2161	455	258	13.28	14.3	22	8.44	2	4	1
312	Raspalje	France 2	Gueméne penfao(44)	11.04	19.04	3.54	14.3004	8.28843	13.2161	468	292	16.06	19.1	22	10.97	3	4	2
313	Raspalje	France 2	Gueméne penfao(44)	11.04	19.04	3.54	14.3004	8.28843	13.2161	483	262	12.21	12.5	22	9.45	2	4	2
314	Raspalje	France 2	Gueméne penfao(44)	11.04	19.04	3.54	14.3004	8.28843	13.2161	499	251	13.22	19.4	22	10.44	2	4	1
315	Raspalje	France 2	Gueméne penfao(44)	11.04	19.04	3.54	14.3004	8.28843	13.2161	507	260	15.18	15.2	22	8.85	2	4	1
316	Raspalje	France 2	Gueméne penfao(44)	11.04	19.04	3.54	14.3004	8.28843	13.2161	534	235	13.91	21.3	22	11.09	1	4	2
317	Raspalje	France 2	Gueméne penfao(44)	11.04	19.04	3.54	14.3004	8.28843	13.2161	545	182	9.3	13.7	22	8.05	2	4	1
318	Raspalje	France 2	Gueméne penfao(44)	11.04	19.04	3.54	14.3004	8.28843	13.2161	559	260	12.76	20.1	22	10.2	2	4	2
319	Raspalje	France 2	Gueméne penfao(44)	11.04	19.04	3.54	14.3004	8.28843	13.2161	576	222	10.54	22.8	22	11.26	2	4	0
320	Raspalje	France 2	Gueméne penfao(44)	11.04	19.04	3.54	14.3004	8.28843	13.2161	589	265	12.51	9.3	22	7.63	2	4	1
321	Raspalje	France 2	Gueméne penfao(44)	11.04	19.04	3.54	14.3004	8.28843	13.2161	612	224	9.42	24.5	22	11.08	1	4	2
322	Raspalje	France 2	Gueméne penfao(44)	11.04	19.04	3.54	14.3004	8.28843	13.2161	628	265	13.34	17.1	22	10.76	2	4	1
323	Raspalje	France 2	Gueméne penfao(44)	11.04	19.04	3.54	14.3004	8.28843	13.2161	638	260	13.71	15.1	22	10.29	2	4	2
324	Raspalje	France 2	Gueméne penfao(44)	11.04	19.04	3.54	14.3004	8.28843	13.2161	658	292	15.7	16.6	22	11.05	1	4	2
325	Raspalje	France 2	Gueméne penfao(44)	11.04	19.04	3.54	14.3004	8.28843	13.2161	673	225	11.22	12.8	22	9.33	1	4	0
326	Raspalje	France 2	Gueméne penfao(44)	11.04	19.04	3.54	14.3004	8.28843	13.2161	748	228	12.71	15.1	22	9.56	2	4	1
327	Raspalje	France 2	Gueméne penfao(44)	11.04	19.04	3.54	14.3004	8.28843	13.2161	767	210	10.46	12.1	22	8.08	2	4	1
328	Raspalje	France 2	Gueméne penfao(44)	11.04	19.04	3.54	14.3004	8.28843	13.2161	772	238	13.11	9.1	22	8.68	2	4	0
329	Raspalje	France 2	Gueméne penfao(44)	11.04	19.04	3.54	14.3004	8.28843	13.2161	796	275	13.63	12.8	22	9.06	1	4	2
330	Raspalje	France 2	Gueméne penfao(44)	11.04	19.04	3.54	14.3004	8.28843	13.2161	808	261	14.84	14.1	22	9.31	3	4	2
417	Fritzy P.	France 2	Gueméne penfao(44)	11.04	19.04	3.54	14.3004	8.28843	13.2161	12	210	11.87	22.3	22	12.39	3	4	3
418	Fritzy P.	France 2	Gueméne penfao(44)	11.04	19.04	3.54	14.3004	8.28843	13.2161	31	240	12.13	22	22	12.16	3	4	3
419	Fritzy P.	France 2	Gueméne penfao(44)	11.04	19.04	3.54	14.3004	8.28843	13.2161	43	245	11.9	12.7	22	9.27	3	4	3
420	Fritzy P.	France 2	Gueméne penfao(44)	11.04	19.04	3.54	14.3004	8.28843	13.2161	60	215	11.96	14.3	22	10.95	3	4	3
421	Fritzy P.	France 2	Gueméne penfao(44)	11.04	19.04	3.54	14.3004	8.28843	13.2161	77	221	11.56	15	22	10.48	3	4	3
422	Fritzy P.	France 2	Gueméne penfao(44)	11.04	19.04	3.54	14.3004	8.28843	13.2161	95	250	12.24	20.2	22	12.31	3	4	3
423	Fritzy P.	France 2	Gueméne penfao(44)	11.04	19.04	3.54	14.3004	8.28843	13.2161	106	270	14.25	39.8	22	14.75	3	4	3
424	Fritzy P.	France 2	Gueméne penfao(44)	11.04	19.04	3.54	14.3004	8.28843	13.2161	128	277	15.34	20.1	22	11.56	3	4	3
425	Fritzy P.	France 2	Gueméne penfao(44)	11.04	19.04	3.54	14.3004	8.28843	13.2161	139	239	14.98	19.4	22	10.84	2	4	3
426	Fritzy P.	France 2	Gueméne penfao(44)	11.04	19.04	3.54	14.3004	8.28843	13.2161	160	230	16	34.2	22	13.75	3	4	3
427	Fritzy P.	France 2	Gueméne penfao(44)	11.04	19.04	3.54	14.3004	8.28843	13.2161	172	280	15.02	51.3	22	16.65	3	4	3
428	Fritzy P.	France 2	Gueméne penfao(44)	11.04	19.04	3.54	14.3004	8.28843	13.2161	192	248	13.96	31.5	22	13.36	3	4	3
429	Fritzy P.	France 2	Gueméne penfao(44)	11.04	19.04	3.54	14.3004	8.28843	13.2161	202	280	14.25	25.4	22	11.9	3	4	3
430	Fritzy P.	France 2	Gueméne penfao(44)	11.04	19.04	3.54	14.3004	8.28843	13.2161	222	259	14.23	43	22	14.56	3	4	3
431	Fritzy P.	France 2	Gueméne penfao(44)	11.04	19.04	3.54	14.3004	8.28843	13.2161	243	230	12.64	29.5	22	13.07	3	4	3
432	Fritzy P.	France 2	Gueméne penfao(44)	11.04	19.04	3.54	14.3004	8.28843	13.2161	258	260	13.53	15.7	22	10.1	2	4	3
433	Fritzy P.	France 2	Gueméne penfao(44)	11.04	19.04	3.54	14.3004	8.28843	13.2161	278	285	15.14	34.9	22	13.8	3	4	3
434	Fritzy P.	France 2	Gueméne penfao(44)	11.04	19.04	3.54	14.3004	8.28843	13.2161	292	251	13.98	39.4	22	14.98	3	4	3
435	Fritzy P.	France 2	Gueméne penfao(44)	11.04	19.04	3.54	14.3004	8.28843	13.2161	310	289	14.35	15.5	22	10.33	3	4	3
436	Fritzy P.	France 2	Gueméne penfao(44)	11.04	19.04	3.54	14.3004	8.28843	13.2161	321	270	15.11	24.6	22	12.19	2	4	2
437	Fritzy P.	France 2	Gueméne penfao(44)	11.04	19.04	3.54	14.3004	8.28843	13.2161	334	273	14.78	28	22	12.43	3	4	3
438	Fritzy P.	France 2	Gueméne penfao(44)	11.04	19.04	3.54	14.3004	8.28843	13.2161	350	275	14.36	23.4	22	12.2	2	4	2
439	Fritzy P.	France 2	Gueméne penfao(44)	11.04	19.04	3.54	14.3004	8.28843	13.2161	360	265	14.37	26.1	22	12.3	2	4	3
440	Fritzy P.	France 2	Gueméne penfao(44)	11.04	19.04	3.54	14.3004	8.28843	13.2161	388	194	9.75	11.6	22	8.76	3	4	3
441	Fritzy P.	France 2	Gueméne penfao(44)	11.04	19.04	3.54	14.3004	8.28843	13.2161	402	200	11.19	20.1	22	10.88	3	4	3
442	Fritzy P.	France 2	Gueméne penfao(44)	11.04	19.04	3.54	14.3004	8.28843	13.2161	415	266	13.69	22.6	22	11.97	3	4	3
443	Fritzy P.	France 2	Gueméne penfao(44)	11.04	19.04	3.54	14.3004	8.28843	13.2161	424	232	13.6	38.2	22	14.59	3	4	3
444	Fritzy P.	France 2	Gueméne penfao(44)	11.04	19.04	3.54	14.3004	8.28843	13.2161	438	224	11.57	19.1	22	10.99	2	4	3
445	Fritzy P.	France 2	Gueméne penfao(44)	11.04	19.04	3.54	14.3004	8.28843	13.2161	456	240	13.48	16	22	10.24	2	4	3
446	Fritzy P.	France 2	Gueméne penfao(44)	11.04	19.04	3.54	14.3004	8.28843	13.2161	475	273	14.8	26.1	22	12.53	3	4	2
447	Fritzy P.	France 2	Gueméne penfao(44)	11.04	19.04	3.54	14.3004	8.28843	13.2161	493	143	16	22.2	22	13.09	2	4	3
448	Fritzy P.	France 2	Gueméne penfao(44)	11.04	19.04	3.54	14.3004	8.28843	13.2161	502	275	15.09	37.8	22	14.84	3	4	3
449	Fritzy P.	France 2	Gueméne penfao(44)	11.04	19.04	3.54	14.3004	8.28843	13.2161	513	245	13.58	22.8	22	11.86	3	4	3
450	Fritzy P.	France 2	Gueméne penfao(44)	11.04	19.04	3.54	14.3004	8.28843	13.2161	526	220	12.6	41.9	22	15.47	3	4	3
451	Fritzy P.	France 2	Gueméne penfao(44)	11.04	19.04	3.54	14.3004	8.28843	13.2161	543	278	16.52	15.4	22	10.39	3	4	3
452	Fritzy P.	France 2	Gueméne penfao(44)	11.04	19.04	3.54	14.3004	8.28843	13.2161	558	200	11.22	29.1	22	13.19	3	4	3
453	Fritzy P.	France 2	Gueméne penfao(44)	11.04	19.04	3.54	14.3004	8.28843	13.2161	568	243	13.31	16.7	22	10.7	3	4	3
454	Fritzy P.	France 2	Gueméne penfao(44)	11.04	19.04	3.54	14.3004	8.28843	13.2161	587	220	16.88	25.6	22	12.88	2	4	3
455	Fritzy P.	France 2	Gueméne penfao(44)	11.04	19.04	3.54	14.3004	8.28843	13.2161	622	195	12.21	13.6	22	9.6	3	4	3
456	Fritzy P.	France 2	Gueméne penfao(44)	11.04	19.04	3.54	14.3004	8.28843	13.2161	634	255	14.37	23.7	22	12.1	3	4	2
457	Fritzy P.	France 2	Gueméne penfao(44)	11.04	19.04	3.54	14.3004	8.28843	13.2161	654	150	12.13	15.5	22	10.5	3	4	3
458	Fritzy P.	France 2	Gueméne penfao(44)	11.04	19.04	3.54	14.3004	8.28843	13.2161	669	280	15.57	27.5	22	13.01	3	4	3
459	Fritzy P.	France 2	Gueméne penfao(44)	11.04	19.04	3.54	14.3004	8.28843	13.2161	678	215	13.44	17.6	22	10.98	3	4	3
460	Fritzy P.	France 2	Gueméne penfao(44)	11.04	19.04	3.54	14.3004	8.28843	13.2161	691	260	13.5	27.7	22	12.71	3	4	3
461	Fritzy P.	France 2	Gueméne penfao(44)	11.04	19.04	3.54	14.3004	8.28843	13.2161	711	232	13.4	19.1	22	11.54	3	4	3
462	Fritzy P.	France 2	Gueméne penfao(44)	11.04	19.04	3.54	14.3004	8.28843	13.2161	724	287	14.97	27.8	22	12.48	3	4	3
463	Fritzy P.	France 2	Gueméne penfao(44)	11.04	19.04	3.54	14.3004	8.28843	13.2161	736	285	16.66	16.6	22	10.54	3	4	3
464	Fritzy P.	France 2	Gueméne penfao(44)	11.04	19.04	3.54	14.3004	8.28843	13.2161	746	225	12.61	19.6	22	11.81	2	4	3
465	Fritzy P.	France 2	Gueméne penfao(44)	11.04	19.04	3.54	14.3004	8.28843	13.2161	769	268	15.4	19.6	22	11.46	2	4	3
466	Fritzy P.	France 2	Gueméne penfao(44)	11.04	19.04	3.54	14.3004	8.28843	13.2161	786	278	15.61	22.5	22	11.47	2	4	3
520	Beaupré	France 2	Gueméne penfao(44)	11.04	19.04	3.54	14.3004	8.28843	13.2161	6	211	12.8	15.1	22	9.59	3	4	0
521	Beaupré	France 2	Gueméne penfao(44)	11.04	19.04	3.54	14.3004	8.28843	13.2161	20	192	9.66	15.3	22	10.93	3	4	0
522	Beaupré	France 2	Gueméne penfao(44)	11.04	19.04	3.54	14.3004	8.28843	13.2161	40	255	12.58	19.8	22	10.79	3	4	1
523	Beaupré	France 2	Gueméne penfao(44)	11.04	19.04	3.54	14.3004	8.28843	13.2161	53	242	11.91	10.3	22	8.86	2	4	0
524	Beaupré	France 2	Gueméne penfao(44)	11.04	19.04	3.54	14.3004	8.28843	13.2161	75	218	10.42	18.7	22	11.39	3	4	0
525	Beaupré	France 2	Gueméne penfao(44)	11.04	19.04	3.54	14.3004	8.28843	13.2161	94	200	9.45	11	22	9.41	2	4	0
526	Beaupré	France 2	Gueméne penfao(44)	11.04	19.04	3.54	14.3004	8.28843	13.2161	109	260	12.05	32.9	22	12.98	2	4	0
527	Beaupré	France 2	Gueméne penfao(44)	11.04	19.04	3.54	14.3004	8.28843	13.2161	120	217	8.08	25.7	22	13.5	3	4	0
528	Beaupré	France 2	Gueméne penfao(44)	11.04	19.04	3.54	14.3004	8.28843	13.2161	140	146	5.84	11.9	22	9.28	1	4	0
529	Beaupré	France 2	Gueméne penfao(44)	11.04	19.04	3.54	14.3004	8.28843	13.2161	159	220	10.69	13.2	22	10.02	2	4	0
530	Beaupré	France 2	Gueméne penfao(44)	11.04	19.04	3.54	14.3004	8.28843	13.2161	166	163	6.33	17.5	22	10.98	2	4	0
531	Beaupré	France 2	Gueméne penfao(44)	11.04	19.04	3.54	14.3004	8.28843	13.2161	181	220	10.78	10.3	22	8.91	2	4	0
532	Beaupré	France 2	Gueméne penfao(44)	11.04	19.04	3.54	14.3004	8.28843	13.2161	207	210	9.38	35.3	22	13.75	2	4	0
533	Beaupré	France 2	Gueméne penfao(44)	11.04	19.04	3.54	14.3004	8.28843	13.2161	226	158	10	14.9	22	11.21	2	4	0
534	Beaupré	France 2	Gueméne penfao(44)	11.04	19.04	3.54	14.3004	8.28843	13.2161	245	262	12.45	15	22	9.23	2	4	0
535	Beaupré	France 2	Gueméne penfao(44)	11.04	19.04	3.54	14.3004	8.28843	13.2161	270	245	11.36	20.7	22	12.88	2	4	0
536	Beaupré	France 2	Gueméne penfao(44)	11.04	19.04	3.54	14.3004	8.28843	13.2161	288	276	12.24	13.9	22	10.23	3	4	0
537	Beaupré	France 2	Gueméne penfao(44)	11.04	19.04	3.54	14.3004	8.28843	13.2161	312	228	11.07	11.7	22	9.98	2	4	0
538	Beaupré	France 2	Gueméne penfao(44)	11.04	19.04	3.54	14.3004	8.28843	13.2161	325	250	11.18	22	22	10.71	2	4	0
539	Beaupré	France 2	Gueméne penfao(44)	11.04	19.04	3.54	14.3004	8.28843	13.2161	348	148	4.59	14.9	22	10.03	2	4	0
540	Beaupré	France 2	Gueméne penfao(44)	11.04	19.04	3.54	14.3004	8.28843	13.2161	376	265	11.74	14.3	22	9.72	2	4	0
541	Beaupré	France 2	Gueméne penfao(44)	11.04	19.04	3.54	14.3004	8.28843	13.2161	392	175	9.54	22.6	22	11.6	1	4	0
542	Beaupré	France 2	Gueméne penfao(44)	11.04	19.04	3.54	14.3004	8.28843	13.2161	410	187	8.58	10.8	22	9.85	2	4	0
543	Beaupré	France 2	Gueméne penfao(44)	11.04	19.04	3.54	14.3004	8.28843	13.2161	429	252	1086	10.3	22	8.12	1	4	0
544	Beaupré	France 2	Gueméne penfao(44)	11.04	19.04	3.54	14.3004	8.28843	13.2161	451	126	10.33	15.5	22	10.64	2	4	0
545	Beaupré	France 2	Gueméne penfao(44)	11.04	19.04	3.54	14.3004	8.28843	13.2161	470	238	10.62	10.6	22	7.98	2	4	0
546	Beaupré	France 2	Gueméne penfao(44)	11.04	19.04	3.54	14.3004	8.28843	13.2161	490	240	10.4	43	22	14.61	3	4	1
547	Beaupré	France 2	Gueméne penfao(44)	11.04	19.04	3.54	14.3004	8.28843	13.2161	505	220	12.67	28.9	22	13.3	2	4	0
548	Beaupré	France 2	Gueméne penfao(44)	11.04	19.04	3.54	14.3004	8.28843	13.2161	520	180	9.4	21.1	22	12.64	2	4	0
549	Beaupré	France 2	Gueméne penfao(44)	11.04	19.04	3.54	14.3004	8.28843	13.2161	544	250	12.88	9.9	22	7.81	2	4	0
550	Beaupré	France 2	Gueméne penfao(44)	11.04	19.04	3.54	14.3004	8.28843	13.2161	570	240	10.61	25.7	22	12.67	2	4	0
551	Beaupré	France 2	Gueméne penfao(44)	11.04	19.04	3.54	14.3004	8.28843	13.2161	585	248	11.05	22.3	22	14.8	2	4	0
552	Beaupré	France 2	Gueméne penfao(44)	11.04	19.04	3.54	14.3004	8.28843	13.2161	599	215	10.31	23.1	22	12.46	2	4	0
553	Beaupré	France 2	Gueméne penfao(44)	11.04	19.04	3.54	14.3004	8.28843	13.2161	607	240	11.93	16.7	22	10.19	2	4	0
554	Beaupré	France 2	Gueméne penfao(44)	11.04	19.04	3.54	14.3004	8.28843	13.2161	616	254	11.92	11.1	22	8.84	1	4	0
555	Beaupré	France 2	Gueméne penfao(44)	11.04	19.04	3.54	14.3004	8.28843	13.2161	635	265	13.08	18.1	22	9.61	2	4	0
556	Beaupré	France 2	Gueméne penfao(44)	11.04	19.04	3.54	14.3004	8.28843	13.2161	650	193	9.7	14.6	22	10.83	1	4	0
557	Beaupré	France 2	Gueméne penfao(44)	11.04	19.04	3.54	14.3004	8.28843	13.2161	667	203	9.45	27.1	22	12.16	3	4	0
558	Beaupré	France 2	Gueméne penfao(44)	11.04	19.04	3.54	14.3004	8.28843	13.2161	676	192	11.29	11	22	8.4	2	4	0
559	Beaupré	France 2	Gueméne penfao(44)	11.04	19.04	3.54	14.3004	8.28843	13.2161	687	196	8.37	29.3	22	12.36	2	4	0
560	Beaupré	France 2	Gueméne penfao(44)	11.04	19.04	3.54	14.3004	8.28843	13.2161	704	183	10.9	22.7	22	11.21	2	4	0
561	Beaupré	France 2	Gueméne penfao(44)	11.04	19.04	3.54	14.3004	8.28843	13.2161	713	211	9.81	17.1	22	9.64	2	4	0
562	Beaupré	France 2	Gueméne penfao(44)	11.04	19.04	3.54	14.3004	8.28843	13.2161	726	245	12.13	24.9	22	12.87	2	4	0
563	Beaupré	France 2	Gueméne penfao(44)	11.04	19.04	3.54	14.3004	8.28843	13.2161	740	242	10.93	20.3	22	10.98	3	4	0
564	Beaupré	France 2	Gueméne penfao(44)	11.04	19.04	3.54	14.3004	8.28843	13.2161	755	268	12.51	17.8	22	10.45	3	4	0
565	Beaupré	France 2	Gueméne penfao(44)	11.04	19.04	3.54	14.3004	8.28843	13.2161	766	167	13.08	18.3	22	11.3	2	4	0
566	Beaupré	France 2	Gueméne penfao(44)	11.04	19.04	3.54	14.3004	8.28843	13.2161	775	192	8.56	32.4	22	13.74	3	4	0
567	Beaupré	France 2	Gueméne penfao(44)	11.04	19.04	3.54	14.3004	8.28843	13.2161	793	242	10.57	16.8	22	10.91	1	4	0
568	Beaupré	France 2	Gueméne penfao(44)	11.04	19.04	3.54	14.3004	8.28843	13.2161	815	203	12.17	16.7	22	10.5	2	4	0
21	Unal	France 2	Gueméne penfao(44)	11.04	19.04	3.54	14.3004	8.28843	13.2161	2	205	9.11	14.5	22	9.52	3	5	2
22	Unal	France 2	Gueméne penfao(44)	11.04	19.04	3.54	14.3004	8.28843	13.2161	15	213	10.87	7.1	22	7.69	3	5	3
23	Unal	France 2	Gueméne penfao(44)	11.04	19.04	3.54	14.3004	8.28843	13.2161	47	254	11.1	7.1	22	7.33	2	5	3
24	Unal	France 2	Gueméne penfao(44)	11.04	19.04	3.54	14.3004	8.28843	13.2161	63	200	9.51	10.5	22	7.3	2	5	3
25	Unal	France 2	Gueméne penfao(44)	11.04	19.04	3.54	14.3004	8.28843	13.2161	74	190	8.3	11.2	22	8.96	2	5	2
26	Unal	France 2	Gueméne penfao(44)	11.04	19.04	3.54	14.3004	8.28843	13.2161	92	240	10.52	6.7	22	7.3	2	5	3
27	Unal	France 2	Gueméne penfao(44)	11.04	19.04	3.54	14.3004	8.28843	13.2161	111	196	8.49	10.7	22	8.38	2	5	3
28	Unal	France 2	Gueméne penfao(44)	11.04	19.04	3.54	14.3004	8.28843	13.2161	127	200	9.25	8.5	22	7.02	3	5	3
29	Unal	France 2	Gueméne penfao(44)	11.04	19.04	3.54	14.3004	8.28843	13.2161	142	263	13.09	14.5	22	8.82	2	5	2
30	Unal	France 2	Gueméne penfao(44)	11.04	19.04	3.54	14.3004	8.28843	13.2161	149	220	11.88	9.6	22	7.21	1	5	3
31	Unal	France 2	Gueméne penfao(44)	11.04	19.04	3.54	14.3004	8.28843	13.2161	167	206	8.19	7.8	22	8.6	2	5	3
32	Unal	France 2	Gueméne penfao(44)	11.04	19.04	3.54	14.3004	8.28843	13.2161	183	245	11.23	26	22	11.43	2	5	3
33	Unal	France 2	Gueméne penfao(44)	11.04	19.04	3.54	14.3004	8.28843	13.2161	196	175	9.08	6.7	22	7.62	2	5	2
34	Unal	France 2	Gueméne penfao(44)	11.04	19.04	3.54	14.3004	8.28843	13.2161	212	243	11.75	8.3	22	8.02	2	5	2
35	Unal	France 2	Gueméne penfao(44)	11.04	19.04	3.54	14.3004	8.28843	13.2161	224	200	8.9	9.7	22	8.74	2	5	3
36	Unal	France 2	Gueméne penfao(44)	11.04	19.04	3.54	14.3004	8.28843	13.2161	239	220	8.54	7.2	22	7.63	1	5	3
37	Unal	France 2	Gueméne penfao(44)	11.04	19.04	3.54	14.3004	8.28843	13.2161	250	273	11.83	11.9	22	10.16	2	5	2
38	Unal	France 2	Gueméne penfao(44)	11.04	19.04	3.54	14.3004	8.28843	13.2161	267	191	8.71	5.3	22	6.6	1	5	2
39	Unal	France 2	Gueméne penfao(44)	11.04	19.04	3.54	14.3004	8.28843	13.2161	283	278	13.35	19.8	22	10.96	3	5	2
40	Unal	France 2	Gueméne penfao(44)	11.04	19.04	3.54	14.3004	8.28843	13.2161	299	263	13.84	12.5	22	7.66	2	5	3
41	Unal	France 2	Gueméne penfao(44)	11.04	19.04	3.54	14.3004	8.28843	13.2161	322	260	15.15	9.1	22	9.01	2	5	2
42	Unal	France 2	Gueméne penfao(44)	11.04	19.04	3.54	14.3004	8.28843	13.2161	336	250	14.79	6.9	22	6.05	2	5	2
43	Unal	France 2	Gueméne penfao(44)	11.04	19.04	3.54	14.3004	8.28843	13.2161	352	240	13.75	10.6	22	7.98	2	5	2
44	Unal	France 2	Gueméne penfao(44)	11.04	19.04	3.54	14.3004	8.28843	13.2161	364	288	15	13.5	22	9.2	2	5	2
45	Unal	France 2	Gueméne penfao(44)	11.04	19.04	3.54	14.3004	8.28843	13.2161	390	225	9.99	10.7	22	7.3	1	5	2
46	Unal	France 2	Gueméne penfao(44)	11.04	19.04	3.54	14.3004	8.28843	13.2161	399	196	9.16	6.1	22	7.52	2	5	3
47	Unal	France 2	Gueméne penfao(44)	11.04	19.04	3.54	14.3004	8.28843	13.2161	412	265	13.1	7.7	22	7.41	2	5	3
48	Unal	France 2	Gueméne penfao(44)	11.04	19.04	3.54	14.3004	8.28843	13.2161	427	213	9.92	6.6	22	7.11	2	5	3
49	Unal	France 2	Gueméne penfao(44)	11.04	19.04	3.54	14.3004	8.28843	13.2161	441	206	9.55	7.6	22	8.09	2	5	2
50	Unal	France 2	Gueméne penfao(44)	11.04	19.04	3.54	14.3004	8.28843	13.2161	463	270	12.74	8.3	22	8.69	2	5	2
51	Unal	France 2	Gueméne penfao(44)	11.04	19.04	3.54	14.3004	8.28843	13.2161	480	245	12.61	7.4	22	7.49	1	5	3
52	Unal	France 2	Gueméne penfao(44)	11.04	19.04	3.54	14.3004	8.28843	13.2161	496	210	11.89	14.7	22	8.73	2	5	2
53	Unal	France 2	Gueméne penfao(44)	11.04	19.04	3.54	14.3004	8.28843	13.2161	503	266	14.09	12.3	22	8.42	2	5	2
54	Unal	France 2	Gueméne penfao(44)	11.04	19.04	3.54	14.3004	8.28843	13.2161	515	231	12.9	7.7	22	7.06	2	5	1
55	Unal	France 2	Gueméne penfao(44)	11.04	19.04	3.54	14.3004	8.28843	13.2161	530	142	11.98	10.5	22	7.27	2	5	3
56	Unal	France 2	Gueméne penfao(44)	11.04	19.04	3.54	14.3004	8.28843	13.2161	541	230	11.83	8.9	22	6.98	2	5	3
57	Unal	France 2	Gueméne penfao(44)	11.04	19.04	3.54	14.3004	8.28843	13.2161	549	245	10.87	15.5	22	9	1	5	3
58	Unal	France 2	Gueméne penfao(44)	11.04	19.04	3.54	14.3004	8.28843	13.2161	565	240	10.65	5.7	22	6.28	1	5	2
59	Unal	France 2	Gueméne penfao(44)	11.04	19.04	3.54	14.3004	8.28843	13.2161	583	203	8.51	10.8	22	7.64	2	5	2
60	Unal	France 2	Gueméne penfao(44)	11.04	19.04	3.54	14.3004	8.28843	13.2161	604	250	11.81	9.3	22	7.67	2	5	2
61	Unal	France 2	Gueméne penfao(44)	11.04	19.04	3.54	14.3004	8.28843	13.2161	624	225	11.51	14.6	22	9.27	2	5	3
62	Unal	France 2	Gueméne penfao(44)	11.04	19.04	3.54	14.3004	8.28843	13.2161	640	263	11.63	10.1	22	9.52	3	5	3
63	Unal	France 2	Gueméne penfao(44)	11.04	19.04	3.54	14.3004	8.28843	13.2161	656	192	9.88	15.9	22	9.02	2	5	1
64	Unal	France 2	Gueméne penfao(44)	11.04	19.04	3.54	14.3004	8.28843	13.2161	672	245	12.78	7.3	22	8.44	2	5	1
65	Unal	France 2	Gueméne penfao(44)	11.04	19.04	3.54	14.3004	8.28843	13.2161	684	211	11.73	6.7	22	6.17	2	5	3
66	Unal	France 2	Gueméne penfao(44)	11.04	19.04	3.54	14.3004	8.28843	13.2161	705	210	10.3	11.9	22	8.94	2	5	2
67	Unal	France 2	Gueméne penfao(44)	11.04	19.04	3.54	14.3004	8.28843	13.2161	717	250	13.34	8.7	22	7.85	2	5	1
68	Unal	France 2	Gueméne penfao(44)	11.04	19.04	3.54	14.3004	8.28843	13.2161	741	204	9.7	9.2	22	6.92	2	5	2
69	Unal	France 2	Gueméne penfao(44)	11.04	19.04	3.54	14.3004	8.28843	13.2161	764	295	14.22	13.3	22	9.43	1	5	2
70	Unal	France 2	Gueméne penfao(44)	11.04	19.04	3.54	14.3004	8.28843	13.2161	780	282	13.73	10.3	22	7.24	2	5	3
195	Trichobel	France 2	Gueméne penfao(44)	11.04	19.04	3.54	14.3004	8.28843	13.2161	5	210	12.36	28.7	22	12.87	3	5	5
196	Trichobel	France 2	Gueméne penfao(44)	11.04	19.04	3.54	14.3004	8.28843	13.2161	26	197	9.94	19.9	22	11.48	3	5	5
197	Trichobel	France 2	Gueméne penfao(44)	11.04	19.04	3.54	14.3004	8.28843	13.2161	38	250	14.2	22	22	11.52	3	5	5
198	Trichobel	France 2	Gueméne penfao(44)	11.04	19.04	3.54	14.3004	8.28843	13.2161	61	290	15.66	13.3	22	9.66	2	5	5
199	Trichobel	France 2	Gueméne penfao(44)	11.04	19.04	3.54	14.3004	8.28843	13.2161	82	265	15	9.1	22	8.71	2	5	5
200	Trichobel	France 2	Gueméne penfao(44)	11.04	19.04	3.54	14.3004	8.28843	13.2161	89	260	15.15	21.1	22	12.73	3	5	4
201	Trichobel	France 2	Gueméne penfao(44)	11.04	19.04	3.54	14.3004	8.28843	13.2161	100	225	16.24	13.8	22	9.97	3	5	5
202	Trichobel	France 2	Gueméne penfao(44)	11.04	19.04	3.54	14.3004	8.28843	13.2161	114	238	15.24	23.6	22	10.98	2	5	4
203	Trichobel	France 2	Gueméne penfao(44)	11.04	19.04	3.54	14.3004	8.28843	13.2161	161	275	16.04	15.7	22	8.91	2	5	5
204	Trichobel	France 2	Gueméne penfao(44)	11.04	19.04	3.54	14.3004	8.28843	13.2161	177	268	15.2	13.3	22	9.09	2	5	5
205	Trichobel	France 2	Gueméne penfao(44)	11.04	19.04	3.54	14.3004	8.28843	13.2161	185	280	16.02	12.8	22	10.49	3	5	5
206	Trichobel	France 2	Gueméne penfao(44)	11.04	19.04	3.54	14.3004	8.28843	13.2161	194	285	18.21	19.1	22	11.74	2	5	5
207	Trichobel	France 2	Gueméne penfao(44)	11.04	19.04	3.54	14.3004	8.28843	13.2161	209	270	14.54	16.7	22	11.52	3	5	4
208	Trichobel	France 2	Gueméne penfao(44)	11.04	19.04	3.54	14.3004	8.28843	13.2161	221	270	13.97	13.3	22	9.51	3	5	5
209	Trichobel	France 2	Gueméne penfao(44)	11.04	19.04	3.54	14.3004	8.28843	13.2161	238	253	13.59	27.1	22	12.42	1	5	5
210	Trichobel	France 2	Gueméne penfao(44)	11.04	19.04	3.54	14.3004	8.28843	13.2161	253	285	17.19	17.9	22	11.6	3	5	4
211	Trichobel	France 2	Gueméne penfao(44)	11.04	19.04	3.54	14.3004	8.28843	13.2161	273	263	17	16.1	22	11.54	3	5	5
212	Trichobel	France 2	Gueméne penfao(44)	11.04	19.04	3.54	14.3004	8.28843	13.2161	289	270	15.34	12.5	22	9.81	2	5	4
213	Trichobel	France 2	Gueméne penfao(44)	11.04	19.04	3.54	14.3004	8.28843	13.2161	319	140	7.99	18.2	22	9.55	1	5	4
214	Trichobel	France 2	Gueméne penfao(44)	11.04	19.04	3.54	14.3004	8.28843	13.2161	330	225	15.69	11.3	22	7.58	1	5	4
215	Trichobel	France 2	Gueméne penfao(44)	11.04	19.04	3.54	14.3004	8.28843	13.2161	344	280	13.57	28.2	22	12.7	2	5	4
216	Trichobel	France 2	Gueméne penfao(44)	11.04	19.04	3.54	14.3004	8.28843	13.2161	362	285	16.83	24.6	22	10.87	2	5	4
217	Trichobel	France 2	Gueméne penfao(44)	11.04	19.04	3.54	14.3004	8.28843	13.2161	382	240	15	22.8	22	11.75	3	5	4
218	Trichobel	France 2	Gueméne penfao(44)	11.04	19.04	3.54	14.3004	8.28843	13.2161	400	255	16.63	36.9	22	14.66	1	5	4
219	Trichobel	France 2	Gueméne penfao(44)	11.04	19.04	3.54	14.3004	8.28843	13.2161	416	265	13.96	10.6	22	7.51	3	5	5
220	Trichobel	France 2	Gueméne penfao(44)	11.04	19.04	3.54	14.3004	8.28843	13.2161	434	250	12.66	20.7	22	11.31	3	5	5
221	Trichobel	France 2	Gueméne penfao(44)	11.04	19.04	3.54	14.3004	8.28843	13.2161	447	273	16.51	13.8	22	8.33	2	5	4
222	Trichobel	France 2	Gueméne penfao(44)	11.04	19.04	3.54	14.3004	8.28843	13.2161	461	275	14.72	32.3	22	13.18	3	5	4
223	Trichobel	France 2	Gueméne penfao(44)	11.04	19.04	3.54	14.3004	8.28843	13.2161	481	280	15.41	18.8	22	10.37	1	5	5
224	Trichobel	France 2	Gueméne penfao(44)	11.04	19.04	3.54	14.3004	8.28843	13.2161	500	265	16.74	13.2	22	10.68	2	5	5
225	Trichobel	France 2	Gueméne penfao(44)	11.04	19.04	3.54	14.3004	8.28843	13.2161	512	242	13.62	10	22	8.96	3	5	5
226	Trichobel	France 2	Gueméne penfao(44)	11.04	19.04	3.54	14.3004	8.28843	13.2161	532	225	13.24	20.1	22	13.66	1	5	5
227	Trichobel	France 2	Gueméne penfao(44)	11.04	19.04	3.54	14.3004	8.28843	13.2161	554	225	15.96	17.2	22	9.15	3	5	5
228	Trichobel	France 2	Gueméne penfao(44)	11.04	19.04	3.54	14.3004	8.28843	13.2161	573	251	15.64	17.2	22	10.55	2	5	4
229	Trichobel	France 2	Gueméne penfao(44)	11.04	19.04	3.54	14.3004	8.28843	13.2161	592	280	17.26	25.3	22	11.71	3	5	4
230	Trichobel	France 2	Gueméne penfao(44)	11.04	19.04	3.54	14.3004	8.28843	13.2161	601	285	16.9	21.7	22	11.4	2	5	5
231	Trichobel	France 2	Gueméne penfao(44)	11.04	19.04	3.54	14.3004	8.28843	13.2161	618	270	15.68	13	22	10.29	2	5	5
232	Trichobel	France 2	Gueméne penfao(44)	11.04	19.04	3.54	14.3004	8.28843	13.2161	631	192	17.64	17.6	22	10.25	3	5	5
233	Trichobel	France 2	Gueméne penfao(44)	11.04	19.04	3.54	14.3004	8.28843	13.2161	652	290	17052	23.4	22	11.5	2	5	4
234	Trichobel	France 2	Gueméne penfao(44)	11.04	19.04	3.54	14.3004	8.28843	13.2161	671	250	15.23	21.9	22	12.61	2	5	3
235	Trichobel	France 2	Gueméne penfao(44)	11.04	19.04	3.54	14.3004	8.28843	13.2161	682	295	17.98	16.4	22	10.39	2	5	5
[truncated: 4,641 more rows]
