# Supplementary material for: Transgenerational effects in asexually reproduced offspring of Populus
Source: PLoS One. 2018 Dec 6;13(12):e0208591. doi: 10.1371/journal.pone.0208591 (PMC6283561; doi:10.1371/journal.pone.0208591)
Supplement: S2 File — (XLSX) [file pone.0208591.s014.xlsx]

## Sheet: newclim_bud set 2014_8 obs
Plant ID	clone	Country	Site	slnr.	MAT	MJulyT	MJanT	DL1M	DL1J	weight(g)	Ht_2014	Length (cm)	Dia_stem(mm)	meanbbScore_2014	Observation	Bud set score
461	Beaupré	Belgium	Grimminge	23	10.8648	18.1769	3.96217	14.5802	7.80718	8.9	90	22	8.14	3	1	3
462	Beaupré	Belgium	Grimminge	83	10.8648	18.1769	3.96217	14.5802	7.80718	12.4	88	22	10.32	2	1	3
463	Beaupré	Belgium	Grimminge	115	10.8648	18.1769	3.96217	14.5802	7.80718	9.1	137	22	8.84	2	1	3
464	Beaupré	Belgium	Grimminge	184	10.8648	18.1769	3.96217	14.5802	7.80718	11.3	74	22	10.88	2	1	3
465	Beaupré	Belgium	Grimminge	232	10.8648	18.1769	3.96217	14.5802	7.80718	8.1	66	22	7.21	1	1	3
466	Beaupré	Belgium	Grimminge	268	10.8648	18.1769	3.96217	14.5802	7.80718	8.6	103	22	8.7	2	1	3
467	Beaupré	Belgium	Grimminge	298	10.8648	18.1769	3.96217	14.5802	7.80718	8.8	102	22	8.54	2	1	3
468	Beaupré	Belgium	Grimminge	329	10.8648	18.1769	3.96217	14.5802	7.80718	12.3	132	22	10.34	2	1	3
469	Beaupré	Belgium	Grimminge	373	10.8648	18.1769	3.96217	14.5802	7.80718	7.7	108	22	7.73	2	1	3
470	Beaupré	Belgium	Grimminge	389	10.8648	18.1769	3.96217	14.5802	7.80718	8.1	105	22	7.06	1	1	3
471	Beaupré	Belgium	Grimminge	435	10.8648	18.1769	3.96217	14.5802	7.80718	9.2	90	22	7.37	1	1	3
472	Beaupré	Belgium	Grimminge	467	10.8648	18.1769	3.96217	14.5802	7.80718	10.1	85	22	9.12	2	1	3
473	Beaupré	Belgium	Grimminge	501	10.8648	18.1769	3.96217	14.5802	7.80718	8.4	101	22	9.62	2	1	3
474	Beaupré	Belgium	Grimminge	555	10.8648	18.1769	3.96217	14.5802	7.80718	7.4	109	22	7.67	1	1	3
475	Beaupré	Belgium	Grimminge	627	10.8648	18.1769	3.96217	14.5802	7.80718	9.7	98	22	9.36	2	1	3
476	Beaupré	Belgium	Grimminge	645	10.8648	18.1769	3.96217	14.5802	7.80718	11.6	120	22	10.48	2	1	3
477	Beaupré	Belgium	Grimminge	683	10.8648	18.1769	3.96217	14.5802	7.80718	7.1	35	22	6.68	1	1	3
478	Beaupré	Belgium	Grimminge	716	10.8648	18.1769	3.96217	14.5802	7.80718	19.7	106	22	13.92	2	1	3
479	Beaupré	Belgium	Grimminge	773	10.8648	18.1769	3.96217	14.5802	7.80718	13.6	102	22	10.4	2	1	3
461	Beaupré	Belgium	Grimminge	23	10.8648	18.1769	3.96217	14.5802	7.80718	8.9	90	22	8.14	3	2	3
462	Beaupré	Belgium	Grimminge	83	10.8648	18.1769	3.96217	14.5802	7.80718	12.4	88	22	10.32	2	2	3
463	Beaupré	Belgium	Grimminge	115	10.8648	18.1769	3.96217	14.5802	7.80718	9.1	137	22	8.84	2	2	3
464	Beaupré	Belgium	Grimminge	184	10.8648	18.1769	3.96217	14.5802	7.80718	11.3	74	22	10.88	2	2	3
465	Beaupré	Belgium	Grimminge	232	10.8648	18.1769	3.96217	14.5802	7.80718	8.1	66	22	7.21	1	2	3
466	Beaupré	Belgium	Grimminge	268	10.8648	18.1769	3.96217	14.5802	7.80718	8.6	103	22	8.7	2	2	3
467	Beaupré	Belgium	Grimminge	298	10.8648	18.1769	3.96217	14.5802	7.80718	8.8	102	22	8.54	2	2	3
468	Beaupré	Belgium	Grimminge	329	10.8648	18.1769	3.96217	14.5802	7.80718	12.3	132	22	10.34	2	2	3
469	Beaupré	Belgium	Grimminge	373	10.8648	18.1769	3.96217	14.5802	7.80718	7.7	108	22	7.73	2	2	3
470	Beaupré	Belgium	Grimminge	389	10.8648	18.1769	3.96217	14.5802	7.80718	8.1	105	22	7.06	1	2	3
471	Beaupré	Belgium	Grimminge	435	10.8648	18.1769	3.96217	14.5802	7.80718	9.2	90	22	7.37	1	2	3
472	Beaupré	Belgium	Grimminge	467	10.8648	18.1769	3.96217	14.5802	7.80718	10.1	85	22	9.12	2	2	3
473	Beaupré	Belgium	Grimminge	501	10.8648	18.1769	3.96217	14.5802	7.80718	8.4	101	22	9.62	2	2	3
474	Beaupré	Belgium	Grimminge	555	10.8648	18.1769	3.96217	14.5802	7.80718	7.4	109	22	7.67	1	2	3
475	Beaupré	Belgium	Grimminge	627	10.8648	18.1769	3.96217	14.5802	7.80718	9.7	98	22	9.36	2	2	3
476	Beaupré	Belgium	Grimminge	645	10.8648	18.1769	3.96217	14.5802	7.80718	11.6	120	22	10.48	2	2	3
477	Beaupré	Belgium	Grimminge	683	10.8648	18.1769	3.96217	14.5802	7.80718	7.1	35	22	6.68	1	2	3
478	Beaupré	Belgium	Grimminge	716	10.8648	18.1769	3.96217	14.5802	7.80718	19.7	106	22	13.92	2	2	3
479	Beaupré	Belgium	Grimminge	773	10.8648	18.1769	3.96217	14.5802	7.80718	13.6	102	22	10.4	2	2	3
461	Beaupré	Belgium	Grimminge	23	10.8648	18.1769	3.96217	14.5802	7.80718	8.9	90	22	8.14	3	3	3
462	Beaupré	Belgium	Grimminge	83	10.8648	18.1769	3.96217	14.5802	7.80718	12.4	88	22	10.32	2	3	3
463	Beaupré	Belgium	Grimminge	115	10.8648	18.1769	3.96217	14.5802	7.80718	9.1	137	22	8.84	2	3	3
464	Beaupré	Belgium	Grimminge	184	10.8648	18.1769	3.96217	14.5802	7.80718	11.3	74	22	10.88	2	3	3
465	Beaupré	Belgium	Grimminge	232	10.8648	18.1769	3.96217	14.5802	7.80718	8.1	66	22	7.21	1	3	2
466	Beaupré	Belgium	Grimminge	268	10.8648	18.1769	3.96217	14.5802	7.80718	8.6	103	22	8.7	2	3	3
467	Beaupré	Belgium	Grimminge	298	10.8648	18.1769	3.96217	14.5802	7.80718	8.8	102	22	8.54	2	3	2
468	Beaupré	Belgium	Grimminge	329	10.8648	18.1769	3.96217	14.5802	7.80718	12.3	132	22	10.34	2	3	3
469	Beaupré	Belgium	Grimminge	373	10.8648	18.1769	3.96217	14.5802	7.80718	7.7	108	22	7.73	2	3	3
470	Beaupré	Belgium	Grimminge	389	10.8648	18.1769	3.96217	14.5802	7.80718	8.1	105	22	7.06	1	3	3
471	Beaupré	Belgium	Grimminge	435	10.8648	18.1769	3.96217	14.5802	7.80718	9.2	90	22	7.37	1	3	3
472	Beaupré	Belgium	Grimminge	467	10.8648	18.1769	3.96217	14.5802	7.80718	10.1	85	22	9.12	2	3	3
473	Beaupré	Belgium	Grimminge	501	10.8648	18.1769	3.96217	14.5802	7.80718	8.4	101	22	9.62	2	3	2
474	Beaupré	Belgium	Grimminge	555	10.8648	18.1769	3.96217	14.5802	7.80718	7.4	109	22	7.67	1	3	3
475	Beaupré	Belgium	Grimminge	627	10.8648	18.1769	3.96217	14.5802	7.80718	9.7	98	22	9.36	2	3	3
476	Beaupré	Belgium	Grimminge	645	10.8648	18.1769	3.96217	14.5802	7.80718	11.6	120	22	10.48	2	3	3
477	Beaupré	Belgium	Grimminge	683	10.8648	18.1769	3.96217	14.5802	7.80718	7.1	35	22	6.68	1	3	2
478	Beaupré	Belgium	Grimminge	716	10.8648	18.1769	3.96217	14.5802	7.80718	19.7	106	22	13.92	2	3	3
479	Beaupré	Belgium	Grimminge	773	10.8648	18.1769	3.96217	14.5802	7.80718	13.6	102	22	10.4	2	3	3
461	Beaupré	Belgium	Grimminge	23	10.8648	18.1769	3.96217	14.5802	7.80718	8.9	90	22	8.14	3	4	2
462	Beaupré	Belgium	Grimminge	83	10.8648	18.1769	3.96217	14.5802	7.80718	12.4	88	22	10.32	2	4	2
463	Beaupré	Belgium	Grimminge	115	10.8648	18.1769	3.96217	14.5802	7.80718	9.1	137	22	8.84	2	4	2
464	Beaupré	Belgium	Grimminge	184	10.8648	18.1769	3.96217	14.5802	7.80718	11.3	74	22	10.88	2	4	2
465	Beaupré	Belgium	Grimminge	232	10.8648	18.1769	3.96217	14.5802	7.80718	8.1	66	22	7.21	1	4	1
466	Beaupré	Belgium	Grimminge	268	10.8648	18.1769	3.96217	14.5802	7.80718	8.6	103	22	8.7	2	4	2
467	Beaupré	Belgium	Grimminge	298	10.8648	18.1769	3.96217	14.5802	7.80718	8.8	102	22	8.54	2	4	2
468	Beaupré	Belgium	Grimminge	329	10.8648	18.1769	3.96217	14.5802	7.80718	12.3	132	22	10.34	2	4	2
469	Beaupré	Belgium	Grimminge	373	10.8648	18.1769	3.96217	14.5802	7.80718	7.7	108	22	7.73	2	4	3
470	Beaupré	Belgium	Grimminge	389	10.8648	18.1769	3.96217	14.5802	7.80718	8.1	105	22	7.06	1	4	2
471	Beaupré	Belgium	Grimminge	435	10.8648	18.1769	3.96217	14.5802	7.80718	9.2	90	22	7.37	1	4	2
472	Beaupré	Belgium	Grimminge	467	10.8648	18.1769	3.96217	14.5802	7.80718	10.1	85	22	9.12	2	4	2
473	Beaupré	Belgium	Grimminge	501	10.8648	18.1769	3.96217	14.5802	7.80718	8.4	101	22	9.62	2	4	2
474	Beaupré	Belgium	Grimminge	555	10.8648	18.1769	3.96217	14.5802	7.80718	7.4	109	22	7.67	1	4	2
475	Beaupré	Belgium	Grimminge	627	10.8648	18.1769	3.96217	14.5802	7.80718	9.7	98	22	9.36	2	4	2
476	Beaupré	Belgium	Grimminge	645	10.8648	18.1769	3.96217	14.5802	7.80718	11.6	120	22	10.48	2	4	2
477	Beaupré	Belgium	Grimminge	683	10.8648	18.1769	3.96217	14.5802	7.80718	7.1	35	22	6.68	1	4	1
478	Beaupré	Belgium	Grimminge	716	10.8648	18.1769	3.96217	14.5802	7.80718	19.7	106	22	13.92	2	4	2
479	Beaupré	Belgium	Grimminge	773	10.8648	18.1769	3.96217	14.5802	7.80718	13.6	102	22	10.4	2	4	2
461	Beaupré	Belgium	Grimminge	23	10.8648	18.1769	3.96217	14.5802	7.80718	8.9	90	22	8.14	3	5	1
462	Beaupré	Belgium	Grimminge	83	10.8648	18.1769	3.96217	14.5802	7.80718	12.4	88	22	10.32	2	5	2
463	Beaupré	Belgium	Grimminge	115	10.8648	18.1769	3.96217	14.5802	7.80718	9.1	137	22	8.84	2	5	2
464	Beaupré	Belgium	Grimminge	184	10.8648	18.1769	3.96217	14.5802	7.80718	11.3	74	22	10.88	2	5	1
465	Beaupré	Belgium	Grimminge	232	10.8648	18.1769	3.96217	14.5802	7.80718	8.1	66	22	7.21	1	5	1
466	Beaupré	Belgium	Grimminge	268	10.8648	18.1769	3.96217	14.5802	7.80718	8.6	103	22	8.7	2	5	2
467	Beaupré	Belgium	Grimminge	298	10.8648	18.1769	3.96217	14.5802	7.80718	8.8	102	22	8.54	2	5	1
468	Beaupré	Belgium	Grimminge	329	10.8648	18.1769	3.96217	14.5802	7.80718	12.3	132	22	10.34	2	5	2
469	Beaupré	Belgium	Grimminge	373	10.8648	18.1769	3.96217	14.5802	7.80718	7.7	108	22	7.73	2	5	2
470	Beaupré	Belgium	Grimminge	389	10.8648	18.1769	3.96217	14.5802	7.80718	8.1	105	22	7.06	1	5	2
471	Beaupré	Belgium	Grimminge	435	10.8648	18.1769	3.96217	14.5802	7.80718	9.2	90	22	7.37	1	5	2
472	Beaupré	Belgium	Grimminge	467	10.8648	18.1769	3.96217	14.5802	7.80718	10.1	85	22	9.12	2	5	2
473	Beaupré	Belgium	Grimminge	501	10.8648	18.1769	3.96217	14.5802	7.80718	8.4	101	22	9.62	2	5	2
474	Beaupré	Belgium	Grimminge	555	10.8648	18.1769	3.96217	14.5802	7.80718	7.4	109	22	7.67	1	5	2
475	Beaupré	Belgium	Grimminge	627	10.8648	18.1769	3.96217	14.5802	7.80718	9.7	98	22	9.36	2	5	2
476	Beaupré	Belgium	Grimminge	645	10.8648	18.1769	3.96217	14.5802	7.80718	11.6	120	22	10.48	2	5	2
477	Beaupré	Belgium	Grimminge	683	10.8648	18.1769	3.96217	14.5802	7.80718	7.1	35	22	6.68	1	5	1
478	Beaupré	Belgium	Grimminge	716	10.8648	18.1769	3.96217	14.5802	7.80718	19.7	106	22	13.92	2	5	2
479	Beaupré	Belgium	Grimminge	773	10.8648	18.1769	3.96217	14.5802	7.80718	13.6	102	22	10.4	2	5	1
461	Beaupré	Belgium	Grimminge	23	10.8648	18.1769	3.96217	14.5802	7.80718	8.9	90	22	8.14	3	6	1
462	Beaupré	Belgium	Grimminge	83	10.8648	18.1769	3.96217	14.5802	7.80718	12.4	88	22	10.32	2	6	1
463	Beaupré	Belgium	Grimminge	115	10.8648	18.1769	3.96217	14.5802	7.80718	9.1	137	22	8.84	2	6	1
464	Beaupré	Belgium	Grimminge	184	10.8648	18.1769	3.96217	14.5802	7.80718	11.3	74	22	10.88	2	6	0
465	Beaupré	Belgium	Grimminge	232	10.8648	18.1769	3.96217	14.5802	7.80718	8.1	66	22	7.21	1	6	1
466	Beaupré	Belgium	Grimminge	268	10.8648	18.1769	3.96217	14.5802	7.80718	8.6	103	22	8.7	2	6	1
467	Beaupré	Belgium	Grimminge	298	10.8648	18.1769	3.96217	14.5802	7.80718	8.8	102	22	8.54	2	6	1
468	Beaupré	Belgium	Grimminge	329	10.8648	18.1769	3.96217	14.5802	7.80718	12.3	132	22	10.34	2	6	2
469	Beaupré	Belgium	Grimminge	373	10.8648	18.1769	3.96217	14.5802	7.80718	7.7	108	22	7.73	2	6	1
470	Beaupré	Belgium	Grimminge	389	10.8648	18.1769	3.96217	14.5802	7.80718	8.1	105	22	7.06	1	6	1
471	Beaupré	Belgium	Grimminge	435	10.8648	18.1769	3.96217	14.5802	7.80718	9.2	90	22	7.37	1	6	1
472	Beaupré	Belgium	Grimminge	467	10.8648	18.1769	3.96217	14.5802	7.80718	10.1	85	22	9.12	2	6	1
473	Beaupré	Belgium	Grimminge	501	10.8648	18.1769	3.96217	14.5802	7.80718	8.4	101	22	9.62	2	6	1
474	Beaupré	Belgium	Grimminge	555	10.8648	18.1769	3.96217	14.5802	7.80718	7.4	109	22	7.67	1	6	1
475	Beaupré	Belgium	Grimminge	627	10.8648	18.1769	3.96217	14.5802	7.80718	9.7	98	22	9.36	2	6	1
476	Beaupré	Belgium	Grimminge	645	10.8648	18.1769	3.96217	14.5802	7.80718	11.6	120	22	10.48	2	6	1
477	Beaupré	Belgium	Grimminge	683	10.8648	18.1769	3.96217	14.5802	7.80718	7.1	35	22	6.68	1	6	1
478	Beaupré	Belgium	Grimminge	716	10.8648	18.1769	3.96217	14.5802	7.80718	19.7	106	22	13.92	2	6	1
479	Beaupré	Belgium	Grimminge	773	10.8648	18.1769	3.96217	14.5802	7.80718	13.6	102	22	10.4	2	6	1
461	Beaupré	Belgium	Grimminge	23	10.8648	18.1769	3.96217	14.5802	7.80718	8.9	90	22	8.14	3	7	0
462	Beaupré	Belgium	Grimminge	83	10.8648	18.1769	3.96217	14.5802	7.80718	12.4	88	22	10.32	2	7	0
463	Beaupré	Belgium	Grimminge	115	10.8648	18.1769	3.96217	14.5802	7.80718	9.1	137	22	8.84	2	7	0
464	Beaupré	Belgium	Grimminge	184	10.8648	18.1769	3.96217	14.5802	7.80718	11.3	74	22	10.88	2	7	0
465	Beaupré	Belgium	Grimminge	232	10.8648	18.1769	3.96217	14.5802	7.80718	8.1	66	22	7.21	1	7	1
466	Beaupré	Belgium	Grimminge	268	10.8648	18.1769	3.96217	14.5802	7.80718	8.6	103	22	8.7	2	7	0
467	Beaupré	Belgium	Grimminge	298	10.8648	18.1769	3.96217	14.5802	7.80718	8.8	102	22	8.54	2	7	0
468	Beaupré	Belgium	Grimminge	329	10.8648	18.1769	3.96217	14.5802	7.80718	12.3	132	22	10.34	2	7	0
469	Beaupré	Belgium	Grimminge	373	10.8648	18.1769	3.96217	14.5802	7.80718	7.7	108	22	7.73	2	7	0
470	Beaupré	Belgium	Grimminge	389	10.8648	18.1769	3.96217	14.5802	7.80718	8.1	105	22	7.06	1	7	0
471	Beaupré	Belgium	Grimminge	435	10.8648	18.1769	3.96217	14.5802	7.80718	9.2	90	22	7.37	1	7	1
472	Beaupré	Belgium	Grimminge	467	10.8648	18.1769	3.96217	14.5802	7.80718	10.1	85	22	9.12	2	7	0
473	Beaupré	Belgium	Grimminge	501	10.8648	18.1769	3.96217	14.5802	7.80718	8.4	101	22	9.62	2	7	0
474	Beaupré	Belgium	Grimminge	555	10.8648	18.1769	3.96217	14.5802	7.80718	7.4	109	22	7.67	1	7	0
475	Beaupré	Belgium	Grimminge	627	10.8648	18.1769	3.96217	14.5802	7.80718	9.7	98	22	9.36	2	7	1
476	Beaupré	Belgium	Grimminge	645	10.8648	18.1769	3.96217	14.5802	7.80718	11.6	120	22	10.48	2	7	0
477	Beaupré	Belgium	Grimminge	683	10.8648	18.1769	3.96217	14.5802	7.80718	7.1	35	22	6.68	1	7	0
478	Beaupré	Belgium	Grimminge	716	10.8648	18.1769	3.96217	14.5802	7.80718	19.7	106	22	13.92	2	7	0
479	Beaupré	Belgium	Grimminge	773	10.8648	18.1769	3.96217	14.5802	7.80718	13.6	102	22	10.4	2	7	0
461	Beaupré	Belgium	Grimminge	23	10.8648	18.1769	3.96217	14.5802	7.80718	8.9	90	22	8.14	3	8	0
462	Beaupré	Belgium	Grimminge	83	10.8648	18.1769	3.96217	14.5802	7.80718	12.4	88	22	10.32	2	8	0
463	Beaupré	Belgium	Grimminge	115	10.8648	18.1769	3.96217	14.5802	7.80718	9.1	137	22	8.84	2	8	0
464	Beaupré	Belgium	Grimminge	184	10.8648	18.1769	3.96217	14.5802	7.80718	11.3	74	22	10.88	2	8	0
465	Beaupré	Belgium	Grimminge	232	10.8648	18.1769	3.96217	14.5802	7.80718	8.1	66	22	7.21	1	8	0
466	Beaupré	Belgium	Grimminge	268	10.8648	18.1769	3.96217	14.5802	7.80718	8.6	103	22	8.7	2	8	0
467	Beaupré	Belgium	Grimminge	298	10.8648	18.1769	3.96217	14.5802	7.80718	8.8	102	22	8.54	2	8	0
468	Beaupré	Belgium	Grimminge	329	10.8648	18.1769	3.96217	14.5802	7.80718	12.3	132	22	10.34	2	8	0
469	Beaupré	Belgium	Grimminge	373	10.8648	18.1769	3.96217	14.5802	7.80718	7.7	108	22	7.73	2	8	0
470	Beaupré	Belgium	Grimminge	389	10.8648	18.1769	3.96217	14.5802	7.80718	8.1	105	22	7.06	1	8	0
471	Beaupré	Belgium	Grimminge	435	10.8648	18.1769	3.96217	14.5802	7.80718	9.2	90	22	7.37	1	8	0
472	Beaupré	Belgium	Grimminge	467	10.8648	18.1769	3.96217	14.5802	7.80718	10.1	85	22	9.12	2	8	0
473	Beaupré	Belgium	Grimminge	501	10.8648	18.1769	3.96217	14.5802	7.80718	8.4	101	22	9.62	2	8	0
474	Beaupré	Belgium	Grimminge	555	10.8648	18.1769	3.96217	14.5802	7.80718	7.4	109	22	7.67	1	8	0
475	Beaupré	Belgium	Grimminge	627	10.8648	18.1769	3.96217	14.5802	7.80718	9.7	98	22	9.36	2	8	0
476	Beaupré	Belgium	Grimminge	645	10.8648	18.1769	3.96217	14.5802	7.80718	11.6	120	22	10.48	2	8	0
477	Beaupré	Belgium	Grimminge	683	10.8648	18.1769	3.96217	14.5802	7.80718	7.1	35	22	6.68	1	8	0
478	Beaupré	Belgium	Grimminge	716	10.8648	18.1769	3.96217	14.5802	7.80718	19.7	106	22	13.92	2	8	0
479	Beaupré	Belgium	Grimminge	773	10.8648	18.1769	3.96217	14.5802	7.80718	13.6	102	22	10.4	2	8	0
401	Fritzy P.	Belgium	Grimminge	21	10.8648	18.1769	3.96217	14.5802	7.80718	17.8	46	22	12.94	0	1	3
402	Fritzy P.	Belgium	Grimminge	155	10.8648	18.1769	3.96217	14.5802	7.80718	16.7	103	22	13.36	1	1	3
403	Fritzy P.	Belgium	Grimminge	730	10.8648	18.1769	3.96217	14.5802	7.80718	9.6	71	22	10.33	0	1	3
404	Fritzy P.	Belgium	Grimminge	779	10.8648	18.1769	3.96217	14.5802	7.80718	11.1	113	22	9.69	1	1	3
401	Fritzy P.	Belgium	Grimminge	21	10.8648	18.1769	3.96217	14.5802	7.80718	17.8	46	22	12.94	0	2	3
402	Fritzy P.	Belgium	Grimminge	155	10.8648	18.1769	3.96217	14.5802	7.80718	16.7	103	22	13.36	1	2	3
403	Fritzy P.	Belgium	Grimminge	730	10.8648	18.1769	3.96217	14.5802	7.80718	9.6	71	22	10.33	0	2	3
404	Fritzy P.	Belgium	Grimminge	779	10.8648	18.1769	3.96217	14.5802	7.80718	11.1	113	22	9.69	1	2	3
401	Fritzy P.	Belgium	Grimminge	21	10.8648	18.1769	3.96217	14.5802	7.80718	17.8	46	22	12.94	0	3	3
402	Fritzy P.	Belgium	Grimminge	155	10.8648	18.1769	3.96217	14.5802	7.80718	16.7	103	22	13.36	1	3	2
403	Fritzy P.	Belgium	Grimminge	730	10.8648	18.1769	3.96217	14.5802	7.80718	9.6	71	22	10.33	0	3	3
404	Fritzy P.	Belgium	Grimminge	779	10.8648	18.1769	3.96217	14.5802	7.80718	11.1	113	22	9.69	1	3	3
401	Fritzy P.	Belgium	Grimminge	21	10.8648	18.1769	3.96217	14.5802	7.80718	17.8	46	22	12.94	0	4	2
402	Fritzy P.	Belgium	Grimminge	155	10.8648	18.1769	3.96217	14.5802	7.80718	16.7	103	22	13.36	1	4	2
403	Fritzy P.	Belgium	Grimminge	730	10.8648	18.1769	3.96217	14.5802	7.80718	9.6	71	22	10.33	0	4	2
404	Fritzy P.	Belgium	Grimminge	779	10.8648	18.1769	3.96217	14.5802	7.80718	11.1	113	22	9.69	1	4	2
401	Fritzy P.	Belgium	Grimminge	21	10.8648	18.1769	3.96217	14.5802	7.80718	17.8	46	22	12.94	0	5	2
402	Fritzy P.	Belgium	Grimminge	155	10.8648	18.1769	3.96217	14.5802	7.80718	16.7	103	22	13.36	1	5	2
403	Fritzy P.	Belgium	Grimminge	730	10.8648	18.1769	3.96217	14.5802	7.80718	9.6	71	22	10.33	0	5	1
404	Fritzy P.	Belgium	Grimminge	779	10.8648	18.1769	3.96217	14.5802	7.80718	11.1	113	22	9.69	1	5	2
401	Fritzy P.	Belgium	Grimminge	21	10.8648	18.1769	3.96217	14.5802	7.80718	17.8	46	22	12.94	0	6	1
402	Fritzy P.	Belgium	Grimminge	155	10.8648	18.1769	3.96217	14.5802	7.80718	16.7	103	22	13.36	1	6	1
403	Fritzy P.	Belgium	Grimminge	730	10.8648	18.1769	3.96217	14.5802	7.80718	9.6	71	22	10.33	0	6	1
404	Fritzy P.	Belgium	Grimminge	779	10.8648	18.1769	3.96217	14.5802	7.80718	11.1	113	22	9.69	1	6	1
401	Fritzy P.	Belgium	Grimminge	21	10.8648	18.1769	3.96217	14.5802	7.80718	17.8	46	22	12.94	0	7	1
402	Fritzy P.	Belgium	Grimminge	155	10.8648	18.1769	3.96217	14.5802	7.80718	16.7	103	22	13.36	1	7	0
403	Fritzy P.	Belgium	Grimminge	730	10.8648	18.1769	3.96217	14.5802	7.80718	9.6	71	22	10.33	0	7	1
404	Fritzy P.	Belgium	Grimminge	779	10.8648	18.1769	3.96217	14.5802	7.80718	11.1	113	22	9.69	1	7	1
401	Fritzy P.	Belgium	Grimminge	21	10.8648	18.1769	3.96217	14.5802	7.80718	17.8	46	22	12.94	0	8	0
402	Fritzy P.	Belgium	Grimminge	155	10.8648	18.1769	3.96217	14.5802	7.80718	16.7	103	22	13.36	1	8	0
403	Fritzy P.	Belgium	Grimminge	730	10.8648	18.1769	3.96217	14.5802	7.80718	9.6	71	22	10.33	0	8	0
404	Fritzy P.	Belgium	Grimminge	779	10.8648	18.1769	3.96217	14.5802	7.80718	11.1	113	22	9.69	1	8	0
252	Raspalje	Belgium	Grimminge	16	10.8648	18.1769	3.96217	14.5802	7.80718	13.4	83	22	9.12	2	1	3
253	Raspalje	Belgium	Grimminge	81	10.8648	18.1769	3.96217	14.5802	7.80718	11.5	77	22	10.12	0	1	3
254	Raspalje	Belgium	Grimminge	113	10.8648	18.1769	3.96217	14.5802	7.80718	13.3	80	22	8.64	2	1	3
255	Raspalje	Belgium	Grimminge	141	10.8648	18.1769	3.96217	14.5802	7.80718	10.6	91	22	8.15	1	1	3
256	Raspalje	Belgium	Grimminge	175	10.8648	18.1769	3.96217	14.5802	7.80718	12.8	80	22	10.23	1	1	3
257	Raspalje	Belgium	Grimminge	208	10.8648	18.1769	3.96217	14.5802	7.80718	12.7	84	22	11	2	1	3
258	Raspalje	Belgium	Grimminge	244	10.8648	18.1769	3.96217	14.5802	7.80718	15.3	88	22	10.9	1	1	3
259	Raspalje	Belgium	Grimminge	284	10.8648	18.1769	3.96217	14.5802	7.80718	9.9	116	22	10.49	3	1	3
260	Raspalje	Belgium	Grimminge	316	10.8648	18.1769	3.96217	14.5802	7.80718	13.1	160	22	11.56	2	1	3
261	Raspalje	Belgium	Grimminge	337	10.8648	18.1769	3.96217	14.5802	7.80718	13.3	73	22	9.93	1	1	3
262	Raspalje	Belgium	Grimminge	408	10.8648	18.1769	3.96217	14.5802	7.80718	10.5	85	22	8.16	2	1	3
263	Raspalje	Belgium	Grimminge	440	10.8648	18.1769	3.96217	14.5802	7.80718	10.8	80	22	8.47	1	1	3
264	Raspalje	Belgium	Grimminge	504	10.8648	18.1769	3.96217	14.5802	7.80718	9.8	118	22	8.84	1	1	3
265	Raspalje	Belgium	Grimminge	538	10.8648	18.1769	3.96217	14.5802	7.80718	16.5	105	22	12.13	2	1	3
266	Raspalje	Belgium	Grimminge	617	10.8648	18.1769	3.96217	14.5802	7.80718	13.5	118	22	10.83	1	1	3
267	Raspalje	Belgium	Grimminge	668	10.8648	18.1769	3.96217	14.5802	7.80718	13.7	102	22	11.32	2	1	3
268	Raspalje	Belgium	Grimminge	727	10.8648	18.1769	3.96217	14.5802	7.80718	18.1	99	22	10.71	2	1	3
269	Raspalje	Belgium	Grimminge	758	10.8648	18.1769	3.96217	14.5802	7.80718	13.7	109	22	9.03	1	1	3
270	Raspalje	Belgium	Grimminge	788	10.8648	18.1769	3.96217	14.5802	7.80718	12.3	84	22	10.16	1	1	3
271	Raspalje	Belgium	Grimminge	813	10.8648	18.1769	3.96217	14.5802	7.80718	15.7	108	22	9.5	1	1	3
252	Raspalje	Belgium	Grimminge	16	10.8648	18.1769	3.96217	14.5802	7.80718	13.4	83	22	9.12	2	2	3
253	Raspalje	Belgium	Grimminge	81	10.8648	18.1769	3.96217	14.5802	7.80718	11.5	77	22	10.12	0	2	3
254	Raspalje	Belgium	Grimminge	113	10.8648	18.1769	3.96217	14.5802	7.80718	13.3	80	22	8.64	2	2	3
255	Raspalje	Belgium	Grimminge	141	10.8648	18.1769	3.96217	14.5802	7.80718	10.6	91	22	8.15	1	2	3
256	Raspalje	Belgium	Grimminge	175	10.8648	18.1769	3.96217	14.5802	7.80718	12.8	80	22	10.23	1	2	3
257	Raspalje	Belgium	Grimminge	208	10.8648	18.1769	3.96217	14.5802	7.80718	12.7	84	22	11	2	2	3
258	Raspalje	Belgium	Grimminge	244	10.8648	18.1769	3.96217	14.5802	7.80718	15.3	88	22	10.9	1	2	3
259	Raspalje	Belgium	Grimminge	284	10.8648	18.1769	3.96217	14.5802	7.80718	9.9	116	22	10.49	3	2	3
260	Raspalje	Belgium	Grimminge	316	10.8648	18.1769	3.96217	14.5802	7.80718	13.1	160	22	11.56	2	2	3
261	Raspalje	Belgium	Grimminge	337	10.8648	18.1769	3.96217	14.5802	7.80718	13.3	73	22	9.93	1	2	3
262	Raspalje	Belgium	Grimminge	408	10.8648	18.1769	3.96217	14.5802	7.80718	10.5	85	22	8.16	2	2	3
263	Raspalje	Belgium	Grimminge	440	10.8648	18.1769	3.96217	14.5802	7.80718	10.8	80	22	8.47	1	2	3
264	Raspalje	Belgium	Grimminge	504	10.8648	18.1769	3.96217	14.5802	7.80718	9.8	118	22	8.84	1	2	3
265	Raspalje	Belgium	Grimminge	538	10.8648	18.1769	3.96217	14.5802	7.80718	16.5	105	22	12.13	2	2	3
266	Raspalje	Belgium	Grimminge	617	10.8648	18.1769	3.96217	14.5802	7.80718	13.5	118	22	10.83	1	2	3
267	Raspalje	Belgium	Grimminge	668	10.8648	18.1769	3.96217	14.5802	7.80718	13.7	102	22	11.32	2	2	3
268	Raspalje	Belgium	Grimminge	727	10.8648	18.1769	3.96217	14.5802	7.80718	18.1	99	22	10.71	2	2	3
269	Raspalje	Belgium	Grimminge	758	10.8648	18.1769	3.96217	14.5802	7.80718	13.7	109	22	9.03	1	2	3
270	Raspalje	Belgium	Grimminge	788	10.8648	18.1769	3.96217	14.5802	7.80718	12.3	84	22	10.16	1	2	3
271	Raspalje	Belgium	Grimminge	813	10.8648	18.1769	3.96217	14.5802	7.80718	15.7	108	22	9.5	1	2	3
252	Raspalje	Belgium	Grimminge	16	10.8648	18.1769	3.96217	14.5802	7.80718	13.4	83	22	9.12	2	3	3
253	Raspalje	Belgium	Grimminge	81	10.8648	18.1769	3.96217	14.5802	7.80718	11.5	77	22	10.12	0	3	3
254	Raspalje	Belgium	Grimminge	113	10.8648	18.1769	3.96217	14.5802	7.80718	13.3	80	22	8.64	2	3	3
255	Raspalje	Belgium	Grimminge	141	10.8648	18.1769	3.96217	14.5802	7.80718	10.6	91	22	8.15	1	3	3
256	Raspalje	Belgium	Grimminge	175	10.8648	18.1769	3.96217	14.5802	7.80718	12.8	80	22	10.23	1	3	3
257	Raspalje	Belgium	Grimminge	208	10.8648	18.1769	3.96217	14.5802	7.80718	12.7	84	22	11	2	3	3
258	Raspalje	Belgium	Grimminge	244	10.8648	18.1769	3.96217	14.5802	7.80718	15.3	88	22	10.9	1	3	2
259	Raspalje	Belgium	Grimminge	284	10.8648	18.1769	3.96217	14.5802	7.80718	9.9	116	22	10.49	3	3	3
260	Raspalje	Belgium	Grimminge	316	10.8648	18.1769	3.96217	14.5802	7.80718	13.1	160	22	11.56	2	3	3
261	Raspalje	Belgium	Grimminge	337	10.8648	18.1769	3.96217	14.5802	7.80718	13.3	73	22	9.93	1	3	2
262	Raspalje	Belgium	Grimminge	408	10.8648	18.1769	3.96217	14.5802	7.80718	10.5	85	22	8.16	2	3	3
263	Raspalje	Belgium	Grimminge	440	10.8648	18.1769	3.96217	14.5802	7.80718	10.8	80	22	8.47	1	3	3
264	Raspalje	Belgium	Grimminge	504	10.8648	18.1769	3.96217	14.5802	7.80718	9.8	118	22	8.84	1	3	3
265	Raspalje	Belgium	Grimminge	538	10.8648	18.1769	3.96217	14.5802	7.80718	16.5	105	22	12.13	2	3	3
266	Raspalje	Belgium	Grimminge	617	10.8648	18.1769	3.96217	14.5802	7.80718	13.5	118	22	10.83	1	3	3
267	Raspalje	Belgium	Grimminge	668	10.8648	18.1769	3.96217	14.5802	7.80718	13.7	102	22	11.32	2	3	3
268	Raspalje	Belgium	Grimminge	727	10.8648	18.1769	3.96217	14.5802	7.80718	18.1	99	22	10.71	2	3	3
269	Raspalje	Belgium	Grimminge	758	10.8648	18.1769	3.96217	14.5802	7.80718	13.7	109	22	9.03	1	3	3
270	Raspalje	Belgium	Grimminge	788	10.8648	18.1769	3.96217	14.5802	7.80718	12.3	84	22	10.16	1	3	3
271	Raspalje	Belgium	Grimminge	813	10.8648	18.1769	3.96217	14.5802	7.80718	15.7	108	22	9.5	1	3	3
252	Raspalje	Belgium	Grimminge	16	10.8648	18.1769	3.96217	14.5802	7.80718	13.4	83	22	9.12	2	4	2
253	Raspalje	Belgium	Grimminge	81	10.8648	18.1769	3.96217	14.5802	7.80718	11.5	77	22	10.12	0	4	2
254	Raspalje	Belgium	Grimminge	113	10.8648	18.1769	3.96217	14.5802	7.80718	13.3	80	22	8.64	2	4	2
255	Raspalje	Belgium	Grimminge	141	10.8648	18.1769	3.96217	14.5802	7.80718	10.6	91	22	8.15	1	4	2
256	Raspalje	Belgium	Grimminge	175	10.8648	18.1769	3.96217	14.5802	7.80718	12.8	80	22	10.23	1	4	2
257	Raspalje	Belgium	Grimminge	208	10.8648	18.1769	3.96217	14.5802	7.80718	12.7	84	22	11	2	4	2
258	Raspalje	Belgium	Grimminge	244	10.8648	18.1769	3.96217	14.5802	7.80718	15.3	88	22	10.9	1	4	2
259	Raspalje	Belgium	Grimminge	284	10.8648	18.1769	3.96217	14.5802	7.80718	9.9	116	22	10.49	3	4	2
260	Raspalje	Belgium	Grimminge	316	10.8648	18.1769	3.96217	14.5802	7.80718	13.1	160	22	11.56	2	4	2
261	Raspalje	Belgium	Grimminge	337	10.8648	18.1769	3.96217	14.5802	7.80718	13.3	73	22	9.93	1	4	2
262	Raspalje	Belgium	Grimminge	408	10.8648	18.1769	3.96217	14.5802	7.80718	10.5	85	22	8.16	2	4	3
263	Raspalje	Belgium	Grimminge	440	10.8648	18.1769	3.96217	14.5802	7.80718	10.8	80	22	8.47	1	4	2
264	Raspalje	Belgium	Grimminge	504	10.8648	18.1769	3.96217	14.5802	7.80718	9.8	118	22	8.84	1	4	3
265	Raspalje	Belgium	Grimminge	538	10.8648	18.1769	3.96217	14.5802	7.80718	16.5	105	22	12.13	2	4	2
266	Raspalje	Belgium	Grimminge	617	10.8648	18.1769	3.96217	14.5802	7.80718	13.5	118	22	10.83	1	4	3
267	Raspalje	Belgium	Grimminge	668	10.8648	18.1769	3.96217	14.5802	7.80718	13.7	102	22	11.32	2	4	3
268	Raspalje	Belgium	Grimminge	727	10.8648	18.1769	3.96217	14.5802	7.80718	18.1	99	22	10.71	2	4	2
269	Raspalje	Belgium	Grimminge	758	10.8648	18.1769	3.96217	14.5802	7.80718	13.7	109	22	9.03	1	4	3
270	Raspalje	Belgium	Grimminge	788	10.8648	18.1769	3.96217	14.5802	7.80718	12.3	84	22	10.16	1	4	2
271	Raspalje	Belgium	Grimminge	813	10.8648	18.1769	3.96217	14.5802	7.80718	15.7	108	22	9.5	1	4	3
252	Raspalje	Belgium	Grimminge	16	10.8648	18.1769	3.96217	14.5802	7.80718	13.4	83	22	9.12	2	5	2
253	Raspalje	Belgium	Grimminge	81	10.8648	18.1769	3.96217	14.5802	7.80718	11.5	77	22	10.12	0	5	2
254	Raspalje	Belgium	Grimminge	113	10.8648	18.1769	3.96217	14.5802	7.80718	13.3	80	22	8.64	2	5	2
255	Raspalje	Belgium	Grimminge	141	10.8648	18.1769	3.96217	14.5802	7.80718	10.6	91	22	8.15	1	5	2
256	Raspalje	Belgium	Grimminge	175	10.8648	18.1769	3.96217	14.5802	7.80718	12.8	80	22	10.23	1	5	2
257	Raspalje	Belgium	Grimminge	208	10.8648	18.1769	3.96217	14.5802	7.80718	12.7	84	22	11	2	5	2
258	Raspalje	Belgium	Grimminge	244	10.8648	18.1769	3.96217	14.5802	7.80718	15.3	88	22	10.9	1	5	2
259	Raspalje	Belgium	Grimminge	284	10.8648	18.1769	3.96217	14.5802	7.80718	9.9	116	22	10.49	3	5	2
260	Raspalje	Belgium	Grimminge	316	10.8648	18.1769	3.96217	14.5802	7.80718	13.1	160	22	11.56	2	5	2
261	Raspalje	Belgium	Grimminge	337	10.8648	18.1769	3.96217	14.5802	7.80718	13.3	73	22	9.93	1	5	2
262	Raspalje	Belgium	Grimminge	408	10.8648	18.1769	3.96217	14.5802	7.80718	10.5	85	22	8.16	2	5	2
263	Raspalje	Belgium	Grimminge	440	10.8648	18.1769	3.96217	14.5802	7.80718	10.8	80	22	8.47	1	5	2
264	Raspalje	Belgium	Grimminge	504	10.8648	18.1769	3.96217	14.5802	7.80718	9.8	118	22	8.84	1	5	3
265	Raspalje	Belgium	Grimminge	538	10.8648	18.1769	3.96217	14.5802	7.80718	16.5	105	22	12.13	2	5	2
266	Raspalje	Belgium	Grimminge	617	10.8648	18.1769	3.96217	14.5802	7.80718	13.5	118	22	10.83	1	5	2
267	Raspalje	Belgium	Grimminge	668	10.8648	18.1769	3.96217	14.5802	7.80718	13.7	102	22	11.32	2	5	3
268	Raspalje	Belgium	Grimminge	727	10.8648	18.1769	3.96217	14.5802	7.80718	18.1	99	22	10.71	2	5	2
269	Raspalje	Belgium	Grimminge	758	10.8648	18.1769	3.96217	14.5802	7.80718	13.7	109	22	9.03	1	5	2
270	Raspalje	Belgium	Grimminge	788	10.8648	18.1769	3.96217	14.5802	7.80718	12.3	84	22	10.16	1	5	2
271	Raspalje	Belgium	Grimminge	813	10.8648	18.1769	3.96217	14.5802	7.80718	15.7	108	22	9.5	1	5	3
252	Raspalje	Belgium	Grimminge	16	10.8648	18.1769	3.96217	14.5802	7.80718	13.4	83	22	9.12	2	6	1
253	Raspalje	Belgium	Grimminge	81	10.8648	18.1769	3.96217	14.5802	7.80718	11.5	77	22	10.12	0	6	1
254	Raspalje	Belgium	Grimminge	113	10.8648	18.1769	3.96217	14.5802	7.80718	13.3	80	22	8.64	2	6	1
255	Raspalje	Belgium	Grimminge	141	10.8648	18.1769	3.96217	14.5802	7.80718	10.6	91	22	8.15	1	6	1
256	Raspalje	Belgium	Grimminge	175	10.8648	18.1769	3.96217	14.5802	7.80718	12.8	80	22	10.23	1	6	1
257	Raspalje	Belgium	Grimminge	208	10.8648	18.1769	3.96217	14.5802	7.80718	12.7	84	22	11	2	6	1
258	Raspalje	Belgium	Grimminge	244	10.8648	18.1769	3.96217	14.5802	7.80718	15.3	88	22	10.9	1	6	1
259	Raspalje	Belgium	Grimminge	284	10.8648	18.1769	3.96217	14.5802	7.80718	9.9	116	22	10.49	3	6	1
260	Raspalje	Belgium	Grimminge	316	10.8648	18.1769	3.96217	14.5802	7.80718	13.1	160	22	11.56	2	6	1
261	Raspalje	Belgium	Grimminge	337	10.8648	18.1769	3.96217	14.5802	7.80718	13.3	73	22	9.93	1	6	1
262	Raspalje	Belgium	Grimminge	408	10.8648	18.1769	3.96217	14.5802	7.80718	10.5	85	22	8.16	2	6	1
263	Raspalje	Belgium	Grimminge	440	10.8648	18.1769	3.96217	14.5802	7.80718	10.8	80	22	8.47	1	6	2
264	Raspalje	Belgium	Grimminge	504	10.8648	18.1769	3.96217	14.5802	7.80718	9.8	118	22	8.84	1	6	2
265	Raspalje	Belgium	Grimminge	538	10.8648	18.1769	3.96217	14.5802	7.80718	16.5	105	22	12.13	2	6	1
266	Raspalje	Belgium	Grimminge	617	10.8648	18.1769	3.96217	14.5802	7.80718	13.5	118	22	10.83	1	6	1
267	Raspalje	Belgium	Grimminge	668	10.8648	18.1769	3.96217	14.5802	7.80718	13.7	102	22	11.32	2	6	1
268	Raspalje	Belgium	Grimminge	727	10.8648	18.1769	3.96217	14.5802	7.80718	18.1	99	22	10.71	2	6	1
269	Raspalje	Belgium	Grimminge	758	10.8648	18.1769	3.96217	14.5802	7.80718	13.7	109	22	9.03	1	6	2
270	Raspalje	Belgium	Grimminge	788	10.8648	18.1769	3.96217	14.5802	7.80718	12.3	84	22	10.16	1	6	2
271	Raspalje	Belgium	Grimminge	813	10.8648	18.1769	3.96217	14.5802	7.80718	15.7	108	22	9.5	1	6	2
252	Raspalje	Belgium	Grimminge	16	10.8648	18.1769	3.96217	14.5802	7.80718	13.4	83	22	9.12	2	7	0
253	Raspalje	Belgium	Grimminge	81	10.8648	18.1769	3.96217	14.5802	7.80718	11.5	77	22	10.12	0	7	0
254	Raspalje	Belgium	Grimminge	113	10.8648	18.1769	3.96217	14.5802	7.80718	13.3	80	22	8.64	2	7	0
255	Raspalje	Belgium	Grimminge	141	10.8648	18.1769	3.96217	14.5802	7.80718	10.6	91	22	8.15	1	7	0
256	Raspalje	Belgium	Grimminge	175	10.8648	18.1769	3.96217	14.5802	7.80718	12.8	80	22	10.23	1	7	0
257	Raspalje	Belgium	Grimminge	208	10.8648	18.1769	3.96217	14.5802	7.80718	12.7	84	22	11	2	7	0
258	Raspalje	Belgium	Grimminge	244	10.8648	18.1769	3.96217	14.5802	7.80718	15.3	88	22	10.9	1	7	0
259	Raspalje	Belgium	Grimminge	284	10.8648	18.1769	3.96217	14.5802	7.80718	9.9	116	22	10.49	3	7	0
260	Raspalje	Belgium	Grimminge	316	10.8648	18.1769	3.96217	14.5802	7.80718	13.1	160	22	11.56	2	7	0
261	Raspalje	Belgium	Grimminge	337	10.8648	18.1769	3.96217	14.5802	7.80718	13.3	73	22	9.93	1	7	0
262	Raspalje	Belgium	Grimminge	408	10.8648	18.1769	3.96217	14.5802	7.80718	10.5	85	22	8.16	2	7	0
263	Raspalje	Belgium	Grimminge	440	10.8648	18.1769	3.96217	14.5802	7.80718	10.8	80	22	8.47	1	7	0
264	Raspalje	Belgium	Grimminge	504	10.8648	18.1769	3.96217	14.5802	7.80718	9.8	118	22	8.84	1	7	0
265	Raspalje	Belgium	Grimminge	538	10.8648	18.1769	3.96217	14.5802	7.80718	16.5	105	22	12.13	2	7	0
266	Raspalje	Belgium	Grimminge	617	10.8648	18.1769	3.96217	14.5802	7.80718	13.5	118	22	10.83	1	7	0
267	Raspalje	Belgium	Grimminge	668	10.8648	18.1769	3.96217	14.5802	7.80718	13.7	102	22	11.32	2	7	0
268	Raspalje	Belgium	Grimminge	727	10.8648	18.1769	3.96217	14.5802	7.80718	18.1	99	22	10.71	2	7	0
269	Raspalje	Belgium	Grimminge	758	10.8648	18.1769	3.96217	14.5802	7.80718	13.7	109	22	9.03	1	7	1
270	Raspalje	Belgium	Grimminge	788	10.8648	18.1769	3.96217	14.5802	7.80718	12.3	84	22	10.16	1	7	0
271	Raspalje	Belgium	Grimminge	813	10.8648	18.1769	3.96217	14.5802	7.80718	15.7	108	22	9.5	1	7	0
252	Raspalje	Belgium	Grimminge	16	10.8648	18.1769	3.96217	14.5802	7.80718	13.4	83	22	9.12	2	8	0
253	Raspalje	Belgium	Grimminge	81	10.8648	18.1769	3.96217	14.5802	7.80718	11.5	77	22	10.12	0	8	0
254	Raspalje	Belgium	Grimminge	113	10.8648	18.1769	3.96217	14.5802	7.80718	13.3	80	22	8.64	2	8	0
255	Raspalje	Belgium	Grimminge	141	10.8648	18.1769	3.96217	14.5802	7.80718	10.6	91	22	8.15	1	8	0
256	Raspalje	Belgium	Grimminge	175	10.8648	18.1769	3.96217	14.5802	7.80718	12.8	80	22	10.23	1	8	0
257	Raspalje	Belgium	Grimminge	208	10.8648	18.1769	3.96217	14.5802	7.80718	12.7	84	22	11	2	8	0
258	Raspalje	Belgium	Grimminge	244	10.8648	18.1769	3.96217	14.5802	7.80718	15.3	88	22	10.9	1	8	0
259	Raspalje	Belgium	Grimminge	284	10.8648	18.1769	3.96217	14.5802	7.80718	9.9	116	22	10.49	3	8	0
260	Raspalje	Belgium	Grimminge	316	10.8648	18.1769	3.96217	14.5802	7.80718	13.1	160	22	11.56	2	8	0
261	Raspalje	Belgium	Grimminge	337	10.8648	18.1769	3.96217	14.5802	7.80718	13.3	73	22	9.93	1	8	0
262	Raspalje	Belgium	Grimminge	408	10.8648	18.1769	3.96217	14.5802	7.80718	10.5	85	22	8.16	2	8	0
263	Raspalje	Belgium	Grimminge	440	10.8648	18.1769	3.96217	14.5802	7.80718	10.8	80	22	8.47	1	8	0
264	Raspalje	Belgium	Grimminge	504	10.8648	18.1769	3.96217	14.5802	7.80718	9.8	118	22	8.84	1	8	0
265	Raspalje	Belgium	Grimminge	538	10.8648	18.1769	3.96217	14.5802	7.80718	16.5	105	22	12.13	2	8	0
266	Raspalje	Belgium	Grimminge	617	10.8648	18.1769	3.96217	14.5802	7.80718	13.5	118	22	10.83	1	8	0
267	Raspalje	Belgium	Grimminge	668	10.8648	18.1769	3.96217	14.5802	7.80718	13.7	102	22	11.32	2	8	0
268	Raspalje	Belgium	Grimminge	727	10.8648	18.1769	3.96217	14.5802	7.80718	18.1	99	22	10.71	2	8	0
269	Raspalje	Belgium	Grimminge	758	10.8648	18.1769	3.96217	14.5802	7.80718	13.7	109	22	9.03	1	8	0
270	Raspalje	Belgium	Grimminge	788	10.8648	18.1769	3.96217	14.5802	7.80718	12.3	84	22	10.16	1	8	0
271	Raspalje	Belgium	Grimminge	813	10.8648	18.1769	3.96217	14.5802	7.80718	15.7	108	22	9.5	1	8	0
187	Trichobel	Belgium	Grimminge	132	10.8648	18.1769	3.96217	14.5802	7.80718	15.3	93	22	10.91	0	1	3
188	Trichobel	Belgium	Grimminge	324	10.8648	18.1769	3.96217	14.5802	7.80718	10.8	75	22	9.43	0	1	3
189	Trichobel	Belgium	Grimminge	696	10.8648	18.1769	3.96217	14.5802	7.80718	8.6	76	22	9.54	0	1	3
190	Trichobel	Belgium	Grimminge	739	10.8648	18.1769	3.96217	14.5802	7.80718	14.1	102	22	11.12	1	1	3
191	Trichobel	Belgium	Grimminge	784	10.8648	18.1769	3.96217	14.5802	7.80718	12.9	27	22	9.31	0	1	3
187	Trichobel	Belgium	Grimminge	132	10.8648	18.1769	3.96217	14.5802	7.80718	15.3	93	22	10.91	0	2	3
188	Trichobel	Belgium	Grimminge	324	10.8648	18.1769	3.96217	14.5802	7.80718	10.8	75	22	9.43	0	2	3
189	Trichobel	Belgium	Grimminge	696	10.8648	18.1769	3.96217	14.5802	7.80718	8.6	76	22	9.54	0	2	3
190	Trichobel	Belgium	Grimminge	739	10.8648	18.1769	3.96217	14.5802	7.80718	14.1	102	22	11.12	1	2	3
191	Trichobel	Belgium	Grimminge	784	10.8648	18.1769	3.96217	14.5802	7.80718	12.9	27	22	9.31	0	2	3
187	Trichobel	Belgium	Grimminge	132	10.8648	18.1769	3.96217	14.5802	7.80718	15.3	93	22	10.91	0	3	2
188	Trichobel	Belgium	Grimminge	324	10.8648	18.1769	3.96217	14.5802	7.80718	10.8	75	22	9.43	0	3	3
189	Trichobel	Belgium	Grimminge	696	10.8648	18.1769	3.96217	14.5802	7.80718	8.6	76	22	9.54	0	3	3
190	Trichobel	Belgium	Grimminge	739	10.8648	18.1769	3.96217	14.5802	7.80718	14.1	102	22	11.12	1	3	2
191	Trichobel	Belgium	Grimminge	784	10.8648	18.1769	3.96217	14.5802	7.80718	12.9	27	22	9.31	0	3	3
187	Trichobel	Belgium	Grimminge	132	10.8648	18.1769	3.96217	14.5802	7.80718	15.3	93	22	10.91	0	4	2
188	Trichobel	Belgium	Grimminge	324	10.8648	18.1769	3.96217	14.5802	7.80718	10.8	75	22	9.43	0	4	2
189	Trichobel	Belgium	Grimminge	696	10.8648	18.1769	3.96217	14.5802	7.80718	8.6	76	22	9.54	0	4	3
190	Trichobel	Belgium	Grimminge	739	10.8648	18.1769	3.96217	14.5802	7.80718	14.1	102	22	11.12	1	4	2
191	Trichobel	Belgium	Grimminge	784	10.8648	18.1769	3.96217	14.5802	7.80718	12.9	27	22	9.31	0	4	2
187	Trichobel	Belgium	Grimminge	132	10.8648	18.1769	3.96217	14.5802	7.80718	15.3	93	22	10.91	0	5	2
188	Trichobel	Belgium	Grimminge	324	10.8648	18.1769	3.96217	14.5802	7.80718	10.8	75	22	9.43	0	5	2
189	Trichobel	Belgium	Grimminge	696	10.8648	18.1769	3.96217	14.5802	7.80718	8.6	76	22	9.54	0	5	1
190	Trichobel	Belgium	Grimminge	739	10.8648	18.1769	3.96217	14.5802	7.80718	14.1	102	22	11.12	1	5	2
191	Trichobel	Belgium	Grimminge	784	10.8648	18.1769	3.96217	14.5802	7.80718	12.9	27	22	9.31	0	5	1
187	Trichobel	Belgium	Grimminge	132	10.8648	18.1769	3.96217	14.5802	7.80718	15.3	93	22	10.91	0	6	1
188	Trichobel	Belgium	Grimminge	324	10.8648	18.1769	3.96217	14.5802	7.80718	10.8	75	22	9.43	0	6	1
189	Trichobel	Belgium	Grimminge	696	10.8648	18.1769	3.96217	14.5802	7.80718	8.6	76	22	9.54	0	6	1
190	Trichobel	Belgium	Grimminge	739	10.8648	18.1769	3.96217	14.5802	7.80718	14.1	102	22	11.12	1	6	1
191	Trichobel	Belgium	Grimminge	784	10.8648	18.1769	3.96217	14.5802	7.80718	12.9	27	22	9.31	0	6	1
187	Trichobel	Belgium	Grimminge	132	10.8648	18.1769	3.96217	14.5802	7.80718	15.3	93	22	10.91	0	7	0
188	Trichobel	Belgium	Grimminge	324	10.8648	18.1769	3.96217	14.5802	7.80718	10.8	75	22	9.43	0	7	0
189	Trichobel	Belgium	Grimminge	696	10.8648	18.1769	3.96217	14.5802	7.80718	8.6	76	22	9.54	0	7	1
190	Trichobel	Belgium	Grimminge	739	10.8648	18.1769	3.96217	14.5802	7.80718	14.1	102	22	11.12	1	7	0
191	Trichobel	Belgium	Grimminge	784	10.8648	18.1769	3.96217	14.5802	7.80718	12.9	27	22	9.31	0	7	0
187	Trichobel	Belgium	Grimminge	132	10.8648	18.1769	3.96217	14.5802	7.80718	15.3	93	22	10.91	0	8	0
188	Trichobel	Belgium	Grimminge	324	10.8648	18.1769	3.96217	14.5802	7.80718	10.8	75	22	9.43	0	8	0
189	Trichobel	Belgium	Grimminge	696	10.8648	18.1769	3.96217	14.5802	7.80718	8.6	76	22	9.54	0	8	0
190	Trichobel	Belgium	Grimminge	739	10.8648	18.1769	3.96217	14.5802	7.80718	14.1	102	22	11.12	1	8	0
191	Trichobel	Belgium	Grimminge	784	10.8648	18.1769	3.96217	14.5802	7.80718	12.9	27	22	9.31	0	8	0
1	Unal	Belgium	Grimminge	11	10.8648	18.1769	3.96217	14.5802	7.80718	5	66	22	5.81	2	1	3
2	Unal	Belgium	Grimminge	42	10.8648	18.1769	3.96217	14.5802	7.80718	4.5	80	22	5.62	3	1	3
3	Unal	Belgium	Grimminge	143	10.8648	18.1769	3.96217	14.5802	7.80718	4.3	95	22	4.88	1	1	3
4	Unal	Belgium	Grimminge	168	10.8648	18.1769	3.96217	14.5802	7.80718	3.4	85	22	4.67	2	1	3
5	Unal	Belgium	Grimminge	246	10.8648	18.1769	3.96217	14.5802	7.80718	5	101	22	5.4	1	1	3
6	Unal	Belgium	Grimminge	272	10.8648	18.1769	3.96217	14.5802	7.80718	3.9	89	22	4.74	1	1	3
7	Unal	Belgium	Grimminge	326	10.8648	18.1769	3.96217	14.5802	7.80718	3.8	134	22	4.89	1	1	3
8	Unal	Belgium	Grimminge	375	10.8648	18.1769	3.96217	14.5802	7.80718	3.5	103	22	4.86	2	1	3
9	Unal	Belgium	Grimminge	401	10.8648	18.1769	3.96217	14.5802	7.80718	3.6	83	22	4.69	1	1	3
10	Unal	Belgium	Grimminge	457	10.8648	18.1769	3.96217	14.5802	7.80718	4.9	90	22	6.13	1	1	3
11	Unal	Belgium	Grimminge	489	10.8648	18.1769	3.96217	14.5802	7.80718	3.6	105	22	4.74	1	1	3
12	Unal	Belgium	Grimminge	521	10.8648	18.1769	3.96217	14.5802	7.80718	4.3	99	22	4.99	1	1	3
13	Unal	Belgium	Grimminge	557	10.8648	18.1769	3.96217	14.5802	7.80718	3.8	104	22	4.34	1	1	3
14	Unal	Belgium	Grimminge	588	10.8648	18.1769	3.96217	14.5802	7.80718	3.4	85	22	5.2	2	1	3
15	Unal	Belgium	Grimminge	642	10.8648	18.1769	3.96217	14.5802	7.80718	5.1	110	22	5.21	2	1	3
16	Unal	Belgium	Grimminge	688	10.8648	18.1769	3.96217	14.5802	7.80718	3.7	111	22	4.56	1	1	3
17	Unal	Belgium	Grimminge	725	10.8648	18.1769	3.96217	14.5802	7.80718	4.4	110	22	5.29	1	1	3
18	Unal	Belgium	Grimminge	749	10.8648	18.1769	3.96217	14.5802	7.80718	3.8	101	22	4.56	1	1	3
19	Unal	Belgium	Grimminge	787	10.8648	18.1769	3.96217	14.5802	7.80718	5.2	104	22	5.6	2	1	3
20	Unal	Belgium	Grimminge	809	10.8648	18.1769	3.96217	14.5802	7.80718	5.4	125	22	5.6	2	1	3
1	Unal	Belgium	Grimminge	11	10.8648	18.1769	3.96217	14.5802	7.80718	5	66	22	5.81	2	2	3
2	Unal	Belgium	Grimminge	42	10.8648	18.1769	3.96217	14.5802	7.80718	4.5	80	22	5.62	3	2	3
3	Unal	Belgium	Grimminge	143	10.8648	18.1769	3.96217	14.5802	7.80718	4.3	95	22	4.88	1	2	3
4	Unal	Belgium	Grimminge	168	10.8648	18.1769	3.96217	14.5802	7.80718	3.4	85	22	4.67	2	2	3
5	Unal	Belgium	Grimminge	246	10.8648	18.1769	3.96217	14.5802	7.80718	5	101	22	5.4	1	2	3
6	Unal	Belgium	Grimminge	272	10.8648	18.1769	3.96217	14.5802	7.80718	3.9	89	22	4.74	1	2	3
7	Unal	Belgium	Grimminge	326	10.8648	18.1769	3.96217	14.5802	7.80718	3.8	134	22	4.89	1	2	3
8	Unal	Belgium	Grimminge	375	10.8648	18.1769	3.96217	14.5802	7.80718	3.5	103	22	4.86	2	2	2
9	Unal	Belgium	Grimminge	401	10.8648	18.1769	3.96217	14.5802	7.80718	3.6	83	22	4.69	1	2	3
10	Unal	Belgium	Grimminge	457	10.8648	18.1769	3.96217	14.5802	7.80718	4.9	90	22	6.13	1	2	3
11	Unal	Belgium	Grimminge	489	10.8648	18.1769	3.96217	14.5802	7.80718	3.6	105	22	4.74	1	2	3
12	Unal	Belgium	Grimminge	521	10.8648	18.1769	3.96217	14.5802	7.80718	4.3	99	22	4.99	1	2	3
13	Unal	Belgium	Grimminge	557	10.8648	18.1769	3.96217	14.5802	7.80718	3.8	104	22	4.34	1	2	3
14	Unal	Belgium	Grimminge	588	10.8648	18.1769	3.96217	14.5802	7.80718	3.4	85	22	5.2	2	2	3
15	Unal	Belgium	Grimminge	642	10.8648	18.1769	3.96217	14.5802	7.80718	5.1	110	22	5.21	2	2	3
16	Unal	Belgium	Grimminge	688	10.8648	18.1769	3.96217	14.5802	7.80718	3.7	111	22	4.56	1	2	3
17	Unal	Belgium	Grimminge	725	10.8648	18.1769	3.96217	14.5802	7.80718	4.4	110	22	5.29	1	2	3
18	Unal	Belgium	Grimminge	749	10.8648	18.1769	3.96217	14.5802	7.80718	3.8	101	22	4.56	1	2	3
19	Unal	Belgium	Grimminge	787	10.8648	18.1769	3.96217	14.5802	7.80718	5.2	104	22	5.6	2	2	3
20	Unal	Belgium	Grimminge	809	10.8648	18.1769	3.96217	14.5802	7.80718	5.4	125	22	5.6	2	2	3
1	Unal	Belgium	Grimminge	11	10.8648	18.1769	3.96217	14.5802	7.80718	5	66	22	5.81	2	3	3
2	Unal	Belgium	Grimminge	42	10.8648	18.1769	3.96217	14.5802	7.80718	4.5	80	22	5.62	3	3	3
3	Unal	Belgium	Grimminge	143	10.8648	18.1769	3.96217	14.5802	7.80718	4.3	95	22	4.88	1	3	3
4	Unal	Belgium	Grimminge	168	10.8648	18.1769	3.96217	14.5802	7.80718	3.4	85	22	4.67	2	3	3
5	Unal	Belgium	Grimminge	246	10.8648	18.1769	3.96217	14.5802	7.80718	5	101	22	5.4	1	3	2
6	Unal	Belgium	Grimminge	272	10.8648	18.1769	3.96217	14.5802	7.80718	3.9	89	22	4.74	1	3	3
7	Unal	Belgium	Grimminge	326	10.8648	18.1769	3.96217	14.5802	7.80718	3.8	134	22	4.89	1	3	3
8	Unal	Belgium	Grimminge	375	10.8648	18.1769	3.96217	14.5802	7.80718	3.5	103	22	4.86	2	3	2
9	Unal	Belgium	Grimminge	401	10.8648	18.1769	3.96217	14.5802	7.80718	3.6	83	22	4.69	1	3	3
10	Unal	Belgium	Grimminge	457	10.8648	18.1769	3.96217	14.5802	7.80718	4.9	90	22	6.13	1	3	3
11	Unal	Belgium	Grimminge	489	10.8648	18.1769	3.96217	14.5802	7.80718	3.6	105	22	4.74	1	3	3
12	Unal	Belgium	Grimminge	521	10.8648	18.1769	3.96217	14.5802	7.80718	4.3	99	22	4.99	1	3	3
13	Unal	Belgium	Grimminge	557	10.8648	18.1769	3.96217	14.5802	7.80718	3.8	104	22	4.34	1	3	3
14	Unal	Belgium	Grimminge	588	10.8648	18.1769	3.96217	14.5802	7.80718	3.4	85	22	5.2	2	3	3
15	Unal	Belgium	Grimminge	642	10.8648	18.1769	3.96217	14.5802	7.80718	5.1	110	22	5.21	2	3	3
16	Unal	Belgium	Grimminge	688	10.8648	18.1769	3.96217	14.5802	7.80718	3.7	111	22	4.56	1	3	3
17	Unal	Belgium	Grimminge	725	10.8648	18.1769	3.96217	14.5802	7.80718	4.4	110	22	5.29	1	3	3
18	Unal	Belgium	Grimminge	749	10.8648	18.1769	3.96217	14.5802	7.80718	3.8	101	22	4.56	1	3	3
19	Unal	Belgium	Grimminge	787	10.8648	18.1769	3.96217	14.5802	7.80718	5.2	104	22	5.6	2	3	3
20	Unal	Belgium	Grimminge	809	10.8648	18.1769	3.96217	14.5802	7.80718	5.4	125	22	5.6	2	3	3
1	Unal	Belgium	Grimminge	11	10.8648	18.1769	3.96217	14.5802	7.80718	5	66	22	5.81	2	4	2
2	Unal	Belgium	Grimminge	42	10.8648	18.1769	3.96217	14.5802	7.80718	4.5	80	22	5.62	3	4	1
3	Unal	Belgium	Grimminge	143	10.8648	18.1769	3.96217	14.5802	7.80718	4.3	95	22	4.88	1	4	1
4	Unal	Belgium	Grimminge	168	10.8648	18.1769	3.96217	14.5802	7.80718	3.4	85	22	4.67	2	4	1
5	Unal	Belgium	Grimminge	246	10.8648	18.1769	3.96217	14.5802	7.80718	5	101	22	5.4	1	4	1
6	Unal	Belgium	Grimminge	272	10.8648	18.1769	3.96217	14.5802	7.80718	3.9	89	22	4.74	1	4	2
7	Unal	Belgium	Grimminge	326	10.8648	18.1769	3.96217	14.5802	7.80718	3.8	134	22	4.89	1	4	2
8	Unal	Belgium	Grimminge	375	10.8648	18.1769	3.96217	14.5802	7.80718	3.5	103	22	4.86	2	4	2
9	Unal	Belgium	Grimminge	401	10.8648	18.1769	3.96217	14.5802	7.80718	3.6	83	22	4.69	1	4	2
10	Unal	Belgium	Grimminge	457	10.8648	18.1769	3.96217	14.5802	7.80718	4.9	90	22	6.13	1	4	2
11	Unal	Belgium	Grimminge	489	10.8648	18.1769	3.96217	14.5802	7.80718	3.6	105	22	4.74	1	4	2
12	Unal	Belgium	Grimminge	521	10.8648	18.1769	3.96217	14.5802	7.80718	4.3	99	22	4.99	1	4	2
13	Unal	Belgium	Grimminge	557	10.8648	18.1769	3.96217	14.5802	7.80718	3.8	104	22	4.34	1	4	2
14	Unal	Belgium	Grimminge	588	10.8648	18.1769	3.96217	14.5802	7.80718	3.4	85	22	5.2	2	4	2
15	Unal	Belgium	Grimminge	642	10.8648	18.1769	3.96217	14.5802	7.80718	5.1	110	22	5.21	2	4	2
16	Unal	Belgium	Grimminge	688	10.8648	18.1769	3.96217	14.5802	7.80718	3.7	111	22	4.56	1	4	2
17	Unal	Belgium	Grimminge	725	10.8648	18.1769	3.96217	14.5802	7.80718	4.4	110	22	5.29	1	4	2
18	Unal	Belgium	Grimminge	749	10.8648	18.1769	3.96217	14.5802	7.80718	3.8	101	22	4.56	1	4	2
19	Unal	Belgium	Grimminge	787	10.8648	18.1769	3.96217	14.5802	7.80718	5.2	104	22	5.6	2	4	2
20	Unal	Belgium	Grimminge	809	10.8648	18.1769	3.96217	14.5802	7.80718	5.4	125	22	5.6	2	4	2
1	Unal	Belgium	Grimminge	11	10.8648	18.1769	3.96217	14.5802	7.80718	5	66	22	5.81	2	5	1
2	Unal	Belgium	Grimminge	42	10.8648	18.1769	3.96217	14.5802	7.80718	4.5	80	22	5.62	3	5	1
3	Unal	Belgium	Grimminge	143	10.8648	18.1769	3.96217	14.5802	7.80718	4.3	95	22	4.88	1	5	1
4	Unal	Belgium	Grimminge	168	10.8648	18.1769	3.96217	14.5802	7.80718	3.4	85	22	4.67	2	5	1
5	Unal	Belgium	Grimminge	246	10.8648	18.1769	3.96217	14.5802	7.80718	5	101	22	5.4	1	5	1
6	Unal	Belgium	Grimminge	272	10.8648	18.1769	3.96217	14.5802	7.80718	3.9	89	22	4.74	1	5	1
7	Unal	Belgium	Grimminge	326	10.8648	18.1769	3.96217	14.5802	7.80718	3.8	134	22	4.89	1	5	1
8	Unal	Belgium	Grimminge	375	10.8648	18.1769	3.96217	14.5802	7.80718	3.5	103	22	4.86	2	5	2
9	Unal	Belgium	Grimminge	401	10.8648	18.1769	3.96217	14.5802	7.80718	3.6	83	22	4.69	1	5	2
10	Unal	Belgium	Grimminge	457	10.8648	18.1769	3.96217	14.5802	7.80718	4.9	90	22	6.13	1	5	2
11	Unal	Belgium	Grimminge	489	10.8648	18.1769	3.96217	14.5802	7.80718	3.6	105	22	4.74	1	5	1
12	Unal	Belgium	Grimminge	521	10.8648	18.1769	3.96217	14.5802	7.80718	4.3	99	22	4.99	1	5	1
13	Unal	Belgium	Grimminge	557	10.8648	18.1769	3.96217	14.5802	7.80718	3.8	104	22	4.34	1	5	2
14	Unal	Belgium	Grimminge	588	10.8648	18.1769	3.96217	14.5802	7.80718	3.4	85	22	5.2	2	5	2
15	Unal	Belgium	Grimminge	642	10.8648	18.1769	3.96217	14.5802	7.80718	5.1	110	22	5.21	2	5	2
16	Unal	Belgium	Grimminge	688	10.8648	18.1769	3.96217	14.5802	7.80718	3.7	111	22	4.56	1	5	2
17	Unal	Belgium	Grimminge	725	10.8648	18.1769	3.96217	14.5802	7.80718	4.4	110	22	5.29	1	5	2
18	Unal	Belgium	Grimminge	749	10.8648	18.1769	3.96217	14.5802	7.80718	3.8	101	22	4.56	1	5	2
19	Unal	Belgium	Grimminge	787	10.8648	18.1769	3.96217	14.5802	7.80718	5.2	104	22	5.6	2	5	2
20	Unal	Belgium	Grimminge	809	10.8648	18.1769	3.96217	14.5802	7.80718	5.4	125	22	5.6	2	5	2
1	Unal	Belgium	Grimminge	11	10.8648	18.1769	3.96217	14.5802	7.80718	5	66	22	5.81	2	6	1
2	Unal	Belgium	Grimminge	42	10.8648	18.1769	3.96217	14.5802	7.80718	4.5	80	22	5.62	3	6	0
3	Unal	Belgium	Grimminge	143	10.8648	18.1769	3.96217	14.5802	7.80718	4.3	95	22	4.88	1	6	0
4	Unal	Belgium	Grimminge	168	10.8648	18.1769	3.96217	14.5802	7.80718	3.4	85	22	4.67	2	6	1
5	Unal	Belgium	Grimminge	246	10.8648	18.1769	3.96217	14.5802	7.80718	5	101	22	5.4	1	6	1
6	Unal	Belgium	Grimminge	272	10.8648	18.1769	3.96217	14.5802	7.80718	3.9	89	22	4.74	1	6	1
7	Unal	Belgium	Grimminge	326	10.8648	18.1769	3.96217	14.5802	7.80718	3.8	134	22	4.89	1	6	1
8	Unal	Belgium	Grimminge	375	10.8648	18.1769	3.96217	14.5802	7.80718	3.5	103	22	4.86	2	6	1
9	Unal	Belgium	Grimminge	401	10.8648	18.1769	3.96217	14.5802	7.80718	3.6	83	22	4.69	1	6	1
10	Unal	Belgium	Grimminge	457	10.8648	18.1769	3.96217	14.5802	7.80718	4.9	90	22	6.13	1	6	1
11	Unal	Belgium	Grimminge	489	10.8648	18.1769	3.96217	14.5802	7.80718	3.6	105	22	4.74	1	6	1
12	Unal	Belgium	Grimminge	521	10.8648	18.1769	3.96217	14.5802	7.80718	4.3	99	22	4.99	1	6	1
13	Unal	Belgium	Grimminge	557	10.8648	18.1769	3.96217	14.5802	7.80718	3.8	104	22	4.34	1	6	1
14	Unal	Belgium	Grimminge	588	10.8648	18.1769	3.96217	14.5802	7.80718	3.4	85	22	5.2	2	6	1
15	Unal	Belgium	Grimminge	642	10.8648	18.1769	3.96217	14.5802	7.80718	5.1	110	22	5.21	2	6	1
16	Unal	Belgium	Grimminge	688	10.8648	18.1769	3.96217	14.5802	7.80718	3.7	111	22	4.56	1	6	1
17	Unal	Belgium	Grimminge	725	10.8648	18.1769	3.96217	14.5802	7.80718	4.4	110	22	5.29	1	6	1
18	Unal	Belgium	Grimminge	749	10.8648	18.1769	3.96217	14.5802	7.80718	3.8	101	22	4.56	1	6	1
19	Unal	Belgium	Grimminge	787	10.8648	18.1769	3.96217	14.5802	7.80718	5.2	104	22	5.6	2	6	1
20	Unal	Belgium	Grimminge	809	10.8648	18.1769	3.96217	14.5802	7.80718	5.4	125	22	5.6	2	6	1
1	Unal	Belgium	Grimminge	11	10.8648	18.1769	3.96217	14.5802	7.80718	5	66	22	5.81	2	7	0
2	Unal	Belgium	Grimminge	42	10.8648	18.1769	3.96217	14.5802	7.80718	4.5	80	22	5.62	3	7	0
3	Unal	Belgium	Grimminge	143	10.8648	18.1769	3.96217	14.5802	7.80718	4.3	95	22	4.88	1	7	0
4	Unal	Belgium	Grimminge	168	10.8648	18.1769	3.96217	14.5802	7.80718	3.4	85	22	4.67	2	7	0
5	Unal	Belgium	Grimminge	246	10.8648	18.1769	3.96217	14.5802	7.80718	5	101	22	5.4	1	7	0
6	Unal	Belgium	Grimminge	272	10.8648	18.1769	3.96217	14.5802	7.80718	3.9	89	22	4.74	1	7	0
7	Unal	Belgium	Grimminge	326	10.8648	18.1769	3.96217	14.5802	7.80718	3.8	134	22	4.89	1	7	0
8	Unal	Belgium	Grimminge	375	10.8648	18.1769	3.96217	14.5802	7.80718	3.5	103	22	4.86	2	7	0
9	Unal	Belgium	Grimminge	401	10.8648	18.1769	3.96217	14.5802	7.80718	3.6	83	22	4.69	1	7	0
10	Unal	Belgium	Grimminge	457	10.8648	18.1769	3.96217	14.5802	7.80718	4.9	90	22	6.13	1	7	0
11	Unal	Belgium	Grimminge	489	10.8648	18.1769	3.96217	14.5802	7.80718	3.6	105	22	4.74	1	7	0
12	Unal	Belgium	Grimminge	521	10.8648	18.1769	3.96217	14.5802	7.80718	4.3	99	22	4.99	1	7	0
13	Unal	Belgium	Grimminge	557	10.8648	18.1769	3.96217	14.5802	7.80718	3.8	104	22	4.34	1	7	0
14	Unal	Belgium	Grimminge	588	10.8648	18.1769	3.96217	14.5802	7.80718	3.4	85	22	5.2	2	7	0
15	Unal	Belgium	Grimminge	642	10.8648	18.1769	3.96217	14.5802	7.80718	5.1	110	22	5.21	2	7	0
16	Unal	Belgium	Grimminge	688	10.8648	18.1769	3.96217	14.5802	7.80718	3.7	111	22	4.56	1	7	0
17	Unal	Belgium	Grimminge	725	10.8648	18.1769	3.96217	14.5802	7.80718	4.4	110	22	5.29	1	7	0
18	Unal	Belgium	Grimminge	749	10.8648	18.1769	3.96217	14.5802	7.80718	3.8	101	22	4.56	1	7	0
19	Unal	Belgium	Grimminge	787	10.8648	18.1769	3.96217	14.5802	7.80718	5.2	104	22	5.6	2	7	0
20	Unal	Belgium	Grimminge	809	10.8648	18.1769	3.96217	14.5802	7.80718	5.4	125	22	5.6	2	7	0
1	Unal	Belgium	Grimminge	11	10.8648	18.1769	3.96217	14.5802	7.80718	5	66	22	5.81	2	8	0
2	Unal	Belgium	Grimminge	42	10.8648	18.1769	3.96217	14.5802	7.80718	4.5	80	22	5.62	3	8	0
3	Unal	Belgium	Grimminge	143	10.8648	18.1769	3.96217	14.5802	7.80718	4.3	95	22	4.88	1	8	0
4	Unal	Belgium	Grimminge	168	10.8648	18.1769	3.96217	14.5802	7.80718	3.4	85	22	4.67	2	8	0
5	Unal	Belgium	Grimminge	246	10.8648	18.1769	3.96217	14.5802	7.80718	5	101	22	5.4	1	8	0
6	Unal	Belgium	Grimminge	272	10.8648	18.1769	3.96217	14.5802	7.80718	3.9	89	22	4.74	1	8	0
7	Unal	Belgium	Grimminge	326	10.8648	18.1769	3.96217	14.5802	7.80718	3.8	134	22	4.89	1	8	0
8	Unal	Belgium	Grimminge	375	10.8648	18.1769	3.96217	14.5802	7.80718	3.5	103	22	4.86	2	8	0
9	Unal	Belgium	Grimminge	401	10.8648	18.1769	3.96217	14.5802	7.80718	3.6	83	22	4.69	1	8	0
10	Unal	Belgium	Grimminge	457	10.8648	18.1769	3.96217	14.5802	7.80718	4.9	90	22	6.13	1	8	0
11	Unal	Belgium	Grimminge	489	10.8648	18.1769	3.96217	14.5802	7.80718	3.6	105	22	4.74	1	8	0
12	Unal	Belgium	Grimminge	521	10.8648	18.1769	3.96217	14.5802	7.80718	4.3	99	22	4.99	1	8	0
13	Unal	Belgium	Grimminge	557	10.8648	18.1769	3.96217	14.5802	7.80718	3.8	104	22	4.34	1	8	0
14	Unal	Belgium	Grimminge	588	10.8648	18.1769	3.96217	14.5802	7.80718	3.4	85	22	5.2	2	8	0
15	Unal	Belgium	Grimminge	642	10.8648	18.1769	3.96217	14.5802	7.80718	5.1	110	22	5.21	2	8	0
16	Unal	Belgium	Grimminge	688	10.8648	18.1769	3.96217	14.5802	7.80718	3.7	111	22	4.56	1	8	0
17	Unal	Belgium	Grimminge	725	10.8648	18.1769	3.96217	14.5802	7.80718	4.4	110	22	5.29	1	8	0
18	Unal	Belgium	Grimminge	749	10.8648	18.1769	3.96217	14.5802	7.80718	3.8	101	22	4.56	1	8	0
19	Unal	Belgium	Grimminge	787	10.8648	18.1769	3.96217	14.5802	7.80718	5.2	104	22	5.6	2	8	0
20	Unal	Belgium	Grimminge	809	10.8648	18.1769	3.96217	14.5802	7.80718	5.4	125	22	5.6	2	8	0
480	Beaupré	France 1	Beuxes(86)	8	11.9935	19.1718	5.41675	14.2562	8.36343	35.7	87	22	15.74	3	1	3
481	Beaupré	France 1	Beuxes(86)	34	11.9935	19.1718	5.41675	14.2562	8.36343	9.1	60	22	7.71	3	1	3
482	Beaupré	France 1	Beuxes(86)	48	11.9935	19.1718	5.41675	14.2562	8.36343	5.6	94	22	6.41	2	1	3
483	Beaupré	France 1	Beuxes(86)	67	11.9935	19.1718	5.41675	14.2562	8.36343	8.7	37	22	6.99	0	1	3
484	Beaupré	France 1	Beuxes(86)	88	11.9935	19.1718	5.41675	14.2562	8.36343	5.1	41	22	5.5	1	1	3
485	Beaupré	France 1	Beuxes(86)	103	11.9935	19.1718	5.41675	14.2562	8.36343	5.9	47	22	5.67	2	1	3
486	Beaupré	France 1	Beuxes(86)	150	11.9935	19.1718	5.41675	14.2562	8.36343	5.4	73	22	4.99	1	1	3
487	Beaupré	France 1	Beuxes(86)	176	11.9935	19.1718	5.41675	14.2562	8.36343	8.1	83	22	9.37	2	1	3
488	Beaupré	France 1	Beuxes(86)	197	11.9935	19.1718	5.41675	14.2562	8.36343	6.6	67	22	6.2	2	1	3
489	Beaupré	France 1	Beuxes(86)	214	11.9935	19.1718	5.41675	14.2562	8.36343	7.9	56	22	7.4	2	1	3
490	Beaupré	France 1	Beuxes(86)	235	11.9935	19.1718	5.41675	14.2562	8.36343	2.9	48	22	3.26	1	1	3
491	Beaupré	France 1	Beuxes(86)	259	11.9935	19.1718	5.41675	14.2562	8.36343	7.1	75	22	6.69	2	1	3
492	Beaupré	France 1	Beuxes(86)	286	11.9935	19.1718	5.41675	14.2562	8.36343	9.9	76	22	7.06	2	1	3
493	Beaupré	France 1	Beuxes(86)	302	11.9935	19.1718	5.41675	14.2562	8.36343	4.2	53	22	3.26	2	1	2
494	Beaupré	France 1	Beuxes(86)	338	11.9935	19.1718	5.41675	14.2562	8.36343	29.4	135	22	14.4	3	1	3
495	Beaupré	France 1	Beuxes(86)	353	11.9935	19.1718	5.41675	14.2562	8.36343	4.2	55	22	4.62	1	1	2
496	Beaupré	France 1	Beuxes(86)	371	11.9935	19.1718	5.41675	14.2562	8.36343	21.8	91	22	12.08	3	1	3
497	Beaupré	France 1	Beuxes(86)	431	11.9935	19.1718	5.41675	14.2562	8.36343	6.8	87	22	6.19	1	1	3
498	Beaupré	France 1	Beuxes(86)	459	11.9935	19.1718	5.41675	14.2562	8.36343	5.3	62	22	5.07	1	1	3
499	Beaupré	France 1	Beuxes(86)	488	11.9935	19.1718	5.41675	14.2562	8.36343	6.4	82	22	5.03	1	1	3
500	Beaupré	France 1	Beuxes(86)	514	11.9935	19.1718	5.41675	14.2562	8.36343	37.3	112	22	15.53	3	1	3
501	Beaupré	France 1	Beuxes(86)	536	11.9935	19.1718	5.41675	14.2562	8.36343	10.3	96	22	7.94	2	1	3
502	Beaupré	France 1	Beuxes(86)	560	11.9935	19.1718	5.41675	14.2562	8.36343	2.6	58	22	4.28	1	1	3
503	Beaupré	France 1	Beuxes(86)	630	11.9935	19.1718	5.41675	14.2562	8.36343	3.5	81	22	4.16	1	1	3
504	Beaupré	France 1	Beuxes(86)	655	11.9935	19.1718	5.41675	14.2562	8.36343	12.3	97	22	8.25	2	1	3
505	Beaupré	France 1	Beuxes(86)	689	11.9935	19.1718	5.41675	14.2562	8.36343	23.2	107	22	12.56	3	1	3
506	Beaupré	France 1	Beuxes(86)	750	11.9935	19.1718	5.41675	14.2562	8.36343	8.7	90	22	7.75	2	1	3
507	Beaupré	France 1	Beuxes(86)	790	11.9935	19.1718	5.41675	14.2562	8.36343	19.7	131	22	11.49	2	1	3
480	Beaupré	France 1	Beuxes(86)	8	11.9935	19.1718	5.41675	14.2562	8.36343	35.7	87	22	15.74	3	2	3
481	Beaupré	France 1	Beuxes(86)	34	11.9935	19.1718	5.41675	14.2562	8.36343	9.1	60	22	7.71	3	2	3
482	Beaupré	France 1	Beuxes(86)	48	11.9935	19.1718	5.41675	14.2562	8.36343	5.6	94	22	6.41	2	2	3
483	Beaupré	France 1	Beuxes(86)	67	11.9935	19.1718	5.41675	14.2562	8.36343	8.7	37	22	6.99	0	2	3
484	Beaupré	France 1	Beuxes(86)	88	11.9935	19.1718	5.41675	14.2562	8.36343	5.1	41	22	5.5	1	2	2
485	Beaupré	France 1	Beuxes(86)	103	11.9935	19.1718	5.41675	14.2562	8.36343	5.9	47	22	5.67	2	2	3
486	Beaupré	France 1	Beuxes(86)	150	11.9935	19.1718	5.41675	14.2562	8.36343	5.4	73	22	4.99	1	2	2
487	Beaupré	France 1	Beuxes(86)	176	11.9935	19.1718	5.41675	14.2562	8.36343	8.1	83	22	9.37	2	2	3
488	Beaupré	France 1	Beuxes(86)	197	11.9935	19.1718	5.41675	14.2562	8.36343	6.6	67	22	6.2	2	2	2
489	Beaupré	France 1	Beuxes(86)	214	11.9935	19.1718	5.41675	14.2562	8.36343	7.9	56	22	7.4	2	2	3
490	Beaupré	France 1	Beuxes(86)	235	11.9935	19.1718	5.41675	14.2562	8.36343	2.9	48	22	3.26	1	2	3
491	Beaupré	France 1	Beuxes(86)	259	11.9935	19.1718	5.41675	14.2562	8.36343	7.1	75	22	6.69	2	2	3
492	Beaupré	France 1	Beuxes(86)	286	11.9935	19.1718	5.41675	14.2562	8.36343	9.9	76	22	7.06	2	2	3
493	Beaupré	France 1	Beuxes(86)	302	11.9935	19.1718	5.41675	14.2562	8.36343	4.2	53	22	3.26	2	2	2
494	Beaupré	France 1	Beuxes(86)	338	11.9935	19.1718	5.41675	14.2562	8.36343	29.4	135	22	14.4	3	2	3
495	Beaupré	France 1	Beuxes(86)	353	11.9935	19.1718	5.41675	14.2562	8.36343	4.2	55	22	4.62	1	2	2
496	Beaupré	France 1	Beuxes(86)	371	11.9935	19.1718	5.41675	14.2562	8.36343	21.8	91	22	12.08	3	2	3
497	Beaupré	France 1	Beuxes(86)	431	11.9935	19.1718	5.41675	14.2562	8.36343	6.8	87	22	6.19	1	2	3
498	Beaupré	France 1	Beuxes(86)	459	11.9935	19.1718	5.41675	14.2562	8.36343	5.3	62	22	5.07	1	2	3
499	Beaupré	France 1	Beuxes(86)	488	11.9935	19.1718	5.41675	14.2562	8.36343	6.4	82	22	5.03	1	2	3
500	Beaupré	France 1	Beuxes(86)	514	11.9935	19.1718	5.41675	14.2562	8.36343	37.3	112	22	15.53	3	2	3
501	Beaupré	France 1	Beuxes(86)	536	11.9935	19.1718	5.41675	14.2562	8.36343	10.3	96	22	7.94	2	2	3
502	Beaupré	France 1	Beuxes(86)	560	11.9935	19.1718	5.41675	14.2562	8.36343	2.6	58	22	4.28	1	2	2
503	Beaupré	France 1	Beuxes(86)	630	11.9935	19.1718	5.41675	14.2562	8.36343	3.5	81	22	4.16	1	2	3
504	Beaupré	France 1	Beuxes(86)	655	11.9935	19.1718	5.41675	14.2562	8.36343	12.3	97	22	8.25	2	2	3
505	Beaupré	France 1	Beuxes(86)	689	11.9935	19.1718	5.41675	14.2562	8.36343	23.2	107	22	12.56	3	2	3
506	Beaupré	France 1	Beuxes(86)	750	11.9935	19.1718	5.41675	14.2562	8.36343	8.7	90	22	7.75	2	2	3
507	Beaupré	France 1	Beuxes(86)	790	11.9935	19.1718	5.41675	14.2562	8.36343	19.7	131	22	11.49	2	2	3
480	Beaupré	France 1	Beuxes(86)	8	11.9935	19.1718	5.41675	14.2562	8.36343	35.7	87	22	15.74	3	3	2
481	Beaupré	France 1	Beuxes(86)	34	11.9935	19.1718	5.41675	14.2562	8.36343	9.1	60	22	7.71	3	3	2
482	Beaupré	France 1	Beuxes(86)	48	11.9935	19.1718	5.41675	14.2562	8.36343	5.6	94	22	6.41	2	3	3
483	Beaupré	France 1	Beuxes(86)	67	11.9935	19.1718	5.41675	14.2562	8.36343	8.7	37	22	6.99	0	3	2
484	Beaupré	France 1	Beuxes(86)	88	11.9935	19.1718	5.41675	14.2562	8.36343	5.1	41	22	5.5	1	3	2
485	Beaupré	France 1	Beuxes(86)	103	11.9935	19.1718	5.41675	14.2562	8.36343	5.9	47	22	5.67	2	3	2
486	Beaupré	France 1	Beuxes(86)	150	11.9935	19.1718	5.41675	14.2562	8.36343	5.4	73	22	4.99	1	3	2
487	Beaupré	France 1	Beuxes(86)	176	11.9935	19.1718	5.41675	14.2562	8.36343	8.1	83	22	9.37	2	3	3
488	Beaupré	France 1	Beuxes(86)	197	11.9935	19.1718	5.41675	14.2562	8.36343	6.6	67	22	6.2	2	3	2
489	Beaupré	France 1	Beuxes(86)	214	11.9935	19.1718	5.41675	14.2562	8.36343	7.9	56	22	7.4	2	3	2
490	Beaupré	France 1	Beuxes(86)	235	11.9935	19.1718	5.41675	14.2562	8.36343	2.9	48	22	3.26	1	3	2
491	Beaupré	France 1	Beuxes(86)	259	11.9935	19.1718	5.41675	14.2562	8.36343	7.1	75	22	6.69	2	3	2
492	Beaupré	France 1	Beuxes(86)	286	11.9935	19.1718	5.41675	14.2562	8.36343	9.9	76	22	7.06	2	3	2
493	Beaupré	France 1	Beuxes(86)	302	11.9935	19.1718	5.41675	14.2562	8.36343	4.2	53	22	3.26	2	3	1
494	Beaupré	France 1	Beuxes(86)	338	11.9935	19.1718	5.41675	14.2562	8.36343	29.4	135	22	14.4	3	3	2
495	Beaupré	France 1	Beuxes(86)	353	11.9935	19.1718	5.41675	14.2562	8.36343	4.2	55	22	4.62	1	3	2
496	Beaupré	France 1	Beuxes(86)	371	11.9935	19.1718	5.41675	14.2562	8.36343	21.8	91	22	12.08	3	3	3
497	Beaupré	France 1	Beuxes(86)	431	11.9935	19.1718	5.41675	14.2562	8.36343	6.8	87	22	6.19	1	3	2
498	Beaupré	France 1	Beuxes(86)	459	11.9935	19.1718	5.41675	14.2562	8.36343	5.3	62	22	5.07	1	3	2
499	Beaupré	France 1	Beuxes(86)	488	11.9935	19.1718	5.41675	14.2562	8.36343	6.4	82	22	5.03	1	3	2
500	Beaupré	France 1	Beuxes(86)	514	11.9935	19.1718	5.41675	14.2562	8.36343	37.3	112	22	15.53	3	3	3
501	Beaupré	France 1	Beuxes(86)	536	11.9935	19.1718	5.41675	14.2562	8.36343	10.3	96	22	7.94	2	3	3
502	Beaupré	France 1	Beuxes(86)	560	11.9935	19.1718	5.41675	14.2562	8.36343	2.6	58	22	4.28	1	3	2
503	Beaupré	France 1	Beuxes(86)	630	11.9935	19.1718	5.41675	14.2562	8.36343	3.5	81	22	4.16	1	3	3
504	Beaupré	France 1	Beuxes(86)	655	11.9935	19.1718	5.41675	14.2562	8.36343	12.3	97	22	8.25	2	3	3
505	Beaupré	France 1	Beuxes(86)	689	11.9935	19.1718	5.41675	14.2562	8.36343	23.2	107	22	12.56	3	3	3
506	Beaupré	France 1	Beuxes(86)	750	11.9935	19.1718	5.41675	14.2562	8.36343	8.7	90	22	7.75	2	3	2
507	Beaupré	France 1	Beuxes(86)	790	11.9935	19.1718	5.41675	14.2562	8.36343	19.7	131	22	11.49	2	3	3
480	Beaupré	France 1	Beuxes(86)	8	11.9935	19.1718	5.41675	14.2562	8.36343	35.7	87	22	15.74	3	4	1
481	Beaupré	France 1	Beuxes(86)	34	11.9935	19.1718	5.41675	14.2562	8.36343	9.1	60	22	7.71	3	4	2
482	Beaupré	France 1	Beuxes(86)	48	11.9935	19.1718	5.41675	14.2562	8.36343	5.6	94	22	6.41	2	4	2
483	Beaupré	France 1	Beuxes(86)	67	11.9935	19.1718	5.41675	14.2562	8.36343	8.7	37	22	6.99	0	4	2
484	Beaupré	France 1	Beuxes(86)	88	11.9935	19.1718	5.41675	14.2562	8.36343	5.1	41	22	5.5	1	4	1
485	Beaupré	France 1	Beuxes(86)	103	11.9935	19.1718	5.41675	14.2562	8.36343	5.9	47	22	5.67	2	4	1
486	Beaupré	France 1	Beuxes(86)	150	11.9935	19.1718	5.41675	14.2562	8.36343	5.4	73	22	4.99	1	4	1
487	Beaupré	France 1	Beuxes(86)	176	11.9935	19.1718	5.41675	14.2562	8.36343	8.1	83	22	9.37	2	4	2
488	Beaupré	France 1	Beuxes(86)	197	11.9935	19.1718	5.41675	14.2562	8.36343	6.6	67	22	6.2	2	4	1
489	Beaupré	France 1	Beuxes(86)	214	11.9935	19.1718	5.41675	14.2562	8.36343	7.9	56	22	7.4	2	4	2
490	Beaupré	France 1	Beuxes(86)	235	11.9935	19.1718	5.41675	14.2562	8.36343	2.9	48	22	3.26	1	4	2
491	Beaupré	France 1	Beuxes(86)	259	11.9935	19.1718	5.41675	14.2562	8.36343	7.1	75	22	6.69	2	4	1
492	Beaupré	France 1	Beuxes(86)	286	11.9935	19.1718	5.41675	14.2562	8.36343	9.9	76	22	7.06	2	4	1
493	Beaupré	France 1	Beuxes(86)	302	11.9935	19.1718	5.41675	14.2562	8.36343	4.2	53	22	3.26	2	4	1
494	Beaupré	France 1	Beuxes(86)	338	11.9935	19.1718	5.41675	14.2562	8.36343	29.4	135	22	14.4	3	4	2
495	Beaupré	France 1	Beuxes(86)	353	11.9935	19.1718	5.41675	14.2562	8.36343	4.2	55	22	4.62	1	4	1
496	Beaupré	France 1	Beuxes(86)	371	11.9935	19.1718	5.41675	14.2562	8.36343	21.8	91	22	12.08	3	4	2
497	Beaupré	France 1	Beuxes(86)	431	11.9935	19.1718	5.41675	14.2562	8.36343	6.8	87	22	6.19	1	4	2
498	Beaupré	France 1	Beuxes(86)	459	11.9935	19.1718	5.41675	14.2562	8.36343	5.3	62	22	5.07	1	4	2
499	Beaupré	France 1	Beuxes(86)	488	11.9935	19.1718	5.41675	14.2562	8.36343	6.4	82	22	5.03	1	4	2
500	Beaupré	France 1	Beuxes(86)	514	11.9935	19.1718	5.41675	14.2562	8.36343	37.3	112	22	15.53	3	4	2
501	Beaupré	France 1	Beuxes(86)	536	11.9935	19.1718	5.41675	14.2562	8.36343	10.3	96	22	7.94	2	4	2
502	Beaupré	France 1	Beuxes(86)	560	11.9935	19.1718	5.41675	14.2562	8.36343	2.6	58	22	4.28	1	4	1
503	Beaupré	France 1	Beuxes(86)	630	11.9935	19.1718	5.41675	14.2562	8.36343	3.5	81	22	4.16	1	4	2
504	Beaupré	France 1	Beuxes(86)	655	11.9935	19.1718	5.41675	14.2562	8.36343	12.3	97	22	8.25	2	4	2
505	Beaupré	France 1	Beuxes(86)	689	11.9935	19.1718	5.41675	14.2562	8.36343	23.2	107	22	12.56	3	4	1
506	Beaupré	France 1	Beuxes(86)	750	11.9935	19.1718	5.41675	14.2562	8.36343	8.7	90	22	7.75	2	4	2
507	Beaupré	France 1	Beuxes(86)	790	11.9935	19.1718	5.41675	14.2562	8.36343	19.7	131	22	11.49	2	4	2
480	Beaupré	France 1	Beuxes(86)	8	11.9935	19.1718	5.41675	14.2562	8.36343	35.7	87	22	15.74	3	5	1
481	Beaupré	France 1	Beuxes(86)	34	11.9935	19.1718	5.41675	14.2562	8.36343	9.1	60	22	7.71	3	5	1
482	Beaupré	France 1	Beuxes(86)	48	11.9935	19.1718	5.41675	14.2562	8.36343	5.6	94	22	6.41	2	5	2
483	Beaupré	France 1	Beuxes(86)	67	11.9935	19.1718	5.41675	14.2562	8.36343	8.7	37	22	6.99	0	5	1
484	Beaupré	France 1	Beuxes(86)	88	11.9935	19.1718	5.41675	14.2562	8.36343	5.1	41	22	5.5	1	5	1
485	Beaupré	France 1	Beuxes(86)	103	11.9935	19.1718	5.41675	14.2562	8.36343	5.9	47	22	5.67	2	5	1
486	Beaupré	France 1	Beuxes(86)	150	11.9935	19.1718	5.41675	14.2562	8.36343	5.4	73	22	4.99	1	5	1
487	Beaupré	France 1	Beuxes(86)	176	11.9935	19.1718	5.41675	14.2562	8.36343	8.1	83	22	9.37	2	5	2
488	Beaupré	France 1	Beuxes(86)	197	11.9935	19.1718	5.41675	14.2562	8.36343	6.6	67	22	6.2	2	5	1
489	Beaupré	France 1	Beuxes(86)	214	11.9935	19.1718	5.41675	14.2562	8.36343	7.9	56	22	7.4	2	5	1
490	Beaupré	France 1	Beuxes(86)	235	11.9935	19.1718	5.41675	14.2562	8.36343	2.9	48	22	3.26	1	5	1
491	Beaupré	France 1	Beuxes(86)	259	11.9935	19.1718	5.41675	14.2562	8.36343	7.1	75	22	6.69	2	5	1
492	Beaupré	France 1	Beuxes(86)	286	11.9935	19.1718	5.41675	14.2562	8.36343	9.9	76	22	7.06	2	5	1
493	Beaupré	France 1	Beuxes(86)	302	11.9935	19.1718	5.41675	14.2562	8.36343	4.2	53	22	3.26	2	5	1
494	Beaupré	France 1	Beuxes(86)	338	11.9935	19.1718	5.41675	14.2562	8.36343	29.4	135	22	14.4	3	5	1
495	Beaupré	France 1	Beuxes(86)	353	11.9935	19.1718	5.41675	14.2562	8.36343	4.2	55	22	4.62	1	5	1
496	Beaupré	France 1	Beuxes(86)	371	11.9935	19.1718	5.41675	14.2562	8.36343	21.8	91	22	12.08	3	5	1
497	Beaupré	France 1	Beuxes(86)	431	11.9935	19.1718	5.41675	14.2562	8.36343	6.8	87	22	6.19	1	5	1
498	Beaupré	France 1	Beuxes(86)	459	11.9935	19.1718	5.41675	14.2562	8.36343	5.3	62	22	5.07	1	5	1
499	Beaupré	France 1	Beuxes(86)	488	11.9935	19.1718	5.41675	14.2562	8.36343	6.4	82	22	5.03	1	5	2
500	Beaupré	France 1	Beuxes(86)	514	11.9935	19.1718	5.41675	14.2562	8.36343	37.3	112	22	15.53	3	5	1
501	Beaupré	France 1	Beuxes(86)	536	11.9935	19.1718	5.41675	14.2562	8.36343	10.3	96	22	7.94	2	5	2
502	Beaupré	France 1	Beuxes(86)	560	11.9935	19.1718	5.41675	14.2562	8.36343	2.6	58	22	4.28	1	5	1
503	Beaupré	France 1	Beuxes(86)	630	11.9935	19.1718	5.41675	14.2562	8.36343	3.5	81	22	4.16	1	5	2
504	Beaupré	France 1	Beuxes(86)	655	11.9935	19.1718	5.41675	14.2562	8.36343	12.3	97	22	8.25	2	5	1
505	Beaupré	France 1	Beuxes(86)	689	11.9935	19.1718	5.41675	14.2562	8.36343	23.2	107	22	12.56	3	5	1
506	Beaupré	France 1	Beuxes(86)	750	11.9935	19.1718	5.41675	14.2562	8.36343	8.7	90	22	7.75	2	5	2
507	Beaupré	France 1	Beuxes(86)	790	11.9935	19.1718	5.41675	14.2562	8.36343	19.7	131	22	11.49	2	5	2
480	Beaupré	France 1	Beuxes(86)	8	11.9935	19.1718	5.41675	14.2562	8.36343	35.7	87	22	15.74	3	6	1
481	Beaupré	France 1	Beuxes(86)	34	11.9935	19.1718	5.41675	14.2562	8.36343	9.1	60	22	7.71	3	6	1
482	Beaupré	France 1	Beuxes(86)	48	11.9935	19.1718	5.41675	14.2562	8.36343	5.6	94	22	6.41	2	6	1
483	Beaupré	France 1	Beuxes(86)	67	11.9935	19.1718	5.41675	14.2562	8.36343	8.7	37	22	6.99	0	6	1
484	Beaupré	France 1	Beuxes(86)	88	11.9935	19.1718	5.41675	14.2562	8.36343	5.1	41	22	5.5	1	6	0
485	Beaupré	France 1	Beuxes(86)	103	11.9935	19.1718	5.41675	14.2562	8.36343	5.9	47	22	5.67	2	6	1
486	Beaupré	France 1	Beuxes(86)	150	11.9935	19.1718	5.41675	14.2562	8.36343	5.4	73	22	4.99	1	6	0
487	Beaupré	France 1	Beuxes(86)	176	11.9935	19.1718	5.41675	14.2562	8.36343	8.1	83	22	9.37	2	6	1
488	Beaupré	France 1	Beuxes(86)	197	11.9935	19.1718	5.41675	14.2562	8.36343	6.6	67	22	6.2	2	6	0
489	Beaupré	France 1	Beuxes(86)	214	11.9935	19.1718	5.41675	14.2562	8.36343	7.9	56	22	7.4	2	6	1
490	Beaupré	France 1	Beuxes(86)	235	11.9935	19.1718	5.41675	14.2562	8.36343	2.9	48	22	3.26	1	6	1
491	Beaupré	France 1	Beuxes(86)	259	11.9935	19.1718	5.41675	14.2562	8.36343	7.1	75	22	6.69	2	6	1
492	Beaupré	France 1	Beuxes(86)	286	11.9935	19.1718	5.41675	14.2562	8.36343	9.9	76	22	7.06	2	6	1
493	Beaupré	France 1	Beuxes(86)	302	11.9935	19.1718	5.41675	14.2562	8.36343	4.2	53	22	3.26	2	6	1
494	Beaupré	France 1	Beuxes(86)	338	11.9935	19.1718	5.41675	14.2562	8.36343	29.4	135	22	14.4	3	6	1
495	Beaupré	France 1	Beuxes(86)	353	11.9935	19.1718	5.41675	14.2562	8.36343	4.2	55	22	4.62	1	6	1
496	Beaupré	France 1	Beuxes(86)	371	11.9935	19.1718	5.41675	14.2562	8.36343	21.8	91	22	12.08	3	6	1
497	Beaupré	France 1	Beuxes(86)	431	11.9935	19.1718	5.41675	14.2562	8.36343	6.8	87	22	6.19	1	6	1
498	Beaupré	France 1	Beuxes(86)	459	11.9935	19.1718	5.41675	14.2562	8.36343	5.3	62	22	5.07	1	6	1
499	Beaupré	France 1	Beuxes(86)	488	11.9935	19.1718	5.41675	14.2562	8.36343	6.4	82	22	5.03	1	6	1
500	Beaupré	France 1	Beuxes(86)	514	11.9935	19.1718	5.41675	14.2562	8.36343	37.3	112	22	15.53	3	6	1
501	Beaupré	France 1	Beuxes(86)	536	11.9935	19.1718	5.41675	14.2562	8.36343	10.3	96	22	7.94	2	6	1
502	Beaupré	France 1	Beuxes(86)	560	11.9935	19.1718	5.41675	14.2562	8.36343	2.6	58	22	4.28	1	6	1
503	Beaupré	France 1	Beuxes(86)	630	11.9935	19.1718	5.41675	14.2562	8.36343	3.5	81	22	4.16	1	6	1
504	Beaupré	France 1	Beuxes(86)	655	11.9935	19.1718	5.41675	14.2562	8.36343	12.3	97	22	8.25	2	6	1
505	Beaupré	France 1	Beuxes(86)	689	11.9935	19.1718	5.41675	14.2562	8.36343	23.2	107	22	12.56	3	6	0
506	Beaupré	France 1	Beuxes(86)	750	11.9935	19.1718	5.41675	14.2562	8.36343	8.7	90	22	7.75	2	6	1
507	Beaupré	France 1	Beuxes(86)	790	11.9935	19.1718	5.41675	14.2562	8.36343	19.7	131	22	11.49	2	6	1
480	Beaupré	France 1	Beuxes(86)	8	11.9935	19.1718	5.41675	14.2562	8.36343	35.7	87	22	15.74	3	7	0
481	Beaupré	France 1	Beuxes(86)	34	11.9935	19.1718	5.41675	14.2562	8.36343	9.1	60	22	7.71	3	7	0
482	Beaupré	France 1	Beuxes(86)	48	11.9935	19.1718	5.41675	14.2562	8.36343	5.6	94	22	6.41	2	7	0
483	Beaupré	France 1	Beuxes(86)	67	11.9935	19.1718	5.41675	14.2562	8.36343	8.7	37	22	6.99	0	7	0
484	Beaupré	France 1	Beuxes(86)	88	11.9935	19.1718	5.41675	14.2562	8.36343	5.1	41	22	5.5	1	7	0
485	Beaupré	France 1	Beuxes(86)	103	11.9935	19.1718	5.41675	14.2562	8.36343	5.9	47	22	5.67	2	7	0
486	Beaupré	France 1	Beuxes(86)	150	11.9935	19.1718	5.41675	14.2562	8.36343	5.4	73	22	4.99	1	7	0
487	Beaupré	France 1	Beuxes(86)	176	11.9935	19.1718	5.41675	14.2562	8.36343	8.1	83	22	9.37	2	7	0
488	Beaupré	France 1	Beuxes(86)	197	11.9935	19.1718	5.41675	14.2562	8.36343	6.6	67	22	6.2	2	7	0
489	Beaupré	France 1	Beuxes(86)	214	11.9935	19.1718	5.41675	14.2562	8.36343	7.9	56	22	7.4	2	7	0
490	Beaupré	France 1	Beuxes(86)	235	11.9935	19.1718	5.41675	14.2562	8.36343	2.9	48	22	3.26	1	7	0
491	Beaupré	France 1	Beuxes(86)	259	11.9935	19.1718	5.41675	14.2562	8.36343	7.1	75	22	6.69	2	7	0
492	Beaupré	France 1	Beuxes(86)	286	11.9935	19.1718	5.41675	14.2562	8.36343	9.9	76	22	7.06	2	7	0
493	Beaupré	France 1	Beuxes(86)	302	11.9935	19.1718	5.41675	14.2562	8.36343	4.2	53	22	3.26	2	7	0
494	Beaupré	France 1	Beuxes(86)	338	11.9935	19.1718	5.41675	14.2562	8.36343	29.4	135	22	14.4	3	7	0
495	Beaupré	France 1	Beuxes(86)	353	11.9935	19.1718	5.41675	14.2562	8.36343	4.2	55	22	4.62	1	7	0
496	Beaupré	France 1	Beuxes(86)	371	11.9935	19.1718	5.41675	14.2562	8.36343	21.8	91	22	12.08	3	7	0
497	Beaupré	France 1	Beuxes(86)	431	11.9935	19.1718	5.41675	14.2562	8.36343	6.8	87	22	6.19	1	7	0
498	Beaupré	France 1	Beuxes(86)	459	11.9935	19.1718	5.41675	14.2562	8.36343	5.3	62	22	5.07	1	7	0
499	Beaupré	France 1	Beuxes(86)	488	11.9935	19.1718	5.41675	14.2562	8.36343	6.4	82	22	5.03	1	7	0
500	Beaupré	France 1	Beuxes(86)	514	11.9935	19.1718	5.41675	14.2562	8.36343	37.3	112	22	15.53	3	7	0
501	Beaupré	France 1	Beuxes(86)	536	11.9935	19.1718	5.41675	14.2562	8.36343	10.3	96	22	7.94	2	7	0
502	Beaupré	France 1	Beuxes(86)	560	11.9935	19.1718	5.41675	14.2562	8.36343	2.6	58	22	4.28	1	7	0
503	Beaupré	France 1	Beuxes(86)	630	11.9935	19.1718	5.41675	14.2562	8.36343	3.5	81	22	4.16	1	7	0
504	Beaupré	France 1	Beuxes(86)	655	11.9935	19.1718	5.41675	14.2562	8.36343	12.3	97	22	8.25	2	7	0
505	Beaupré	France 1	Beuxes(86)	689	11.9935	19.1718	5.41675	14.2562	8.36343	23.2	107	22	12.56	3	7	0
506	Beaupré	France 1	Beuxes(86)	750	11.9935	19.1718	5.41675	14.2562	8.36343	8.7	90	22	7.75	2	7	0
507	Beaupré	France 1	Beuxes(86)	790	11.9935	19.1718	5.41675	14.2562	8.36343	19.7	131	22	11.49	2	7	0
480	Beaupré	France 1	Beuxes(86)	8	11.9935	19.1718	5.41675	14.2562	8.36343	35.7	87	22	15.74	3	8	0
481	Beaupré	France 1	Beuxes(86)	34	11.9935	19.1718	5.41675	14.2562	8.36343	9.1	60	22	7.71	3	8	0
482	Beaupré	France 1	Beuxes(86)	48	11.9935	19.1718	5.41675	14.2562	8.36343	5.6	94	22	6.41	2	8	0
483	Beaupré	France 1	Beuxes(86)	67	11.9935	19.1718	5.41675	14.2562	8.36343	8.7	37	22	6.99	0	8	0
484	Beaupré	France 1	Beuxes(86)	88	11.9935	19.1718	5.41675	14.2562	8.36343	5.1	41	22	5.5	1	8	0
485	Beaupré	France 1	Beuxes(86)	103	11.9935	19.1718	5.41675	14.2562	8.36343	5.9	47	22	5.67	2	8	0
486	Beaupré	France 1	Beuxes(86)	150	11.9935	19.1718	5.41675	14.2562	8.36343	5.4	73	22	4.99	1	8	0
487	Beaupré	France 1	Beuxes(86)	176	11.9935	19.1718	5.41675	14.2562	8.36343	8.1	83	22	9.37	2	8	0
488	Beaupré	France 1	Beuxes(86)	197	11.9935	19.1718	5.41675	14.2562	8.36343	6.6	67	22	6.2	2	8	0
489	Beaupré	France 1	Beuxes(86)	214	11.9935	19.1718	5.41675	14.2562	8.36343	7.9	56	22	7.4	2	8	0
490	Beaupré	France 1	Beuxes(86)	235	11.9935	19.1718	5.41675	14.2562	8.36343	2.9	48	22	3.26	1	8	0
491	Beaupré	France 1	Beuxes(86)	259	11.9935	19.1718	5.41675	14.2562	8.36343	7.1	75	22	6.69	2	8	0
492	Beaupré	France 1	Beuxes(86)	286	11.9935	19.1718	5.41675	14.2562	8.36343	9.9	76	22	7.06	2	8	0
493	Beaupré	France 1	Beuxes(86)	302	11.9935	19.1718	5.41675	14.2562	8.36343	4.2	53	22	3.26	2	8	0
494	Beaupré	France 1	Beuxes(86)	338	11.9935	19.1718	5.41675	14.2562	8.36343	29.4	135	22	14.4	3	8	0
495	Beaupré	France 1	Beuxes(86)	353	11.9935	19.1718	5.41675	14.2562	8.36343	4.2	55	22	4.62	1	8	0
496	Beaupré	France 1	Beuxes(86)	371	11.9935	19.1718	5.41675	14.2562	8.36343	21.8	91	22	12.08	3	8	0
497	Beaupré	France 1	Beuxes(86)	431	11.9935	19.1718	5.41675	14.2562	8.36343	6.8	87	22	6.19	1	8	0
498	Beaupré	France 1	Beuxes(86)	459	11.9935	19.1718	5.41675	14.2562	8.36343	5.3	62	22	5.07	1	8	0
499	Beaupré	France 1	Beuxes(86)	488	11.9935	19.1718	5.41675	14.2562	8.36343	6.4	82	22	5.03	1	8	0
500	Beaupré	France 1	Beuxes(86)	514	11.9935	19.1718	5.41675	14.2562	8.36343	37.3	112	22	15.53	3	8	0
501	Beaupré	France 1	Beuxes(86)	536	11.9935	19.1718	5.41675	14.2562	8.36343	10.3	96	22	7.94	2	8	0
502	Beaupré	France 1	Beuxes(86)	560	11.9935	19.1718	5.41675	14.2562	8.36343	2.6	58	22	4.28	1	8	0
503	Beaupré	France 1	Beuxes(86)	630	11.9935	19.1718	5.41675	14.2562	8.36343	3.5	81	22	4.16	1	8	0
504	Beaupré	France 1	Beuxes(86)	655	11.9935	19.1718	5.41675	14.2562	8.36343	12.3	97	22	8.25	2	8	0
505	Beaupré	France 1	Beuxes(86)	689	11.9935	19.1718	5.41675	14.2562	8.36343	23.2	107	22	12.56	3	8	0
506	Beaupré	France 1	Beuxes(86)	750	11.9935	19.1718	5.41675	14.2562	8.36343	8.7	90	22	7.75	2	8	0
507	Beaupré	France 1	Beuxes(86)	790	11.9935	19.1718	5.41675	14.2562	8.36343	19.7	131	22	11.49	2	8	0
556	Beaupré	France 3	Saint-Usage(21)	18	9.09752	18.2237	0.693025	14.2553	8.36494	2.1	45	22	3.64	1	1	3
557	Beaupré	France 3	Saint-Usage(21)	41	9.09752	18.2237	0.693025	14.2553	8.36494	7.1	57	22	6.57	2	1	3
558	Beaupré	France 3	Saint-Usage(21)	107	9.09752	18.2237	0.693025	14.2553	8.36494	2	35	22	3.02	1	1	3
559	Beaupré	France 3	Saint-Usage(21)	153	9.09752	18.2237	0.693025	14.2553	8.36494	4.5	45	22	4.86	1	1	3
560	Beaupré	France 3	Saint-Usage(21)	170	9.09752	18.2237	0.693025	14.2553	8.36494	5.3	50	22	6.03	1	1	3
561	Beaupré	France 3	Saint-Usage(21)	210	9.09752	18.2237	0.693025	14.2553	8.36494	2.7	64	22	4.82	1	1	3
562	Beaupré	France 3	Saint-Usage(21)	247	9.09752	18.2237	0.693025	14.2553	8.36494	10	76	22	8.08	2	1	3
563	Beaupré	France 3	Saint-Usage(21)	262	9.09752	18.2237	0.693025	14.2553	8.36494	4.3	40	22	4.99	0	1	3
564	Beaupré	France 3	Saint-Usage(21)	290	9.09752	18.2237	0.693025	14.2553	8.36494	4.9	66	22	5.29	1	1	3
565	Beaupré	France 3	Saint-Usage(21)	315	9.09752	18.2237	0.693025	14.2553	8.36494	2.6	40	22	3.32	1	1	3
566	Beaupré	France 3	Saint-Usage(21)	359	9.09752	18.2237	0.693025	14.2553	8.36494	1.7	59	22	3.38	1	1	3
567	Beaupré	France 3	Saint-Usage(21)	386	9.09752	18.2237	0.693025	14.2553	8.36494	2.7	63	22	2.59	1	1	3
568	Beaupré	France 3	Saint-Usage(21)	464	9.09752	18.2237	0.693025	14.2553	8.36494	2.8	56	22	2.75	1	1	3
569	Beaupré	France 3	Saint-Usage(21)	510	9.09752	18.2237	0.693025	14.2553	8.36494	2.6	78	22	3.25	1	1	3
570	Beaupré	France 3	Saint-Usage(21)	522	9.09752	18.2237	0.693025	14.2553	8.36494	4.4	74	22	5.8	1	1	3
571	Beaupré	France 3	Saint-Usage(21)	546	9.09752	18.2237	0.693025	14.2553	8.36494	2.8	44	22	3.43	1	1	3
572	Beaupré	France 3	Saint-Usage(21)	641	9.09752	18.2237	0.693025	14.2553	8.36494	4.1	30	22	4.57	0	1	3
573	Beaupré	France 3	Saint-Usage(21)	675	9.09752	18.2237	0.693025	14.2553	8.36494	2.6	52	22	3.22	1	1	3
574	Beaupré	France 3	Saint-Usage(21)	719	9.09752	18.2237	0.693025	14.2553	8.36494	3.1	53	22	2.84	1	1	3
556	Beaupré	France 3	Saint-Usage(21)	18	9.09752	18.2237	0.693025	14.2553	8.36494	2.1	45	22	3.64	1	2	3
557	Beaupré	France 3	Saint-Usage(21)	41	9.09752	18.2237	0.693025	14.2553	8.36494	7.1	57	22	6.57	2	2	3
558	Beaupré	France 3	Saint-Usage(21)	107	9.09752	18.2237	0.693025	14.2553	8.36494	2	35	22	3.02	1	2	3
559	Beaupré	France 3	Saint-Usage(21)	153	9.09752	18.2237	0.693025	14.2553	8.36494	4.5	45	22	4.86	1	2	3
560	Beaupré	France 3	Saint-Usage(21)	170	9.09752	18.2237	0.693025	14.2553	8.36494	5.3	50	22	6.03	1	2	3
561	Beaupré	France 3	Saint-Usage(21)	210	9.09752	18.2237	0.693025	14.2553	8.36494	2.7	64	22	4.82	1	2	3
562	Beaupré	France 3	Saint-Usage(21)	247	9.09752	18.2237	0.693025	14.2553	8.36494	10	76	22	8.08	2	2	3
563	Beaupré	France 3	Saint-Usage(21)	262	9.09752	18.2237	0.693025	14.2553	8.36494	4.3	40	22	4.99	0	2	3
564	Beaupré	France 3	Saint-Usage(21)	290	9.09752	18.2237	0.693025	14.2553	8.36494	4.9	66	22	5.29	1	2	2
565	Beaupré	France 3	Saint-Usage(21)	315	9.09752	18.2237	0.693025	14.2553	8.36494	2.6	40	22	3.32	1	2	3
566	Beaupré	France 3	Saint-Usage(21)	359	9.09752	18.2237	0.693025	14.2553	8.36494	1.7	59	22	3.38	1	2	3
567	Beaupré	France 3	Saint-Usage(21)	386	9.09752	18.2237	0.693025	14.2553	8.36494	2.7	63	22	2.59	1	2	3
568	Beaupré	France 3	Saint-Usage(21)	464	9.09752	18.2237	0.693025	14.2553	8.36494	2.8	56	22	2.75	1	2	3
569	Beaupré	France 3	Saint-Usage(21)	510	9.09752	18.2237	0.693025	14.2553	8.36494	2.6	78	22	3.25	1	2	3
570	Beaupré	France 3	Saint-Usage(21)	522	9.09752	18.2237	0.693025	14.2553	8.36494	4.4	74	22	5.8	1	2	3
571	Beaupré	France 3	Saint-Usage(21)	546	9.09752	18.2237	0.693025	14.2553	8.36494	2.8	44	22	3.43	1	2	3
572	Beaupré	France 3	Saint-Usage(21)	641	9.09752	18.2237	0.693025	14.2553	8.36494	4.1	30	22	4.57	0	2	3
573	Beaupré	France 3	Saint-Usage(21)	675	9.09752	18.2237	0.693025	14.2553	8.36494	2.6	52	22	3.22	1	2	3
574	Beaupré	France 3	Saint-Usage(21)	719	9.09752	18.2237	0.693025	14.2553	8.36494	3.1	53	22	2.84	1	2	3
556	Beaupré	France 3	Saint-Usage(21)	18	9.09752	18.2237	0.693025	14.2553	8.36494	2.1	45	22	3.64	1	3	2
557	Beaupré	France 3	Saint-Usage(21)	41	9.09752	18.2237	0.693025	14.2553	8.36494	7.1	57	22	6.57	2	3	2
558	Beaupré	France 3	Saint-Usage(21)	107	9.09752	18.2237	0.693025	14.2553	8.36494	2	35	22	3.02	1	3	3
559	Beaupré	France 3	Saint-Usage(21)	153	9.09752	18.2237	0.693025	14.2553	8.36494	4.5	45	22	4.86	1	3	2
560	Beaupré	France 3	Saint-Usage(21)	170	9.09752	18.2237	0.693025	14.2553	8.36494	5.3	50	22	6.03	1	3	2
561	Beaupré	France 3	Saint-Usage(21)	210	9.09752	18.2237	0.693025	14.2553	8.36494	2.7	64	22	4.82	1	3	2
562	Beaupré	France 3	Saint-Usage(21)	247	9.09752	18.2237	0.693025	14.2553	8.36494	10	76	22	8.08	2	3	2
563	Beaupré	France 3	Saint-Usage(21)	262	9.09752	18.2237	0.693025	14.2553	8.36494	4.3	40	22	4.99	0	3	2
564	Beaupré	France 3	Saint-Usage(21)	290	9.09752	18.2237	0.693025	14.2553	8.36494	4.9	66	22	5.29	1	3	2
565	Beaupré	France 3	Saint-Usage(21)	315	9.09752	18.2237	0.693025	14.2553	8.36494	2.6	40	22	3.32	1	3	2
566	Beaupré	France 3	Saint-Usage(21)	359	9.09752	18.2237	0.693025	14.2553	8.36494	1.7	59	22	3.38	1	3	2
567	Beaupré	France 3	Saint-Usage(21)	386	9.09752	18.2237	0.693025	14.2553	8.36494	2.7	63	22	2.59	1	3	2
568	Beaupré	France 3	Saint-Usage(21)	464	9.09752	18.2237	0.693025	14.2553	8.36494	2.8	56	22	2.75	1	3	2
569	Beaupré	France 3	Saint-Usage(21)	510	9.09752	18.2237	0.693025	14.2553	8.36494	2.6	78	22	3.25	1	3	3
570	Beaupré	France 3	Saint-Usage(21)	522	9.09752	18.2237	0.693025	14.2553	8.36494	4.4	74	22	5.8	1	3	3
571	Beaupré	France 3	Saint-Usage(21)	546	9.09752	18.2237	0.693025	14.2553	8.36494	2.8	44	22	3.43	1	3	2
572	Beaupré	France 3	Saint-Usage(21)	641	9.09752	18.2237	0.693025	14.2553	8.36494	4.1	30	22	4.57	0	3	3
573	Beaupré	France 3	Saint-Usage(21)	675	9.09752	18.2237	0.693025	14.2553	8.36494	2.6	52	22	3.22	1	3	2
574	Beaupré	France 3	Saint-Usage(21)	719	9.09752	18.2237	0.693025	14.2553	8.36494	3.1	53	22	2.84	1	3	2
556	Beaupré	France 3	Saint-Usage(21)	18	9.09752	18.2237	0.693025	14.2553	8.36494	2.1	45	22	3.64	1	4	2
557	Beaupré	France 3	Saint-Usage(21)	41	9.09752	18.2237	0.693025	14.2553	8.36494	7.1	57	22	6.57	2	4	2
558	Beaupré	France 3	Saint-Usage(21)	107	9.09752	18.2237	0.693025	14.2553	8.36494	2	35	22	3.02	1	4	1
559	Beaupré	France 3	Saint-Usage(21)	153	9.09752	18.2237	0.693025	14.2553	8.36494	4.5	45	22	4.86	1	4	2
560	Beaupré	France 3	Saint-Usage(21)	170	9.09752	18.2237	0.693025	14.2553	8.36494	5.3	50	22	6.03	1	4	2
561	Beaupré	France 3	Saint-Usage(21)	210	9.09752	18.2237	0.693025	14.2553	8.36494	2.7	64	22	4.82	1	4	1
562	Beaupré	France 3	Saint-Usage(21)	247	9.09752	18.2237	0.693025	14.2553	8.36494	10	76	22	8.08	2	4	1
563	Beaupré	France 3	Saint-Usage(21)	262	9.09752	18.2237	0.693025	14.2553	8.36494	4.3	40	22	4.99	0	4	2
564	Beaupré	France 3	Saint-Usage(21)	290	9.09752	18.2237	0.693025	14.2553	8.36494	4.9	66	22	5.29	1	4	1
565	Beaupré	France 3	Saint-Usage(21)	315	9.09752	18.2237	0.693025	14.2553	8.36494	2.6	40	22	3.32	1	4	1
566	Beaupré	France 3	Saint-Usage(21)	359	9.09752	18.2237	0.693025	14.2553	8.36494	1.7	59	22	3.38	1	4	2
567	Beaupré	France 3	Saint-Usage(21)	386	9.09752	18.2237	0.693025	14.2553	8.36494	2.7	63	22	2.59	1	4	2
568	Beaupré	France 3	Saint-Usage(21)	464	9.09752	18.2237	0.693025	14.2553	8.36494	2.8	56	22	2.75	1	4	2
569	Beaupré	France 3	Saint-Usage(21)	510	9.09752	18.2237	0.693025	14.2553	8.36494	2.6	78	22	3.25	1	4	2
570	Beaupré	France 3	Saint-Usage(21)	522	9.09752	18.2237	0.693025	14.2553	8.36494	4.4	74	22	5.8	1	4	2
571	Beaupré	France 3	Saint-Usage(21)	546	9.09752	18.2237	0.693025	14.2553	8.36494	2.8	44	22	3.43	1	4	1
572	Beaupré	France 3	Saint-Usage(21)	641	9.09752	18.2237	0.693025	14.2553	8.36494	4.1	30	22	4.57	0	4	2
573	Beaupré	France 3	Saint-Usage(21)	675	9.09752	18.2237	0.693025	14.2553	8.36494	2.6	52	22	3.22	1	4	1
574	Beaupré	France 3	Saint-Usage(21)	719	9.09752	18.2237	0.693025	14.2553	8.36494	3.1	53	22	2.84	1	4	1
556	Beaupré	France 3	Saint-Usage(21)	18	9.09752	18.2237	0.693025	14.2553	8.36494	2.1	45	22	3.64	1	5	1
557	Beaupré	France 3	Saint-Usage(21)	41	9.09752	18.2237	0.693025	14.2553	8.36494	7.1	57	22	6.57	2	5	1
558	Beaupré	France 3	Saint-Usage(21)	107	9.09752	18.2237	0.693025	14.2553	8.36494	2	35	22	3.02	1	5	1
559	Beaupré	France 3	Saint-Usage(21)	153	9.09752	18.2237	0.693025	14.2553	8.36494	4.5	45	22	4.86	1	5	1
560	Beaupré	France 3	Saint-Usage(21)	170	9.09752	18.2237	0.693025	14.2553	8.36494	5.3	50	22	6.03	1	5	1
561	Beaupré	France 3	Saint-Usage(21)	210	9.09752	18.2237	0.693025	14.2553	8.36494	2.7	64	22	4.82	1	5	1
562	Beaupré	France 3	Saint-Usage(21)	247	9.09752	18.2237	0.693025	14.2553	8.36494	10	76	22	8.08	2	5	1
563	Beaupré	France 3	Saint-Usage(21)	262	9.09752	18.2237	0.693025	14.2553	8.36494	4.3	40	22	4.99	0	5	1
564	Beaupré	France 3	Saint-Usage(21)	290	9.09752	18.2237	0.693025	14.2553	8.36494	4.9	66	22	5.29	1	5	1
565	Beaupré	France 3	Saint-Usage(21)	315	9.09752	18.2237	0.693025	14.2553	8.36494	2.6	40	22	3.32	1	5	1
566	Beaupré	France 3	Saint-Usage(21)	359	9.09752	18.2237	0.693025	14.2553	8.36494	1.7	59	22	3.38	1	5	2
567	Beaupré	France 3	Saint-Usage(21)	386	9.09752	18.2237	0.693025	14.2553	8.36494	2.7	63	22	2.59	1	5	1
568	Beaupré	France 3	Saint-Usage(21)	464	9.09752	18.2237	0.693025	14.2553	8.36494	2.8	56	22	2.75	1	5	1
569	Beaupré	France 3	Saint-Usage(21)	510	9.09752	18.2237	0.693025	14.2553	8.36494	2.6	78	22	3.25	1	5	2
570	Beaupré	France 3	Saint-Usage(21)	522	9.09752	18.2237	0.693025	14.2553	8.36494	4.4	74	22	5.8	1	5	2
571	Beaupré	France 3	Saint-Usage(21)	546	9.09752	18.2237	0.693025	14.2553	8.36494	2.8	44	22	3.43	1	5	1
572	Beaupré	France 3	Saint-Usage(21)	641	9.09752	18.2237	0.693025	14.2553	8.36494	4.1	30	22	4.57	0	5	1
573	Beaupré	France 3	Saint-Usage(21)	675	9.09752	18.2237	0.693025	14.2553	8.36494	2.6	52	22	3.22	1	5	1
574	Beaupré	France 3	Saint-Usage(21)	719	9.09752	18.2237	0.693025	14.2553	8.36494	3.1	53	22	2.84	1	5	1
556	Beaupré	France 3	Saint-Usage(21)	18	9.09752	18.2237	0.693025	14.2553	8.36494	2.1	45	22	3.64	1	6	1
557	Beaupré	France 3	Saint-Usage(21)	41	9.09752	18.2237	0.693025	14.2553	8.36494	7.1	57	22	6.57	2	6	1
558	Beaupré	France 3	Saint-Usage(21)	107	9.09752	18.2237	0.693025	14.2553	8.36494	2	35	22	3.02	1	6	1
559	Beaupré	France 3	Saint-Usage(21)	153	9.09752	18.2237	0.693025	14.2553	8.36494	4.5	45	22	4.86	1	6	1
560	Beaupré	France 3	Saint-Usage(21)	170	9.09752	18.2237	0.693025	14.2553	8.36494	5.3	50	22	6.03	1	6	1
561	Beaupré	France 3	Saint-Usage(21)	210	9.09752	18.2237	0.693025	14.2553	8.36494	2.7	64	22	4.82	1	6	0
562	Beaupré	France 3	Saint-Usage(21)	247	9.09752	18.2237	0.693025	14.2553	8.36494	10	76	22	8.08	2	6	1
563	Beaupré	France 3	Saint-Usage(21)	262	9.09752	18.2237	0.693025	14.2553	8.36494	4.3	40	22	4.99	0	6	0
564	Beaupré	France 3	Saint-Usage(21)	290	9.09752	18.2237	0.693025	14.2553	8.36494	4.9	66	22	5.29	1	6	1
565	Beaupré	France 3	Saint-Usage(21)	315	9.09752	18.2237	0.693025	14.2553	8.36494	2.6	40	22	3.32	1	6	0
566	Beaupré	France 3	Saint-Usage(21)	359	9.09752	18.2237	0.693025	14.2553	8.36494	1.7	59	22	3.38	1	6	1
567	Beaupré	France 3	Saint-Usage(21)	386	9.09752	18.2237	0.693025	14.2553	8.36494	2.7	63	22	2.59	1	6	1
568	Beaupré	France 3	Saint-Usage(21)	464	9.09752	18.2237	0.693025	14.2553	8.36494	2.8	56	22	2.75	1	6	1
569	Beaupré	France 3	Saint-Usage(21)	510	9.09752	18.2237	0.693025	14.2553	8.36494	2.6	78	22	3.25	1	6	1
570	Beaupré	France 3	Saint-Usage(21)	522	9.09752	18.2237	0.693025	14.2553	8.36494	4.4	74	22	5.8	1	6	1
571	Beaupré	France 3	Saint-Usage(21)	546	9.09752	18.2237	0.693025	14.2553	8.36494	2.8	44	22	3.43	1	6	1
572	Beaupré	France 3	Saint-Usage(21)	641	9.09752	18.2237	0.693025	14.2553	8.36494	4.1	30	22	4.57	0	6	1
573	Beaupré	France 3	Saint-Usage(21)	675	9.09752	18.2237	0.693025	14.2553	8.36494	2.6	52	22	3.22	1	6	1
574	Beaupré	France 3	Saint-Usage(21)	719	9.09752	18.2237	0.693025	14.2553	8.36494	3.1	53	22	2.84	1	6	1
556	Beaupré	France 3	Saint-Usage(21)	18	9.09752	18.2237	0.693025	14.2553	8.36494	2.1	45	22	3.64	1	7	0
557	Beaupré	France 3	Saint-Usage(21)	41	9.09752	18.2237	0.693025	14.2553	8.36494	7.1	57	22	6.57	2	7	0
558	Beaupré	France 3	Saint-Usage(21)	107	9.09752	18.2237	0.693025	14.2553	8.36494	2	35	22	3.02	1	7	0
559	Beaupré	France 3	Saint-Usage(21)	153	9.09752	18.2237	0.693025	14.2553	8.36494	4.5	45	22	4.86	1	7	0
560	Beaupré	France 3	Saint-Usage(21)	170	9.09752	18.2237	0.693025	14.2553	8.36494	5.3	50	22	6.03	1	7	0
561	Beaupré	France 3	Saint-Usage(21)	210	9.09752	18.2237	0.693025	14.2553	8.36494	2.7	64	22	4.82	1	7	0
562	Beaupré	France 3	Saint-Usage(21)	247	9.09752	18.2237	0.693025	14.2553	8.36494	10	76	22	8.08	2	7	0
563	Beaupré	France 3	Saint-Usage(21)	262	9.09752	18.2237	0.693025	14.2553	8.36494	4.3	40	22	4.99	0	7	0
564	Beaupré	France 3	Saint-Usage(21)	290	9.09752	18.2237	0.693025	14.2553	8.36494	4.9	66	22	5.29	1	7	0
565	Beaupré	France 3	Saint-Usage(21)	315	9.09752	18.2237	0.693025	14.2553	8.36494	2.6	40	22	3.32	1	7	1
566	Beaupré	France 3	Saint-Usage(21)	359	9.09752	18.2237	0.693025	14.2553	8.36494	1.7	59	22	3.38	1	7	0
567	Beaupré	France 3	Saint-Usage(21)	386	9.09752	18.2237	0.693025	14.2553	8.36494	2.7	63	22	2.59	1	7	0
568	Beaupré	France 3	Saint-Usage(21)	464	9.09752	18.2237	0.693025	14.2553	8.36494	2.8	56	22	2.75	1	7	0
569	Beaupré	France 3	Saint-Usage(21)	510	9.09752	18.2237	0.693025	14.2553	8.36494	2.6	78	22	3.25	1	7	0
570	Beaupré	France 3	Saint-Usage(21)	522	9.09752	18.2237	0.693025	14.2553	8.36494	4.4	74	22	5.8	1	7	0
571	Beaupré	France 3	Saint-Usage(21)	546	9.09752	18.2237	0.693025	14.2553	8.36494	2.8	44	22	3.43	1	7	2
572	Beaupré	France 3	Saint-Usage(21)	641	9.09752	18.2237	0.693025	14.2553	8.36494	4.1	30	22	4.57	0	7	0
573	Beaupré	France 3	Saint-Usage(21)	675	9.09752	18.2237	0.693025	14.2553	8.36494	2.6	52	22	3.22	1	7	0
574	Beaupré	France 3	Saint-Usage(21)	719	9.09752	18.2237	0.693025	14.2553	8.36494	3.1	53	22	2.84	1	7	0
556	Beaupré	France 3	Saint-Usage(21)	18	9.09752	18.2237	0.693025	14.2553	8.36494	2.1	45	22	3.64	1	8	0
557	Beaupré	France 3	Saint-Usage(21)	41	9.09752	18.2237	0.693025	14.2553	8.36494	7.1	57	22	6.57	2	8	0
558	Beaupré	France 3	Saint-Usage(21)	107	9.09752	18.2237	0.693025	14.2553	8.36494	2	35	22	3.02	1	8	0
559	Beaupré	France 3	Saint-Usage(21)	153	9.09752	18.2237	0.693025	14.2553	8.36494	4.5	45	22	4.86	1	8	0
560	Beaupré	France 3	Saint-Usage(21)	170	9.09752	18.2237	0.693025	14.2553	8.36494	5.3	50	22	6.03	1	8	0
561	Beaupré	France 3	Saint-Usage(21)	210	9.09752	18.2237	0.693025	14.2553	8.36494	2.7	64	22	4.82	1	8	0
562	Beaupré	France 3	Saint-Usage(21)	247	9.09752	18.2237	0.693025	14.2553	8.36494	10	76	22	8.08	2	8	0
563	Beaupré	France 3	Saint-Usage(21)	262	9.09752	18.2237	0.693025	14.2553	8.36494	4.3	40	22	4.99	0	8	0
564	Beaupré	France 3	Saint-Usage(21)	290	9.09752	18.2237	0.693025	14.2553	8.36494	4.9	66	22	5.29	1	8	0
565	Beaupré	France 3	Saint-Usage(21)	315	9.09752	18.2237	0.693025	14.2553	8.36494	2.6	40	22	3.32	1	8	0
566	Beaupré	France 3	Saint-Usage(21)	359	9.09752	18.2237	0.693025	14.2553	8.36494	1.7	59	22	3.38	1	8	0
567	Beaupré	France 3	Saint-Usage(21)	386	9.09752	18.2237	0.693025	14.2553	8.36494	2.7	63	22	2.59	1	8	0
568	Beaupré	France 3	Saint-Usage(21)	464	9.09752	18.2237	0.693025	14.2553	8.36494	2.8	56	22	2.75	1	8	0
569	Beaupré	France 3	Saint-Usage(21)	510	9.09752	18.2237	0.693025	14.2553	8.36494	2.6	78	22	3.25	1	8	0
570	Beaupré	France 3	Saint-Usage(21)	522	9.09752	18.2237	0.693025	14.2553	8.36494	4.4	74	22	5.8	1	8	0
571	Beaupré	France 3	Saint-Usage(21)	546	9.09752	18.2237	0.693025	14.2553	8.36494	2.8	44	22	3.43	1	8	1
572	Beaupré	France 3	Saint-Usage(21)	641	9.09752	18.2237	0.693025	14.2553	8.36494	4.1	30	22	4.57	0	8	0
573	Beaupré	France 3	Saint-Usage(21)	675	9.09752	18.2237	0.693025	14.2553	8.36494	2.6	52	22	3.22	1	8	0
574	Beaupré	France 3	Saint-Usage(21)	719	9.09752	18.2237	0.693025	14.2553	8.36494	3.1	53	22	2.84	1	8	0
508	Beaupré	France 2	Gueméne penfao(44)	20	11.0391	19.0383	3.53549	14.3004	8.28843	15.3	102	22	10.93	3	1	3
509	Beaupré	France 2	Gueméne penfao(44)	53	11.0391	19.0383	3.53549	14.3004	8.28843	10.3	108	22	8.86	2	1	3
510	Beaupré	France 2	Gueméne penfao(44)	75	11.0391	19.0383	3.53549	14.3004	8.28843	18.7	51	22	11.39	3	1	3
511	Beaupré	France 2	Gueméne penfao(44)	94	11.0391	19.0383	3.53549	14.3004	8.28843	11	67	22	9.41	2	1	3
512	Beaupré	France 2	Gueméne penfao(44)	109	11.0391	19.0383	3.53549	14.3004	8.28843	32.9	76	22	12.98	2	1	3
513	Beaupré	France 2	Gueméne penfao(44)	120	11.0391	19.0383	3.53549	14.3004	8.28843	25.7	77	22	13.5	3	1	3
514	Beaupré	France 2	Gueméne penfao(44)	140	11.0391	19.0383	3.53549	14.3004	8.28843	11.9	65	22	9.28	1	1	3
515	Beaupré	France 2	Gueméne penfao(44)	159	11.0391	19.0383	3.53549	14.3004	8.28843	13.2	69	22	10.02	2	1	3
516	Beaupré	France 2	Gueméne penfao(44)	166	11.0391	19.0383	3.53549	14.3004	8.28843	17.5	88	22	10.98	2	1	3
517	Beaupré	France 2	Gueméne penfao(44)	181	11.0391	19.0383	3.53549	14.3004	8.28843	10.3	71	22	8.91	2	1	3
518	Beaupré	France 2	Gueméne penfao(44)	207	11.0391	19.0383	3.53549	14.3004	8.28843	35.3	77	22	13.75	2	1	3
519	Beaupré	France 2	Gueméne penfao(44)	226	11.0391	19.0383	3.53549	14.3004	8.28843	14.9	94	22	11.21	2	1	3
520	Beaupré	France 2	Gueméne penfao(44)	245	11.0391	19.0383	3.53549	14.3004	8.28843	15	113	22	9.23	2	1	3
521	Beaupré	France 2	Gueméne penfao(44)	270	11.0391	19.0383	3.53549	14.3004	8.28843	20.7	36	22	12.88	2	1	3
522	Beaupré	France 2	Gueméne penfao(44)	288	11.0391	19.0383	3.53549	14.3004	8.28843	13.9	125	22	10.23	3	1	3
523	Beaupré	France 2	Gueméne penfao(44)	312	11.0391	19.0383	3.53549	14.3004	8.28843	11.7	125	22	9.98	2	1	3
524	Beaupré	France 2	Gueméne penfao(44)	325	11.0391	19.0383	3.53549	14.3004	8.28843	22	123	22	10.71	2	1	3
525	Beaupré	France 2	Gueméne penfao(44)	348	11.0391	19.0383	3.53549	14.3004	8.28843	14.9	88	22	10.03	2	1	3
526	Beaupré	France 2	Gueméne penfao(44)	376	11.0391	19.0383	3.53549	14.3004	8.28843	14.3	105	22	9.72	2	1	3
527	Beaupré	France 2	Gueméne penfao(44)	392	11.0391	19.0383	3.53549	14.3004	8.28843	22.6	86	22	11.6	1	1	3
528	Beaupré	France 2	Gueméne penfao(44)	410	11.0391	19.0383	3.53549	14.3004	8.28843	10.8	83	22	9.85	2	1	3
529	Beaupré	France 2	Gueméne penfao(44)	429	11.0391	19.0383	3.53549	14.3004	8.28843	10.3	91	22	8.12	1	1	3
530	Beaupré	France 2	Gueméne penfao(44)	451	11.0391	19.0383	3.53549	14.3004	8.28843	15.5	101	22	10.64	2	1	3
531	Beaupré	France 2	Gueméne penfao(44)	470	11.0391	19.0383	3.53549	14.3004	8.28843	10.6	75	22	7.98	2	1	3
532	Beaupré	France 2	Gueméne penfao(44)	490	11.0391	19.0383	3.53549	14.3004	8.28843	43	117	22	14.61	3	1	3
533	Beaupré	France 2	Gueméne penfao(44)	505	11.0391	19.0383	3.53549	14.3004	8.28843	28.9	115	22	13.3	2	1	3
534	Beaupré	France 2	Gueméne penfao(44)	520	11.0391	19.0383	3.53549	14.3004	8.28843	21.1	105	22	12.64	2	1	3
535	Beaupré	France 2	Gueméne penfao(44)	544	11.0391	19.0383	3.53549	14.3004	8.28843	9.9	122	22	7.81	2	1	3
536	Beaupré	France 2	Gueméne penfao(44)	570	11.0391	19.0383	3.53549	14.3004	8.28843	25.7	101	22	12.67	2	1	3
537	Beaupré	France 2	Gueméne penfao(44)	585	11.0391	19.0383	3.53549	14.3004	8.28843	22.3	114	22	14.8	2	1	3
538	Beaupré	France 2	Gueméne penfao(44)	599	11.0391	19.0383	3.53549	14.3004	8.28843	23.1	109	22	12.46	2	1	3
539	Beaupré	France 2	Gueméne penfao(44)	607	11.0391	19.0383	3.53549	14.3004	8.28843	16.7	97	22	10.19	2	1	3
540	Beaupré	France 2	Gueméne penfao(44)	616	11.0391	19.0383	3.53549	14.3004	8.28843	11.1	112	22	8.84	1	1	3
541	Beaupré	France 2	Gueméne penfao(44)	635	11.0391	19.0383	3.53549	14.3004	8.28843	18.1	120	22	9.61	2	1	3
542	Beaupré	France 2	Gueméne penfao(44)	650	11.0391	19.0383	3.53549	14.3004	8.28843	14.6	101	22	10.83	1	1	3
543	Beaupré	France 2	Gueméne penfao(44)	667	11.0391	19.0383	3.53549	14.3004	8.28843	27.1	95	22	12.16	3	1	3
544	Beaupré	France 2	Gueméne penfao(44)	676	11.0391	19.0383	3.53549	14.3004	8.28843	11	110	22	8.4	2	1	3
545	Beaupré	France 2	Gueméne penfao(44)	687	11.0391	19.0383	3.53549	14.3004	8.28843	29.3	66	22	12.36	2	1	3
546	Beaupré	France 2	Gueméne penfao(44)	704	11.0391	19.0383	3.53549	14.3004	8.28843	22.7	102	22	11.21	2	1	3
547	Beaupré	France 2	Gueméne penfao(44)	713	11.0391	19.0383	3.53549	14.3004	8.28843	17.1	99	22	9.64	2	1	3
548	Beaupré	France 2	Gueméne penfao(44)	726	11.0391	19.0383	3.53549	14.3004	8.28843	24.9	119	22	12.87	2	1	3
549	Beaupré	France 2	Gueméne penfao(44)	740	11.0391	19.0383	3.53549	14.3004	8.28843	20.3	112	22	10.98	3	1	3
550	Beaupré	France 2	Gueméne penfao(44)	755	11.0391	19.0383	3.53549	14.3004	8.28843	17.8	128	22	10.45	3	1	3
551	Beaupré	France 2	Gueméne penfao(44)	766	11.0391	19.0383	3.53549	14.3004	8.28843	18.3	131	22	11.3	2	1	3
552	Beaupré	France 2	Gueméne penfao(44)	775	11.0391	19.0383	3.53549	14.3004	8.28843	32.4	111	22	13.74	3	1	3
553	Beaupré	France 2	Gueméne penfao(44)	793	11.0391	19.0383	3.53549	14.3004	8.28843	16.8	100	22	10.91	1	1	3
554	Beaupré	France 2	Gueméne penfao(44)	800	11.0391	19.0383	3.53549	14.3004	8.28843	19.8	111	22	10.83	2	1	3
555	Beaupré	France 2	Gueméne penfao(44)	815	11.0391	19.0383	3.53549	14.3004	8.28843	16.7	142	22	10.5	2	1	3
508	Beaupré	France 2	Gueméne penfao(44)	20	11.0391	19.0383	3.53549	14.3004	8.28843	15.3	102	22	10.93	3	2	3
509	Beaupré	France 2	Gueméne penfao(44)	53	11.0391	19.0383	3.53549	14.3004	8.28843	10.3	108	22	8.86	2	2	3
510	Beaupré	France 2	Gueméne penfao(44)	75	11.0391	19.0383	3.53549	14.3004	8.28843	18.7	51	22	11.39	3	2	3
511	Beaupré	France 2	Gueméne penfao(44)	94	11.0391	19.0383	3.53549	14.3004	8.28843	11	67	22	9.41	2	2	3
512	Beaupré	France 2	Gueméne penfao(44)	109	11.0391	19.0383	3.53549	14.3004	8.28843	32.9	76	22	12.98	2	2	3
513	Beaupré	France 2	Gueméne penfao(44)	120	11.0391	19.0383	3.53549	14.3004	8.28843	25.7	77	22	13.5	3	2	3
514	Beaupré	France 2	Gueméne penfao(44)	140	11.0391	19.0383	3.53549	14.3004	8.28843	11.9	65	22	9.28	1	2	3
515	Beaupré	France 2	Gueméne penfao(44)	159	11.0391	19.0383	3.53549	14.3004	8.28843	13.2	69	22	10.02	2	2	3
516	Beaupré	France 2	Gueméne penfao(44)	166	11.0391	19.0383	3.53549	14.3004	8.28843	17.5	88	22	10.98	2	2	3
517	Beaupré	France 2	Gueméne penfao(44)	181	11.0391	19.0383	3.53549	14.3004	8.28843	10.3	71	22	8.91	2	2	3
518	Beaupré	France 2	Gueméne penfao(44)	207	11.0391	19.0383	3.53549	14.3004	8.28843	35.3	77	22	13.75	2	2	3
519	Beaupré	France 2	Gueméne penfao(44)	226	11.0391	19.0383	3.53549	14.3004	8.28843	14.9	94	22	11.21	2	2	3
520	Beaupré	France 2	Gueméne penfao(44)	245	11.0391	19.0383	3.53549	14.3004	8.28843	15	113	22	9.23	2	2	3
521	Beaupré	France 2	Gueméne penfao(44)	270	11.0391	19.0383	3.53549	14.3004	8.28843	20.7	36	22	12.88	2	2	3
522	Beaupré	France 2	Gueméne penfao(44)	288	11.0391	19.0383	3.53549	14.3004	8.28843	13.9	125	22	10.23	3	2	3
523	Beaupré	France 2	Gueméne penfao(44)	312	11.0391	19.0383	3.53549	14.3004	8.28843	11.7	125	22	9.98	2	2	3
524	Beaupré	France 2	Gueméne penfao(44)	325	11.0391	19.0383	3.53549	14.3004	8.28843	22	123	22	10.71	2	2	3
525	Beaupré	France 2	Gueméne penfao(44)	348	11.0391	19.0383	3.53549	14.3004	8.28843	14.9	88	22	10.03	2	2	3
526	Beaupré	France 2	Gueméne penfao(44)	376	11.0391	19.0383	3.53549	14.3004	8.28843	14.3	105	22	9.72	2	2	3
527	Beaupré	France 2	Gueméne penfao(44)	392	11.0391	19.0383	3.53549	14.3004	8.28843	22.6	86	22	11.6	1	2	3
528	Beaupré	France 2	Gueméne penfao(44)	410	11.0391	19.0383	3.53549	14.3004	8.28843	10.8	83	22	9.85	2	2	3
529	Beaupré	France 2	Gueméne penfao(44)	429	11.0391	19.0383	3.53549	14.3004	8.28843	10.3	91	22	8.12	1	2	3
530	Beaupré	France 2	Gueméne penfao(44)	451	11.0391	19.0383	3.53549	14.3004	8.28843	15.5	101	22	10.64	2	2	3
531	Beaupré	France 2	Gueméne penfao(44)	470	11.0391	19.0383	3.53549	14.3004	8.28843	10.6	75	22	7.98	2	2	3
532	Beaupré	France 2	Gueméne penfao(44)	490	11.0391	19.0383	3.53549	14.3004	8.28843	43	117	22	14.61	3	2	3
533	Beaupré	France 2	Gueméne penfao(44)	505	11.0391	19.0383	3.53549	14.3004	8.28843	28.9	115	22	13.3	2	2	3
534	Beaupré	France 2	Gueméne penfao(44)	520	11.0391	19.0383	3.53549	14.3004	8.28843	21.1	105	22	12.64	2	2	3
535	Beaupré	France 2	Gueméne penfao(44)	544	11.0391	19.0383	3.53549	14.3004	8.28843	9.9	122	22	7.81	2	2	3
536	Beaupré	France 2	Gueméne penfao(44)	570	11.0391	19.0383	3.53549	14.3004	8.28843	25.7	101	22	12.67	2	2	3
537	Beaupré	France 2	Gueméne penfao(44)	585	11.0391	19.0383	3.53549	14.3004	8.28843	22.3	114	22	14.8	2	2	3
538	Beaupré	France 2	Gueméne penfao(44)	599	11.0391	19.0383	3.53549	14.3004	8.28843	23.1	109	22	12.46	2	2	3
539	Beaupré	France 2	Gueméne penfao(44)	607	11.0391	19.0383	3.53549	14.3004	8.28843	16.7	97	22	10.19	2	2	3
540	Beaupré	France 2	Gueméne penfao(44)	616	11.0391	19.0383	3.53549	14.3004	8.28843	11.1	112	22	8.84	1	2	3
541	Beaupré	France 2	Gueméne penfao(44)	635	11.0391	19.0383	3.53549	14.3004	8.28843	18.1	120	22	9.61	2	2	3
542	Beaupré	France 2	Gueméne penfao(44)	650	11.0391	19.0383	3.53549	14.3004	8.28843	14.6	101	22	10.83	1	2	3
543	Beaupré	France 2	Gueméne penfao(44)	667	11.0391	19.0383	3.53549	14.3004	8.28843	27.1	95	22	12.16	3	2	3
544	Beaupré	France 2	Gueméne penfao(44)	676	11.0391	19.0383	3.53549	14.3004	8.28843	11	110	22	8.4	2	2	3
545	Beaupré	France 2	Gueméne penfao(44)	687	11.0391	19.0383	3.53549	14.3004	8.28843	29.3	66	22	12.36	2	2	3
546	Beaupré	France 2	Gueméne penfao(44)	704	11.0391	19.0383	3.53549	14.3004	8.28843	22.7	102	22	11.21	2	2	3
547	Beaupré	France 2	Gueméne penfao(44)	713	11.0391	19.0383	3.53549	14.3004	8.28843	17.1	99	22	9.64	2	2	3
548	Beaupré	France 2	Gueméne penfao(44)	726	11.0391	19.0383	3.53549	14.3004	8.28843	24.9	119	22	12.87	2	2	3
549	Beaupré	France 2	Gueméne penfao(44)	740	11.0391	19.0383	3.53549	14.3004	8.28843	20.3	112	22	10.98	3	2	3
550	Beaupré	France 2	Gueméne penfao(44)	755	11.0391	19.0383	3.53549	14.3004	8.28843	17.8	128	22	10.45	3	2	3
551	Beaupré	France 2	Gueméne penfao(44)	766	11.0391	19.0383	3.53549	14.3004	8.28843	18.3	131	22	11.3	2	2	3
552	Beaupré	France 2	Gueméne penfao(44)	775	11.0391	19.0383	3.53549	14.3004	8.28843	32.4	111	22	13.74	3	2	3
553	Beaupré	France 2	Gueméne penfao(44)	793	11.0391	19.0383	3.53549	14.3004	8.28843	16.8	100	22	10.91	1	2	3
554	Beaupré	France 2	Gueméne penfao(44)	800	11.0391	19.0383	3.53549	14.3004	8.28843	19.8	111	22	10.83	2	2	3
555	Beaupré	France 2	Gueméne penfao(44)	815	11.0391	19.0383	3.53549	14.3004	8.28843	16.7	142	22	10.5	2	2	3
508	Beaupré	France 2	Gueméne penfao(44)	20	11.0391	19.0383	3.53549	14.3004	8.28843	15.3	102	22	10.93	3	3	3
509	Beaupré	France 2	Gueméne penfao(44)	53	11.0391	19.0383	3.53549	14.3004	8.28843	10.3	108	22	8.86	2	3	2
510	Beaupré	France 2	Gueméne penfao(44)	75	11.0391	19.0383	3.53549	14.3004	8.28843	18.7	51	22	11.39	3	3	3
511	Beaupré	France 2	Gueméne penfao(44)	94	11.0391	19.0383	3.53549	14.3004	8.28843	11	67	22	9.41	2	3	3
512	Beaupré	France 2	Gueméne penfao(44)	109	11.0391	19.0383	3.53549	14.3004	8.28843	32.9	76	22	12.98	2	3	3
513	Beaupré	France 2	Gueméne penfao(44)	120	11.0391	19.0383	3.53549	14.3004	8.28843	25.7	77	22	13.5	3	3	3
514	Beaupré	France 2	Gueméne penfao(44)	140	11.0391	19.0383	3.53549	14.3004	8.28843	11.9	65	22	9.28	1	3	3
515	Beaupré	France 2	Gueméne penfao(44)	159	11.0391	19.0383	3.53549	14.3004	8.28843	13.2	69	22	10.02	2	3	3
516	Beaupré	France 2	Gueméne penfao(44)	166	11.0391	19.0383	3.53549	14.3004	8.28843	17.5	88	22	10.98	2	3	2
517	Beaupré	France 2	Gueméne penfao(44)	181	11.0391	19.0383	3.53549	14.3004	8.28843	10.3	71	22	8.91	2	3	3
518	Beaupré	France 2	Gueméne penfao(44)	207	11.0391	19.0383	3.53549	14.3004	8.28843	35.3	77	22	13.75	2	3	3
519	Beaupré	France 2	Gueméne penfao(44)	226	11.0391	19.0383	3.53549	14.3004	8.28843	14.9	94	22	11.21	2	3	3
520	Beaupré	France 2	Gueméne penfao(44)	245	11.0391	19.0383	3.53549	14.3004	8.28843	15	113	22	9.23	2	3	3
521	Beaupré	France 2	Gueméne penfao(44)	270	11.0391	19.0383	3.53549	14.3004	8.28843	20.7	36	22	12.88	2	3	3
522	Beaupré	France 2	Gueméne penfao(44)	288	11.0391	19.0383	3.53549	14.3004	8.28843	13.9	125	22	10.23	3	3	3
523	Beaupré	France 2	Gueméne penfao(44)	312	11.0391	19.0383	3.53549	14.3004	8.28843	11.7	125	22	9.98	2	3	3
524	Beaupré	France 2	Gueméne penfao(44)	325	11.0391	19.0383	3.53549	14.3004	8.28843	22	123	22	10.71	2	3	3
525	Beaupré	France 2	Gueméne penfao(44)	348	11.0391	19.0383	3.53549	14.3004	8.28843	14.9	88	22	10.03	2	3	3
526	Beaupré	France 2	Gueméne penfao(44)	376	11.0391	19.0383	3.53549	14.3004	8.28843	14.3	105	22	9.72	2	3	3
527	Beaupré	France 2	Gueméne penfao(44)	392	11.0391	19.0383	3.53549	14.3004	8.28843	22.6	86	22	11.6	1	3	3
528	Beaupré	France 2	Gueméne penfao(44)	410	11.0391	19.0383	3.53549	14.3004	8.28843	10.8	83	22	9.85	2	3	3
529	Beaupré	France 2	Gueméne penfao(44)	429	11.0391	19.0383	3.53549	14.3004	8.28843	10.3	91	22	8.12	1	3	3
530	Beaupré	France 2	Gueméne penfao(44)	451	11.0391	19.0383	3.53549	14.3004	8.28843	15.5	101	22	10.64	2	3	3
531	Beaupré	France 2	Gueméne penfao(44)	470	11.0391	19.0383	3.53549	14.3004	8.28843	10.6	75	22	7.98	2	3	3
532	Beaupré	France 2	Gueméne penfao(44)	490	11.0391	19.0383	3.53549	14.3004	8.28843	43	117	22	14.61	3	3	3
533	Beaupré	France 2	Gueméne penfao(44)	505	11.0391	19.0383	3.53549	14.3004	8.28843	28.9	115	22	13.3	2	3	3
534	Beaupré	France 2	Gueméne penfao(44)	520	11.0391	19.0383	3.53549	14.3004	8.28843	21.1	105	22	12.64	2	3	3
535	Beaupré	France 2	Gueméne penfao(44)	544	11.0391	19.0383	3.53549	14.3004	8.28843	9.9	122	22	7.81	2	3	3
536	Beaupré	France 2	Gueméne penfao(44)	570	11.0391	19.0383	3.53549	14.3004	8.28843	25.7	101	22	12.67	2	3	3
537	Beaupré	France 2	Gueméne penfao(44)	585	11.0391	19.0383	3.53549	14.3004	8.28843	22.3	114	22	14.8	2	3	3
538	Beaupré	France 2	Gueméne penfao(44)	599	11.0391	19.0383	3.53549	14.3004	8.28843	23.1	109	22	12.46	2	3	3
539	Beaupré	France 2	Gueméne penfao(44)	607	11.0391	19.0383	3.53549	14.3004	8.28843	16.7	97	22	10.19	2	3	3
540	Beaupré	France 2	Gueméne penfao(44)	616	11.0391	19.0383	3.53549	14.3004	8.28843	11.1	112	22	8.84	1	3	3
541	Beaupré	France 2	Gueméne penfao(44)	635	11.0391	19.0383	3.53549	14.3004	8.28843	18.1	120	22	9.61	2	3	3
542	Beaupré	France 2	Gueméne penfao(44)	650	11.0391	19.0383	3.53549	14.3004	8.28843	14.6	101	22	10.83	1	3	3
543	Beaupré	France 2	Gueméne penfao(44)	667	11.0391	19.0383	3.53549	14.3004	8.28843	27.1	95	22	12.16	3	3	3
544	Beaupré	France 2	Gueméne penfao(44)	676	11.0391	19.0383	3.53549	14.3004	8.28843	11	110	22	8.4	2	3	3
545	Beaupré	France 2	Gueméne penfao(44)	687	11.0391	19.0383	3.53549	14.3004	8.28843	29.3	66	22	12.36	2	3	3
546	Beaupré	France 2	Gueméne penfao(44)	704	11.0391	19.0383	3.53549	14.3004	8.28843	22.7	102	22	11.21	2	3	3
547	Beaupré	France 2	Gueméne penfao(44)	713	11.0391	19.0383	3.53549	14.3004	8.28843	17.1	99	22	9.64	2	3	3
548	Beaupré	France 2	Gueméne penfao(44)	726	11.0391	19.0383	3.53549	14.3004	8.28843	24.9	119	22	12.87	2	3	3
549	Beaupré	France 2	Gueméne penfao(44)	740	11.0391	19.0383	3.53549	14.3004	8.28843	20.3	112	22	10.98	3	3	3
550	Beaupré	France 2	Gueméne penfao(44)	755	11.0391	19.0383	3.53549	14.3004	8.28843	17.8	128	22	10.45	3	3	3
551	Beaupré	France 2	Gueméne penfao(44)	766	11.0391	19.0383	3.53549	14.3004	8.28843	18.3	131	22	11.3	2	3	3
552	Beaupré	France 2	Gueméne penfao(44)	775	11.0391	19.0383	3.53549	14.3004	8.28843	32.4	111	22	13.74	3	3	3
553	Beaupré	France 2	Gueméne penfao(44)	793	11.0391	19.0383	3.53549	14.3004	8.28843	16.8	100	22	10.91	1	3	3
554	Beaupré	France 2	Gueméne penfao(44)	800	11.0391	19.0383	3.53549	14.3004	8.28843	19.8	111	22	10.83	2	3	3
555	Beaupré	France 2	Gueméne penfao(44)	815	11.0391	19.0383	3.53549	14.3004	8.28843	16.7	142	22	10.5	2	3	3
508	Beaupré	France 2	Gueméne penfao(44)	20	11.0391	19.0383	3.53549	14.3004	8.28843	15.3	102	22	10.93	3	4	1
509	Beaupré	France 2	Gueméne penfao(44)	53	11.0391	19.0383	3.53549	14.3004	8.28843	10.3	108	22	8.86	2	4	1
510	Beaupré	France 2	Gueméne penfao(44)	75	11.0391	19.0383	3.53549	14.3004	8.28843	18.7	51	22	11.39	3	4	2
511	Beaupré	France 2	Gueméne penfao(44)	94	11.0391	19.0383	3.53549	14.3004	8.28843	11	67	22	9.41	2	4	2
512	Beaupré	France 2	Gueméne penfao(44)	109	11.0391	19.0383	3.53549	14.3004	8.28843	32.9	76	22	12.98	2	4	1
513	Beaupré	France 2	Gueméne penfao(44)	120	11.0391	19.0383	3.53549	14.3004	8.28843	25.7	77	22	13.5	3	4	2
514	Beaupré	France 2	Gueméne penfao(44)	140	11.0391	19.0383	3.53549	14.3004	8.28843	11.9	65	22	9.28	1	4	2
515	Beaupré	France 2	Gueméne penfao(44)	159	11.0391	19.0383	3.53549	14.3004	8.28843	13.2	69	22	10.02	2	4	2
516	Beaupré	France 2	Gueméne penfao(44)	166	11.0391	19.0383	3.53549	14.3004	8.28843	17.5	88	22	10.98	2	4	2
517	Beaupré	France 2	Gueméne penfao(44)	181	11.0391	19.0383	3.53549	14.3004	8.28843	10.3	71	22	8.91	2	4	2
518	Beaupré	France 2	Gueméne penfao(44)	207	11.0391	19.0383	3.53549	14.3004	8.28843	35.3	77	22	13.75	2	4	2
519	Beaupré	France 2	Gueméne penfao(44)	226	11.0391	19.0383	3.53549	14.3004	8.28843	14.9	94	22	11.21	2	4	2
520	Beaupré	France 2	Gueméne penfao(44)	245	11.0391	19.0383	3.53549	14.3004	8.28843	15	113	22	9.23	2	4	2
521	Beaupré	France 2	Gueméne penfao(44)	270	11.0391	19.0383	3.53549	14.3004	8.28843	20.7	36	22	12.88	2	4	2
522	Beaupré	France 2	Gueméne penfao(44)	288	11.0391	19.0383	3.53549	14.3004	8.28843	13.9	125	22	10.23	3	4	2
523	Beaupré	France 2	Gueméne penfao(44)	312	11.0391	19.0383	3.53549	14.3004	8.28843	11.7	125	22	9.98	2	4	3
524	Beaupré	France 2	Gueméne penfao(44)	325	11.0391	19.0383	3.53549	14.3004	8.28843	22	123	22	10.71	2	4	2
525	Beaupré	France 2	Gueméne penfao(44)	348	11.0391	19.0383	3.53549	14.3004	8.28843	14.9	88	22	10.03	2	4	3
526	Beaupré	France 2	Gueméne penfao(44)	376	11.0391	19.0383	3.53549	14.3004	8.28843	14.3	105	22	9.72	2	4	2
527	Beaupré	France 2	Gueméne penfao(44)	392	11.0391	19.0383	3.53549	14.3004	8.28843	22.6	86	22	11.6	1	4	2
528	Beaupré	France 2	Gueméne penfao(44)	410	11.0391	19.0383	3.53549	14.3004	8.28843	10.8	83	22	9.85	2	4	2
529	Beaupré	France 2	Gueméne penfao(44)	429	11.0391	19.0383	3.53549	14.3004	8.28843	10.3	91	22	8.12	1	4	3
530	Beaupré	France 2	Gueméne penfao(44)	451	11.0391	19.0383	3.53549	14.3004	8.28843	15.5	101	22	10.64	2	4	3
531	Beaupré	France 2	Gueméne penfao(44)	470	11.0391	19.0383	3.53549	14.3004	8.28843	10.6	75	22	7.98	2	4	2
532	Beaupré	France 2	Gueméne penfao(44)	490	11.0391	19.0383	3.53549	14.3004	8.28843	43	117	22	14.61	3	4	2
533	Beaupré	France 2	Gueméne penfao(44)	505	11.0391	19.0383	3.53549	14.3004	8.28843	28.9	115	22	13.3	2	4	2
534	Beaupré	France 2	Gueméne penfao(44)	520	11.0391	19.0383	3.53549	14.3004	8.28843	21.1	105	22	12.64	2	4	2
535	Beaupré	France 2	Gueméne penfao(44)	544	11.0391	19.0383	3.53549	14.3004	8.28843	9.9	122	22	7.81	2	4	2
536	Beaupré	France 2	Gueméne penfao(44)	570	11.0391	19.0383	3.53549	14.3004	8.28843	25.7	101	22	12.67	2	4	2
537	Beaupré	France 2	Gueméne penfao(44)	585	11.0391	19.0383	3.53549	14.3004	8.28843	22.3	114	22	14.8	2	4	2
538	Beaupré	France 2	Gueméne penfao(44)	599	11.0391	19.0383	3.53549	14.3004	8.28843	23.1	109	22	12.46	2	4	2
539	Beaupré	France 2	Gueméne penfao(44)	607	11.0391	19.0383	3.53549	14.3004	8.28843	16.7	97	22	10.19	2	4	3
540	Beaupré	France 2	Gueméne penfao(44)	616	11.0391	19.0383	3.53549	14.3004	8.28843	11.1	112	22	8.84	1	4	2
541	Beaupré	France 2	Gueméne penfao(44)	635	11.0391	19.0383	3.53549	14.3004	8.28843	18.1	120	22	9.61	2	4	2
542	Beaupré	France 2	Gueméne penfao(44)	650	11.0391	19.0383	3.53549	14.3004	8.28843	14.6	101	22	10.83	1	4	2
543	Beaupré	France 2	Gueméne penfao(44)	667	11.0391	19.0383	3.53549	14.3004	8.28843	27.1	95	22	12.16	3	4	2
544	Beaupré	France 2	Gueméne penfao(44)	676	11.0391	19.0383	3.53549	14.3004	8.28843	11	110	22	8.4	2	4	2
545	Beaupré	France 2	Gueméne penfao(44)	687	11.0391	19.0383	3.53549	14.3004	8.28843	29.3	66	22	12.36	2	4	2
546	Beaupré	France 2	Gueméne penfao(44)	704	11.0391	19.0383	3.53549	14.3004	8.28843	22.7	102	22	11.21	2	4	3
547	Beaupré	France 2	Gueméne penfao(44)	713	11.0391	19.0383	3.53549	14.3004	8.28843	17.1	99	22	9.64	2	4	2
548	Beaupré	France 2	Gueméne penfao(44)	726	11.0391	19.0383	3.53549	14.3004	8.28843	24.9	119	22	12.87	2	4	2
549	Beaupré	France 2	Gueméne penfao(44)	740	11.0391	19.0383	3.53549	14.3004	8.28843	20.3	112	22	10.98	3	4	2
550	Beaupré	France 2	Gueméne penfao(44)	755	11.0391	19.0383	3.53549	14.3004	8.28843	17.8	128	22	10.45	3	4	2
551	Beaupré	France 2	Gueméne penfao(44)	766	11.0391	19.0383	3.53549	14.3004	8.28843	18.3	131	22	11.3	2	4	2
552	Beaupré	France 2	Gueméne penfao(44)	775	11.0391	19.0383	3.53549	14.3004	8.28843	32.4	111	22	13.74	3	4	2
553	Beaupré	France 2	Gueméne penfao(44)	793	11.0391	19.0383	3.53549	14.3004	8.28843	16.8	100	22	10.91	1	4	2
554	Beaupré	France 2	Gueméne penfao(44)	800	11.0391	19.0383	3.53549	14.3004	8.28843	19.8	111	22	10.83	2	4	2
555	Beaupré	France 2	Gueméne penfao(44)	815	11.0391	19.0383	3.53549	14.3004	8.28843	16.7	142	22	10.5	2	4	3
508	Beaupré	France 2	Gueméne penfao(44)	20	11.0391	19.0383	3.53549	14.3004	8.28843	15.3	102	22	10.93	3	5	1
509	Beaupré	France 2	Gueméne penfao(44)	53	11.0391	19.0383	3.53549	14.3004	8.28843	10.3	108	22	8.86	2	5	1
510	Beaupré	France 2	Gueméne penfao(44)	75	11.0391	19.0383	3.53549	14.3004	8.28843	18.7	51	22	11.39	3	5	1
511	Beaupré	France 2	Gueméne penfao(44)	94	11.0391	19.0383	3.53549	14.3004	8.28843	11	67	22	9.41	2	5	1
512	Beaupré	France 2	Gueméne penfao(44)	109	11.0391	19.0383	3.53549	14.3004	8.28843	32.9	76	22	12.98	2	5	1
513	Beaupré	France 2	Gueméne penfao(44)	120	11.0391	19.0383	3.53549	14.3004	8.28843	25.7	77	22	13.5	3	5	2
514	Beaupré	France 2	Gueméne penfao(44)	140	11.0391	19.0383	3.53549	14.3004	8.28843	11.9	65	22	9.28	1	5	2
515	Beaupré	France 2	Gueméne penfao(44)	159	11.0391	19.0383	3.53549	14.3004	8.28843	13.2	69	22	10.02	2	5	1
516	Beaupré	France 2	Gueméne penfao(44)	166	11.0391	19.0383	3.53549	14.3004	8.28843	17.5	88	22	10.98	2	5	1
517	Beaupré	France 2	Gueméne penfao(44)	181	11.0391	19.0383	3.53549	14.3004	8.28843	10.3	71	22	8.91	2	5	2
518	Beaupré	France 2	Gueméne penfao(44)	207	11.0391	19.0383	3.53549	14.3004	8.28843	35.3	77	22	13.75	2	5	2
519	Beaupré	France 2	Gueméne penfao(44)	226	11.0391	19.0383	3.53549	14.3004	8.28843	14.9	94	22	11.21	2	5	2
520	Beaupré	France 2	Gueméne penfao(44)	245	11.0391	19.0383	3.53549	14.3004	8.28843	15	113	22	9.23	2	5	1
521	Beaupré	France 2	Gueméne penfao(44)	270	11.0391	19.0383	3.53549	14.3004	8.28843	20.7	36	22	12.88	2	5	2
522	Beaupré	France 2	Gueméne penfao(44)	288	11.0391	19.0383	3.53549	14.3004	8.28843	13.9	125	22	10.23	3	5	2
523	Beaupré	France 2	Gueméne penfao(44)	312	11.0391	19.0383	3.53549	14.3004	8.28843	11.7	125	22	9.98	2	5	3
524	Beaupré	France 2	Gueméne penfao(44)	325	11.0391	19.0383	3.53549	14.3004	8.28843	22	123	22	10.71	2	5	1
525	Beaupré	France 2	Gueméne penfao(44)	348	11.0391	19.0383	3.53549	14.3004	8.28843	14.9	88	22	10.03	2	5	2
526	Beaupré	France 2	Gueméne penfao(44)	376	11.0391	19.0383	3.53549	14.3004	8.28843	14.3	105	22	9.72	2	5	1
527	Beaupré	France 2	Gueméne penfao(44)	392	11.0391	19.0383	3.53549	14.3004	8.28843	22.6	86	22	11.6	1	5	2
528	Beaupré	France 2	Gueméne penfao(44)	410	11.0391	19.0383	3.53549	14.3004	8.28843	10.8	83	22	9.85	2	5	1
529	Beaupré	France 2	Gueméne penfao(44)	429	11.0391	19.0383	3.53549	14.3004	8.28843	10.3	91	22	8.12	1	5	2
530	Beaupré	France 2	Gueméne penfao(44)	451	11.0391	19.0383	3.53549	14.3004	8.28843	15.5	101	22	10.64	2	5	2
531	Beaupré	France 2	Gueméne penfao(44)	470	11.0391	19.0383	3.53549	14.3004	8.28843	10.6	75	22	7.98	2	5	2
532	Beaupré	France 2	Gueméne penfao(44)	490	11.0391	19.0383	3.53549	14.3004	8.28843	43	117	22	14.61	3	5	2
533	Beaupré	France 2	Gueméne penfao(44)	505	11.0391	19.0383	3.53549	14.3004	8.28843	28.9	115	22	13.3	2	5	2
534	Beaupré	France 2	Gueméne penfao(44)	520	11.0391	19.0383	3.53549	14.3004	8.28843	21.1	105	22	12.64	2	5	1
535	Beaupré	France 2	Gueméne penfao(44)	544	11.0391	19.0383	3.53549	14.3004	8.28843	9.9	122	22	7.81	2	5	2
536	Beaupré	France 2	Gueméne penfao(44)	570	11.0391	19.0383	3.53549	14.3004	8.28843	25.7	101	22	12.67	2	5	2
537	Beaupré	France 2	Gueméne penfao(44)	585	11.0391	19.0383	3.53549	14.3004	8.28843	22.3	114	22	14.8	2	5	1
538	Beaupré	France 2	Gueméne penfao(44)	599	11.0391	19.0383	3.53549	14.3004	8.28843	23.1	109	22	12.46	2	5	1
539	Beaupré	France 2	Gueméne penfao(44)	607	11.0391	19.0383	3.53549	14.3004	8.28843	16.7	97	22	10.19	2	5	2
540	Beaupré	France 2	Gueméne penfao(44)	616	11.0391	19.0383	3.53549	14.3004	8.28843	11.1	112	22	8.84	1	5	2
541	Beaupré	France 2	Gueméne penfao(44)	635	11.0391	19.0383	3.53549	14.3004	8.28843	18.1	120	22	9.61	2	5	2
542	Beaupré	France 2	Gueméne penfao(44)	650	11.0391	19.0383	3.53549	14.3004	8.28843	14.6	101	22	10.83	1	5	1
543	Beaupré	France 2	Gueméne penfao(44)	667	11.0391	19.0383	3.53549	14.3004	8.28843	27.1	95	22	12.16	3	5	2
544	Beaupré	France 2	Gueméne penfao(44)	676	11.0391	19.0383	3.53549	14.3004	8.28843	11	110	22	8.4	2	5	2
545	Beaupré	France 2	Gueméne penfao(44)	687	11.0391	19.0383	3.53549	14.3004	8.28843	29.3	66	22	12.36	2	5	2
546	Beaupré	France 2	Gueméne penfao(44)	704	11.0391	19.0383	3.53549	14.3004	8.28843	22.7	102	22	11.21	2	5	2
547	Beaupré	France 2	Gueméne penfao(44)	713	11.0391	19.0383	3.53549	14.3004	8.28843	17.1	99	22	9.64	2	5	2
548	Beaupré	France 2	Gueméne penfao(44)	726	11.0391	19.0383	3.53549	14.3004	8.28843	24.9	119	22	12.87	2	5	1
549	Beaupré	France 2	Gueméne penfao(44)	740	11.0391	19.0383	3.53549	14.3004	8.28843	20.3	112	22	10.98	3	5	2
550	Beaupré	France 2	Gueméne penfao(44)	755	11.0391	19.0383	3.53549	14.3004	8.28843	17.8	128	22	10.45	3	5	1
551	Beaupré	France 2	Gueméne penfao(44)	766	11.0391	19.0383	3.53549	14.3004	8.28843	18.3	131	22	11.3	2	5	1
552	Beaupré	France 2	Gueméne penfao(44)	775	11.0391	19.0383	3.53549	14.3004	8.28843	32.4	111	22	13.74	3	5	2
553	Beaupré	France 2	Gueméne penfao(44)	793	11.0391	19.0383	3.53549	14.3004	8.28843	16.8	100	22	10.91	1	5	2
554	Beaupré	France 2	Gueméne penfao(44)	800	11.0391	19.0383	3.53549	14.3004	8.28843	19.8	111	22	10.83	2	5	2
555	Beaupré	France 2	Gueméne penfao(44)	815	11.0391	19.0383	3.53549	14.3004	8.28843	16.7	142	22	10.5	2	5	2
508	Beaupré	France 2	Gueméne penfao(44)	20	11.0391	19.0383	3.53549	14.3004	8.28843	15.3	102	22	10.93	3	6	1
509	Beaupré	France 2	Gueméne penfao(44)	53	11.0391	19.0383	3.53549	14.3004	8.28843	10.3	108	22	8.86	2	6	0
510	Beaupré	France 2	Gueméne penfao(44)	75	11.0391	19.0383	3.53549	14.3004	8.28843	18.7	51	22	11.39	3	6	0
511	Beaupré	France 2	Gueméne penfao(44)	94	11.0391	19.0383	3.53549	14.3004	8.28843	11	67	22	9.41	2	6	1
512	Beaupré	France 2	Gueméne penfao(44)	109	11.0391	19.0383	3.53549	14.3004	8.28843	32.9	76	22	12.98	2	6	0
513	Beaupré	France 2	Gueméne penfao(44)	120	11.0391	19.0383	3.53549	14.3004	8.28843	25.7	77	22	13.5	3	6	0
514	Beaupré	France 2	Gueméne penfao(44)	140	11.0391	19.0383	3.53549	14.3004	8.28843	11.9	65	22	9.28	1	6	1
515	Beaupré	France 2	Gueméne penfao(44)	159	11.0391	19.0383	3.53549	14.3004	8.28843	13.2	69	22	10.02	2	6	1
516	Beaupré	France 2	Gueméne penfao(44)	166	11.0391	19.0383	3.53549	14.3004	8.28843	17.5	88	22	10.98	2	6	0
517	Beaupré	France 2	Gueméne penfao(44)	181	11.0391	19.0383	3.53549	14.3004	8.28843	10.3	71	22	8.91	2	6	1
518	Beaupré	France 2	Gueméne penfao(44)	207	11.0391	19.0383	3.53549	14.3004	8.28843	35.3	77	22	13.75	2	6	1
519	Beaupré	France 2	Gueméne penfao(44)	226	11.0391	19.0383	3.53549	14.3004	8.28843	14.9	94	22	11.21	2	6	1
520	Beaupré	France 2	Gueméne penfao(44)	245	11.0391	19.0383	3.53549	14.3004	8.28843	15	113	22	9.23	2	6	1
521	Beaupré	France 2	Gueméne penfao(44)	270	11.0391	19.0383	3.53549	14.3004	8.28843	20.7	36	22	12.88	2	6	1
522	Beaupré	France 2	Gueméne penfao(44)	288	11.0391	19.0383	3.53549	14.3004	8.28843	13.9	125	22	10.23	3	6	1
523	Beaupré	France 2	Gueméne penfao(44)	312	11.0391	19.0383	3.53549	14.3004	8.28843	11.7	125	22	9.98	2	6	2
524	Beaupré	France 2	Gueméne penfao(44)	325	11.0391	19.0383	3.53549	14.3004	8.28843	22	123	22	10.71	2	6	0
525	Beaupré	France 2	Gueméne penfao(44)	348	11.0391	19.0383	3.53549	14.3004	8.28843	14.9	88	22	10.03	2	6	1
526	Beaupré	France 2	Gueméne penfao(44)	376	11.0391	19.0383	3.53549	14.3004	8.28843	14.3	105	22	9.72	2	6	0
527	Beaupré	France 2	Gueméne penfao(44)	392	11.0391	19.0383	3.53549	14.3004	8.28843	22.6	86	22	11.6	1	6	1
528	Beaupré	France 2	Gueméne penfao(44)	410	11.0391	19.0383	3.53549	14.3004	8.28843	10.8	83	22	9.85	2	6	1
529	Beaupré	France 2	Gueméne penfao(44)	429	11.0391	19.0383	3.53549	14.3004	8.28843	10.3	91	22	8.12	1	6	1
530	Beaupré	France 2	Gueméne penfao(44)	451	11.0391	19.0383	3.53549	14.3004	8.28843	15.5	101	22	10.64	2	6	1
531	Beaupré	France 2	Gueméne penfao(44)	470	11.0391	19.0383	3.53549	14.3004	8.28843	10.6	75	22	7.98	2	6	1
532	Beaupré	France 2	Gueméne penfao(44)	490	11.0391	19.0383	3.53549	14.3004	8.28843	43	117	22	14.61	3	6	1
533	Beaupré	France 2	Gueméne penfao(44)	505	11.0391	19.0383	3.53549	14.3004	8.28843	28.9	115	22	13.3	2	6	1
534	Beaupré	France 2	Gueméne penfao(44)	520	11.0391	19.0383	3.53549	14.3004	8.28843	21.1	105	22	12.64	2	6	1
535	Beaupré	France 2	Gueméne penfao(44)	544	11.0391	19.0383	3.53549	14.3004	8.28843	9.9	122	22	7.81	2	6	1
536	Beaupré	France 2	Gueméne penfao(44)	570	11.0391	19.0383	3.53549	14.3004	8.28843	25.7	101	22	12.67	2	6	1
537	Beaupré	France 2	Gueméne penfao(44)	585	11.0391	19.0383	3.53549	14.3004	8.28843	22.3	114	22	14.8	2	6	0
538	Beaupré	France 2	Gueméne penfao(44)	599	11.0391	19.0383	3.53549	14.3004	8.28843	23.1	109	22	12.46	2	6	1
539	Beaupré	France 2	Gueméne penfao(44)	607	11.0391	19.0383	3.53549	14.3004	8.28843	16.7	97	22	10.19	2	6	1
540	Beaupré	France 2	Gueméne penfao(44)	616	11.0391	19.0383	3.53549	14.3004	8.28843	11.1	112	22	8.84	1	6	1
541	Beaupré	France 2	Gueméne penfao(44)	635	11.0391	19.0383	3.53549	14.3004	8.28843	18.1	120	22	9.61	2	6	2
542	Beaupré	France 2	Gueméne penfao(44)	650	11.0391	19.0383	3.53549	14.3004	8.28843	14.6	101	22	10.83	1	6	0
543	Beaupré	France 2	Gueméne penfao(44)	667	11.0391	19.0383	3.53549	14.3004	8.28843	27.1	95	22	12.16	3	6	1
544	Beaupré	France 2	Gueméne penfao(44)	676	11.0391	19.0383	3.53549	14.3004	8.28843	11	110	22	8.4	2	6	1
545	Beaupré	France 2	Gueméne penfao(44)	687	11.0391	19.0383	3.53549	14.3004	8.28843	29.3	66	22	12.36	2	6	1
546	Beaupré	France 2	Gueméne penfao(44)	704	11.0391	19.0383	3.53549	14.3004	8.28843	22.7	102	22	11.21	2	6	1
547	Beaupré	France 2	Gueméne penfao(44)	713	11.0391	19.0383	3.53549	14.3004	8.28843	17.1	99	22	9.64	2	6	2
548	Beaupré	France 2	Gueméne penfao(44)	726	11.0391	19.0383	3.53549	14.3004	8.28843	24.9	119	22	12.87	2	6	1
549	Beaupré	France 2	Gueméne penfao(44)	740	11.0391	19.0383	3.53549	14.3004	8.28843	20.3	112	22	10.98	3	6	1
550	Beaupré	France 2	Gueméne penfao(44)	755	11.0391	19.0383	3.53549	14.3004	8.28843	17.8	128	22	10.45	3	6	1
551	Beaupré	France 2	Gueméne penfao(44)	766	11.0391	19.0383	3.53549	14.3004	8.28843	18.3	131	22	11.3	2	6	1
552	Beaupré	France 2	Gueméne penfao(44)	775	11.0391	19.0383	3.53549	14.3004	8.28843	32.4	111	22	13.74	3	6	1
553	Beaupré	France 2	Gueméne penfao(44)	793	11.0391	19.0383	3.53549	14.3004	8.28843	16.8	100	22	10.91	1	6	1
554	Beaupré	France 2	Gueméne penfao(44)	800	11.0391	19.0383	3.53549	14.3004	8.28843	19.8	111	22	10.83	2	6	1
555	Beaupré	France 2	Gueméne penfao(44)	815	11.0391	19.0383	3.53549	14.3004	8.28843	16.7	142	22	10.5	2	6	2
508	Beaupré	France 2	Gueméne penfao(44)	20	11.0391	19.0383	3.53549	14.3004	8.28843	15.3	102	22	10.93	3	7	0
509	Beaupré	France 2	Gueméne penfao(44)	53	11.0391	19.0383	3.53549	14.3004	8.28843	10.3	108	22	8.86	2	7	0
510	Beaupré	France 2	Gueméne penfao(44)	75	11.0391	19.0383	3.53549	14.3004	8.28843	18.7	51	22	11.39	3	7	0
511	Beaupré	France 2	Gueméne penfao(44)	94	11.0391	19.0383	3.53549	14.3004	8.28843	11	67	22	9.41	2	7	1
512	Beaupré	France 2	Gueméne penfao(44)	109	11.0391	19.0383	3.53549	14.3004	8.28843	32.9	76	22	12.98	2	7	0
513	Beaupré	France 2	Gueméne penfao(44)	120	11.0391	19.0383	3.53549	14.3004	8.28843	25.7	77	22	13.5	3	7	0
514	Beaupré	France 2	Gueméne penfao(44)	140	11.0391	19.0383	3.53549	14.3004	8.28843	11.9	65	22	9.28	1	7	0
515	Beaupré	France 2	Gueméne penfao(44)	159	11.0391	19.0383	3.53549	14.3004	8.28843	13.2	69	22	10.02	2	7	0
516	Beaupré	France 2	Gueméne penfao(44)	166	11.0391	19.0383	3.53549	14.3004	8.28843	17.5	88	22	10.98	2	7	0
517	Beaupré	France 2	Gueméne penfao(44)	181	11.0391	19.0383	3.53549	14.3004	8.28843	10.3	71	22	8.91	2	7	0
518	Beaupré	France 2	Gueméne penfao(44)	207	11.0391	19.0383	3.53549	14.3004	8.28843	35.3	77	22	13.75	2	7	0
519	Beaupré	France 2	Gueméne penfao(44)	226	11.0391	19.0383	3.53549	14.3004	8.28843	14.9	94	22	11.21	2	7	0
520	Beaupré	France 2	Gueméne penfao(44)	245	11.0391	19.0383	3.53549	14.3004	8.28843	15	113	22	9.23	2	7	0
521	Beaupré	France 2	Gueméne penfao(44)	270	11.0391	19.0383	3.53549	14.3004	8.28843	20.7	36	22	12.88	2	7	0
522	Beaupré	France 2	Gueméne penfao(44)	288	11.0391	19.0383	3.53549	14.3004	8.28843	13.9	125	22	10.23	3	7	0
523	Beaupré	France 2	Gueméne penfao(44)	312	11.0391	19.0383	3.53549	14.3004	8.28843	11.7	125	22	9.98	2	7	0
524	Beaupré	France 2	Gueméne penfao(44)	325	11.0391	19.0383	3.53549	14.3004	8.28843	22	123	22	10.71	2	7	0
525	Beaupré	France 2	Gueméne penfao(44)	348	11.0391	19.0383	3.53549	14.3004	8.28843	14.9	88	22	10.03	2	7	1
526	Beaupré	France 2	Gueméne penfao(44)	376	11.0391	19.0383	3.53549	14.3004	8.28843	14.3	105	22	9.72	2	7	0
527	Beaupré	France 2	Gueméne penfao(44)	392	11.0391	19.0383	3.53549	14.3004	8.28843	22.6	86	22	11.6	1	7	0
528	Beaupré	France 2	Gueméne penfao(44)	410	11.0391	19.0383	3.53549	14.3004	8.28843	10.8	83	22	9.85	2	7	0
529	Beaupré	France 2	Gueméne penfao(44)	429	11.0391	19.0383	3.53549	14.3004	8.28843	10.3	91	22	8.12	1	7	0
530	Beaupré	France 2	Gueméne penfao(44)	451	11.0391	19.0383	3.53549	14.3004	8.28843	15.5	101	22	10.64	2	7	0
531	Beaupré	France 2	Gueméne penfao(44)	470	11.0391	19.0383	3.53549	14.3004	8.28843	10.6	75	22	7.98	2	7	0
532	Beaupré	France 2	Gueméne penfao(44)	490	11.0391	19.0383	3.53549	14.3004	8.28843	43	117	22	14.61	3	7	0
533	Beaupré	France 2	Gueméne penfao(44)	505	11.0391	19.0383	3.53549	14.3004	8.28843	28.9	115	22	13.3	2	7	0
534	Beaupré	France 2	Gueméne penfao(44)	520	11.0391	19.0383	3.53549	14.3004	8.28843	21.1	105	22	12.64	2	7	0
535	Beaupré	France 2	Gueméne penfao(44)	544	11.0391	19.0383	3.53549	14.3004	8.28843	9.9	122	22	7.81	2	7	1
536	Beaupré	France 2	Gueméne penfao(44)	570	11.0391	19.0383	3.53549	14.3004	8.28843	25.7	101	22	12.67	2	7	0
537	Beaupré	France 2	Gueméne penfao(44)	585	11.0391	19.0383	3.53549	14.3004	8.28843	22.3	114	22	14.8	2	7	0
538	Beaupré	France 2	Gueméne penfao(44)	599	11.0391	19.0383	3.53549	14.3004	8.28843	23.1	109	22	12.46	2	7	0
539	Beaupré	France 2	Gueméne penfao(44)	607	11.0391	19.0383	3.53549	14.3004	8.28843	16.7	97	22	10.19	2	7	0
540	Beaupré	France 2	Gueméne penfao(44)	616	11.0391	19.0383	3.53549	14.3004	8.28843	11.1	112	22	8.84	1	7	0
541	Beaupré	France 2	Gueméne penfao(44)	635	11.0391	19.0383	3.53549	14.3004	8.28843	18.1	120	22	9.61	2	7	0
542	Beaupré	France 2	Gueméne penfao(44)	650	11.0391	19.0383	3.53549	14.3004	8.28843	14.6	101	22	10.83	1	7	1
543	Beaupré	France 2	Gueméne penfao(44)	667	11.0391	19.0383	3.53549	14.3004	8.28843	27.1	95	22	12.16	3	7	1
544	Beaupré	France 2	Gueméne penfao(44)	676	11.0391	19.0383	3.53549	14.3004	8.28843	11	110	22	8.4	2	7	0
545	Beaupré	France 2	Gueméne penfao(44)	687	11.0391	19.0383	3.53549	14.3004	8.28843	29.3	66	22	12.36	2	7	0
546	Beaupré	France 2	Gueméne penfao(44)	704	11.0391	19.0383	3.53549	14.3004	8.28843	22.7	102	22	11.21	2	7	0
547	Beaupré	France 2	Gueméne penfao(44)	713	11.0391	19.0383	3.53549	14.3004	8.28843	17.1	99	22	9.64	2	7	0
548	Beaupré	France 2	Gueméne penfao(44)	726	11.0391	19.0383	3.53549	14.3004	8.28843	24.9	119	22	12.87	2	7	0
549	Beaupré	France 2	Gueméne penfao(44)	740	11.0391	19.0383	3.53549	14.3004	8.28843	20.3	112	22	10.98	3	7	0
550	Beaupré	France 2	Gueméne penfao(44)	755	11.0391	19.0383	3.53549	14.3004	8.28843	17.8	128	22	10.45	3	7	0
551	Beaupré	France 2	Gueméne penfao(44)	766	11.0391	19.0383	3.53549	14.3004	8.28843	18.3	131	22	11.3	2	7	0
552	Beaupré	France 2	Gueméne penfao(44)	775	11.0391	19.0383	3.53549	14.3004	8.28843	32.4	111	22	13.74	3	7	0
553	Beaupré	France 2	Gueméne penfao(44)	793	11.0391	19.0383	3.53549	14.3004	8.28843	16.8	100	22	10.91	1	7	0
554	Beaupré	France 2	Gueméne penfao(44)	800	11.0391	19.0383	3.53549	14.3004	8.28843	19.8	111	22	10.83	2	7	0
555	Beaupré	France 2	Gueméne penfao(44)	815	11.0391	19.0383	3.53549	14.3004	8.28843	16.7	142	22	10.5	2	7	0
508	Beaupré	France 2	Gueméne penfao(44)	20	11.0391	19.0383	3.53549	14.3004	8.28843	15.3	102	22	10.93	3	8	0
509	Beaupré	France 2	Gueméne penfao(44)	53	11.0391	19.0383	3.53549	14.3004	8.28843	10.3	108	22	8.86	2	8	0
510	Beaupré	France 2	Gueméne penfao(44)	75	11.0391	19.0383	3.53549	14.3004	8.28843	18.7	51	22	11.39	3	8	0
511	Beaupré	France 2	Gueméne penfao(44)	94	11.0391	19.0383	3.53549	14.3004	8.28843	11	67	22	9.41	2	8	0
512	Beaupré	France 2	Gueméne penfao(44)	109	11.0391	19.0383	3.53549	14.3004	8.28843	32.9	76	22	12.98	2	8	0
513	Beaupré	France 2	Gueméne penfao(44)	120	11.0391	19.0383	3.53549	14.3004	8.28843	25.7	77	22	13.5	3	8	0
514	Beaupré	France 2	Gueméne penfao(44)	140	11.0391	19.0383	3.53549	14.3004	8.28843	11.9	65	22	9.28	1	8	0
515	Beaupré	France 2	Gueméne penfao(44)	159	11.0391	19.0383	3.53549	14.3004	8.28843	13.2	69	22	10.02	2	8	0
516	Beaupré	France 2	Gueméne penfao(44)	166	11.0391	19.0383	3.53549	14.3004	8.28843	17.5	88	22	10.98	2	8	0
517	Beaupré	France 2	Gueméne penfao(44)	181	11.0391	19.0383	3.53549	14.3004	8.28843	10.3	71	22	8.91	2	8	0
518	Beaupré	France 2	Gueméne penfao(44)	207	11.0391	19.0383	3.53549	14.3004	8.28843	35.3	77	22	13.75	2	8	0
519	Beaupré	France 2	Gueméne penfao(44)	226	11.0391	19.0383	3.53549	14.3004	8.28843	14.9	94	22	11.21	2	8	0
520	Beaupré	France 2	Gueméne penfao(44)	245	11.0391	19.0383	3.53549	14.3004	8.28843	15	113	22	9.23	2	8	0
521	Beaupré	France 2	Gueméne penfao(44)	270	11.0391	19.0383	3.53549	14.3004	8.28843	20.7	36	22	12.88	2	8	0
522	Beaupré	France 2	Gueméne penfao(44)	288	11.0391	19.0383	3.53549	14.3004	8.28843	13.9	125	22	10.23	3	8	0
523	Beaupré	France 2	Gueméne penfao(44)	312	11.0391	19.0383	3.53549	14.3004	8.28843	11.7	125	22	9.98	2	8	0
524	Beaupré	France 2	Gueméne penfao(44)	325	11.0391	19.0383	3.53549	14.3004	8.28843	22	123	22	10.71	2	8	0
525	Beaupré	France 2	Gueméne penfao(44)	348	11.0391	19.0383	3.53549	14.3004	8.28843	14.9	88	22	10.03	2	8	0
526	Beaupré	France 2	Gueméne penfao(44)	376	11.0391	19.0383	3.53549	14.3004	8.28843	14.3	105	22	9.72	2	8	0
527	Beaupré	France 2	Gueméne penfao(44)	392	11.0391	19.0383	3.53549	14.3004	8.28843	22.6	86	22	11.6	1	8	0
528	Beaupré	France 2	Gueméne penfao(44)	410	11.0391	19.0383	3.53549	14.3004	8.28843	10.8	83	22	9.85	2	8	0
529	Beaupré	France 2	Gueméne penfao(44)	429	11.0391	19.0383	3.53549	14.3004	8.28843	10.3	91	22	8.12	1	8	0
530	Beaupré	France 2	Gueméne penfao(44)	451	11.0391	19.0383	3.53549	14.3004	8.28843	15.5	101	22	10.64	2	8	0
531	Beaupré	France 2	Gueméne penfao(44)	470	11.0391	19.0383	3.53549	14.3004	8.28843	10.6	75	22	7.98	2	8	0
532	Beaupré	France 2	Gueméne penfao(44)	490	11.0391	19.0383	3.53549	14.3004	8.28843	43	117	22	14.61	3	8	0
533	Beaupré	France 2	Gueméne penfao(44)	505	11.0391	19.0383	3.53549	14.3004	8.28843	28.9	115	22	13.3	2	8	0
534	Beaupré	France 2	Gueméne penfao(44)	520	11.0391	19.0383	3.53549	14.3004	8.28843	21.1	105	22	12.64	2	8	0
535	Beaupré	France 2	Gueméne penfao(44)	544	11.0391	19.0383	3.53549	14.3004	8.28843	9.9	122	22	7.81	2	8	0
536	Beaupré	France 2	Gueméne penfao(44)	570	11.0391	19.0383	3.53549	14.3004	8.28843	25.7	101	22	12.67	2	8	0
537	Beaupré	France 2	Gueméne penfao(44)	585	11.0391	19.0383	3.53549	14.3004	8.28843	22.3	114	22	14.8	2	8	0
538	Beaupré	France 2	Gueméne penfao(44)	599	11.0391	19.0383	3.53549	14.3004	8.28843	23.1	109	22	12.46	2	8	0
539	Beaupré	France 2	Gueméne penfao(44)	607	11.0391	19.0383	3.53549	14.3004	8.28843	16.7	97	22	10.19	2	8	0
540	Beaupré	France 2	Gueméne penfao(44)	616	11.0391	19.0383	3.53549	14.3004	8.28843	11.1	112	22	8.84	1	8	0
541	Beaupré	France 2	Gueméne penfao(44)	635	11.0391	19.0383	3.53549	14.3004	8.28843	18.1	120	22	9.61	2	8	0
542	Beaupré	France 2	Gueméne penfao(44)	650	11.0391	19.0383	3.53549	14.3004	8.28843	14.6	101	22	10.83	1	8	1
543	Beaupré	France 2	Gueméne penfao(44)	667	11.0391	19.0383	3.53549	14.3004	8.28843	27.1	95	22	12.16	3	8	0
544	Beaupré	France 2	Gueméne penfao(44)	676	11.0391	19.0383	3.53549	14.3004	8.28843	11	110	22	8.4	2	8	0
545	Beaupré	France 2	Gueméne penfao(44)	687	11.0391	19.0383	3.53549	14.3004	8.28843	29.3	66	22	12.36	2	8	0
546	Beaupré	France 2	Gueméne penfao(44)	704	11.0391	19.0383	3.53549	14.3004	8.28843	22.7	102	22	11.21	2	8	0
547	Beaupré	France 2	Gueméne penfao(44)	713	11.0391	19.0383	3.53549	14.3004	8.28843	17.1	99	22	9.64	2	8	0
548	Beaupré	France 2	Gueméne penfao(44)	726	11.0391	19.0383	3.53549	14.3004	8.28843	24.9	119	22	12.87	2	8	0
549	Beaupré	France 2	Gueméne penfao(44)	740	11.0391	19.0383	3.53549	14.3004	8.28843	20.3	112	22	10.98	3	8	0
550	Beaupré	France 2	Gueméne penfao(44)	755	11.0391	19.0383	3.53549	14.3004	8.28843	17.8	128	22	10.45	3	8	0
551	Beaupré	France 2	Gueméne penfao(44)	766	11.0391	19.0383	3.53549	14.3004	8.28843	18.3	131	22	11.3	2	8	0
552	Beaupré	France 2	Gueméne penfao(44)	775	11.0391	19.0383	3.53549	14.3004	8.28843	32.4	111	22	13.74	3	8	0
553	Beaupré	France 2	Gueméne penfao(44)	793	11.0391	19.0383	3.53549	14.3004	8.28843	16.8	100	22	10.91	1	8	0
554	Beaupré	France 2	Gueméne penfao(44)	800	11.0391	19.0383	3.53549	14.3004	8.28843	19.8	111	22	10.83	2	8	0
555	Beaupré	France 2	Gueméne penfao(44)	815	11.0391	19.0383	3.53549	14.3004	8.28843	16.7	142	22	10.5	2	8	0
405	Fritzy P.	France 2	Gueméne penfao(44)	12	11.0391	19.0383	3.53549	14.3004	8.28843	22.3	104	22	12.39	3	1	3
406	Fritzy P.	France 2	Gueméne penfao(44)	31	11.0391	19.0383	3.53549	14.3004	8.28843	22	118	22	12.16	3	1	3
407	Fritzy P.	France 2	Gueméne penfao(44)	43	11.0391	19.0383	3.53549	14.3004	8.28843	12.7	85	22	9.27	3	1	3
408	Fritzy P.	France 2	Gueméne penfao(44)	60	11.0391	19.0383	3.53549	14.3004	8.28843	14.3	100	22	10.95	3	1	3
409	Fritzy P.	France 2	Gueméne penfao(44)	77	11.0391	19.0383	3.53549	14.3004	8.28843	15	103	22	10.48	3	1	3
410	Fritzy P.	France 2	Gueméne penfao(44)	95	11.0391	19.0383	3.53549	14.3004	8.28843	20.2	95	22	12.31	3	1	3
411	Fritzy P.	France 2	Gueméne penfao(44)	106	11.0391	19.0383	3.53549	14.3004	8.28843	39.8	100	22	14.75	3	1	3
412	Fritzy P.	France 2	Gueméne penfao(44)	128	11.0391	19.0383	3.53549	14.3004	8.28843	20.1	97	22	11.56	3	1	3
413	Fritzy P.	France 2	Gueméne penfao(44)	139	11.0391	19.0383	3.53549	14.3004	8.28843	19.4	93	22	10.84	2	1	3
414	Fritzy P.	France 2	Gueméne penfao(44)	160	11.0391	19.0383	3.53549	14.3004	8.28843	34.2	103	22	13.75	3	1	3
415	Fritzy P.	France 2	Gueméne penfao(44)	172	11.0391	19.0383	3.53549	14.3004	8.28843	51.3	115	22	16.65	3	1	3
416	Fritzy P.	France 2	Gueméne penfao(44)	192	11.0391	19.0383	3.53549	14.3004	8.28843	31.5	114	22	13.36	3	1	3
417	Fritzy P.	France 2	Gueméne penfao(44)	202	11.0391	19.0383	3.53549	14.3004	8.28843	25.4	97	22	11.9	3	1	3
418	Fritzy P.	France 2	Gueméne penfao(44)	222	11.0391	19.0383	3.53549	14.3004	8.28843	43	123	22	14.56	3	1	3
419	Fritzy P.	France 2	Gueméne penfao(44)	243	11.0391	19.0383	3.53549	14.3004	8.28843	29.5	94	22	13.07	3	1	3
420	Fritzy P.	France 2	Gueméne penfao(44)	258	11.0391	19.0383	3.53549	14.3004	8.28843	15.7	137	22	10.1	2	1	3
421	Fritzy P.	France 2	Gueméne penfao(44)	278	11.0391	19.0383	3.53549	14.3004	8.28843	34.9	124	22	13.8	3	1	3
422	Fritzy P.	France 2	Gueméne penfao(44)	292	11.0391	19.0383	3.53549	14.3004	8.28843	39.4	145	22	14.98	3	1	3
423	Fritzy P.	France 2	Gueméne penfao(44)	321	11.0391	19.0383	3.53549	14.3004	8.28843	24.6	157	22	12.19	2	1	3
424	Fritzy P.	France 2	Gueméne penfao(44)	334	11.0391	19.0383	3.53549	14.3004	8.28843	28	155	22	12.43	3	1	3
425	Fritzy P.	France 2	Gueméne penfao(44)	350	11.0391	19.0383	3.53549	14.3004	8.28843	23.4	157	22	12.2	2	1	3
426	Fritzy P.	France 2	Gueméne penfao(44)	360	11.0391	19.0383	3.53549	14.3004	8.28843	26.1	129	22	12.3	2	1	3
427	Fritzy P.	France 2	Gueméne penfao(44)	388	11.0391	19.0383	3.53549	14.3004	8.28843	11.6	87	22	8.76	3	1	3
428	Fritzy P.	France 2	Gueméne penfao(44)	402	11.0391	19.0383	3.53549	14.3004	8.28843	20.1	106	22	10.88	3	1	3
429	Fritzy P.	France 2	Gueméne penfao(44)	415	11.0391	19.0383	3.53549	14.3004	8.28843	22.6	92	22	11.97	3	1	3
430	Fritzy P.	France 2	Gueméne penfao(44)	424	11.0391	19.0383	3.53549	14.3004	8.28843	38.2	131	22	14.59	3	1	3
431	Fritzy P.	France 2	Gueméne penfao(44)	438	11.0391	19.0383	3.53549	14.3004	8.28843	19.1	113	22	10.99	2	1	3
432	Fritzy P.	France 2	Gueméne penfao(44)	456	11.0391	19.0383	3.53549	14.3004	8.28843	16	108	22	10.24	2	1	3
433	Fritzy P.	France 2	Gueméne penfao(44)	475	11.0391	19.0383	3.53549	14.3004	8.28843	26.1	140	22	12.53	3	1	3
434	Fritzy P.	France 2	Gueméne penfao(44)	493	11.0391	19.0383	3.53549	14.3004	8.28843	22.2	148	22	13.09	2	1	3
435	Fritzy P.	France 2	Gueméne penfao(44)	502	11.0391	19.0383	3.53549	14.3004	8.28843	37.8	142	22	14.84	3	1	3
436	Fritzy P.	France 2	Gueméne penfao(44)	513	11.0391	19.0383	3.53549	14.3004	8.28843	22.8	130	22	11.86	3	1	3
437	Fritzy P.	France 2	Gueméne penfao(44)	526	11.0391	19.0383	3.53549	14.3004	8.28843	41.9	146	22	15.47	3	1	3
438	Fritzy P.	France 2	Gueméne penfao(44)	543	11.0391	19.0383	3.53549	14.3004	8.28843	15.4	131	22	10.39	3	1	3
439	Fritzy P.	France 2	Gueméne penfao(44)	568	11.0391	19.0383	3.53549	14.3004	8.28843	16.7	143	22	10.7	3	1	3
440	Fritzy P.	France 2	Gueméne penfao(44)	587	11.0391	19.0383	3.53549	14.3004	8.28843	25.6	145	22	12.88	2	1	3
441	Fritzy P.	France 2	Gueméne penfao(44)	622	11.0391	19.0383	3.53549	14.3004	8.28843	13.6	112	22	9.6	3	1	3
442	Fritzy P.	France 2	Gueméne penfao(44)	634	11.0391	19.0383	3.53549	14.3004	8.28843	23.7	143	22	12.1	3	1	3
443	Fritzy P.	France 2	Gueméne penfao(44)	654	11.0391	19.0383	3.53549	14.3004	8.28843	15.5	122	22	10.5	3	1	3
444	Fritzy P.	France 2	Gueméne penfao(44)	669	11.0391	19.0383	3.53549	14.3004	8.28843	27.5	116	22	13.01	3	1	3
445	Fritzy P.	France 2	Gueméne penfao(44)	691	11.0391	19.0383	3.53549	14.3004	8.28843	27.7	112	22	12.71	3	1	3
446	Fritzy P.	France 2	Gueméne penfao(44)	711	11.0391	19.0383	3.53549	14.3004	8.28843	19.1	126	22	11.54	3	1	3
447	Fritzy P.	France 2	Gueméne penfao(44)	724	11.0391	19.0383	3.53549	14.3004	8.28843	27.8	128	22	12.48	3	1	3
448	Fritzy P.	France 2	Gueméne penfao(44)	736	11.0391	19.0383	3.53549	14.3004	8.28843	16.6	153	22	10.54	3	1	3
449	Fritzy P.	France 2	Gueméne penfao(44)	746	11.0391	19.0383	3.53549	14.3004	8.28843	19.6	129	22	11.81	2	1	3
450	Fritzy P.	France 2	Gueméne penfao(44)	769	11.0391	19.0383	3.53549	14.3004	8.28843	19.6	130	22	11.46	2	1	3
451	Fritzy P.	France 2	Gueméne penfao(44)	786	11.0391	19.0383	3.53549	14.3004	8.28843	22.5	153	22	11.47	2	1	3
405	Fritzy P.	France 2	Gueméne penfao(44)	12	11.0391	19.0383	3.53549	14.3004	8.28843	22.3	104	22	12.39	3	2	3
406	Fritzy P.	France 2	Gueméne penfao(44)	31	11.0391	19.0383	3.53549	14.3004	8.28843	22	118	22	12.16	3	2	3
407	Fritzy P.	France 2	Gueméne penfao(44)	43	11.0391	19.0383	3.53549	14.3004	8.28843	12.7	85	22	9.27	3	2	3
408	Fritzy P.	France 2	Gueméne penfao(44)	60	11.0391	19.0383	3.53549	14.3004	8.28843	14.3	100	22	10.95	3	2	3
409	Fritzy P.	France 2	Gueméne penfao(44)	77	11.0391	19.0383	3.53549	14.3004	8.28843	15	103	22	10.48	3	2	3
410	Fritzy P.	France 2	Gueméne penfao(44)	95	11.0391	19.0383	3.53549	14.3004	8.28843	20.2	95	22	12.31	3	2	3
411	Fritzy P.	France 2	Gueméne penfao(44)	106	11.0391	19.0383	3.53549	14.3004	8.28843	39.8	100	22	14.75	3	2	3
412	Fritzy P.	France 2	Gueméne penfao(44)	128	11.0391	19.0383	3.53549	14.3004	8.28843	20.1	97	22	11.56	3	2	3
413	Fritzy P.	France 2	Gueméne penfao(44)	139	11.0391	19.0383	3.53549	14.3004	8.28843	19.4	93	22	10.84	2	2	3
414	Fritzy P.	France 2	Gueméne penfao(44)	160	11.0391	19.0383	3.53549	14.3004	8.28843	34.2	103	22	13.75	3	2	3
415	Fritzy P.	France 2	Gueméne penfao(44)	172	11.0391	19.0383	3.53549	14.3004	8.28843	51.3	115	22	16.65	3	2	3
416	Fritzy P.	France 2	Gueméne penfao(44)	192	11.0391	19.0383	3.53549	14.3004	8.28843	31.5	114	22	13.36	3	2	3
417	Fritzy P.	France 2	Gueméne penfao(44)	202	11.0391	19.0383	3.53549	14.3004	8.28843	25.4	97	22	11.9	3	2	3
418	Fritzy P.	France 2	Gueméne penfao(44)	222	11.0391	19.0383	3.53549	14.3004	8.28843	43	123	22	14.56	3	2	3
419	Fritzy P.	France 2	Gueméne penfao(44)	243	11.0391	19.0383	3.53549	14.3004	8.28843	29.5	94	22	13.07	3	2	3
420	Fritzy P.	France 2	Gueméne penfao(44)	258	11.0391	19.0383	3.53549	14.3004	8.28843	15.7	137	22	10.1	2	2	3
421	Fritzy P.	France 2	Gueméne penfao(44)	278	11.0391	19.0383	3.53549	14.3004	8.28843	34.9	124	22	13.8	3	2	3
422	Fritzy P.	France 2	Gueméne penfao(44)	292	11.0391	19.0383	3.53549	14.3004	8.28843	39.4	145	22	14.98	3	2	3
423	Fritzy P.	France 2	Gueméne penfao(44)	321	11.0391	19.0383	3.53549	14.3004	8.28843	24.6	157	22	12.19	2	2	3
424	Fritzy P.	France 2	Gueméne penfao(44)	334	11.0391	19.0383	3.53549	14.3004	8.28843	28	155	22	12.43	3	2	3
425	Fritzy P.	France 2	Gueméne penfao(44)	350	11.0391	19.0383	3.53549	14.3004	8.28843	23.4	157	22	12.2	2	2	3
426	Fritzy P.	France 2	Gueméne penfao(44)	360	11.0391	19.0383	3.53549	14.3004	8.28843	26.1	129	22	12.3	2	2	3
427	Fritzy P.	France 2	Gueméne penfao(44)	388	11.0391	19.0383	3.53549	14.3004	8.28843	11.6	87	22	8.76	3	2	3
428	Fritzy P.	France 2	Gueméne penfao(44)	402	11.0391	19.0383	3.53549	14.3004	8.28843	20.1	106	22	10.88	3	2	3
429	Fritzy P.	France 2	Gueméne penfao(44)	415	11.0391	19.0383	3.53549	14.3004	8.28843	22.6	92	22	11.97	3	2	3
430	Fritzy P.	France 2	Gueméne penfao(44)	424	11.0391	19.0383	3.53549	14.3004	8.28843	38.2	131	22	14.59	3	2	3
431	Fritzy P.	France 2	Gueméne penfao(44)	438	11.0391	19.0383	3.53549	14.3004	8.28843	19.1	113	22	10.99	2	2	3
432	Fritzy P.	France 2	Gueméne penfao(44)	456	11.0391	19.0383	3.53549	14.3004	8.28843	16	108	22	10.24	2	2	3
433	Fritzy P.	France 2	Gueméne penfao(44)	475	11.0391	19.0383	3.53549	14.3004	8.28843	26.1	140	22	12.53	3	2	3
434	Fritzy P.	France 2	Gueméne penfao(44)	493	11.0391	19.0383	3.53549	14.3004	8.28843	22.2	148	22	13.09	2	2	3
435	Fritzy P.	France 2	Gueméne penfao(44)	502	11.0391	19.0383	3.53549	14.3004	8.28843	37.8	142	22	14.84	3	2	3
436	Fritzy P.	France 2	Gueméne penfao(44)	513	11.0391	19.0383	3.53549	14.3004	8.28843	22.8	130	22	11.86	3	2	3
437	Fritzy P.	France 2	Gueméne penfao(44)	526	11.0391	19.0383	3.53549	14.3004	8.28843	41.9	146	22	15.47	3	2	3
438	Fritzy P.	France 2	Gueméne penfao(44)	543	11.0391	19.0383	3.53549	14.3004	8.28843	15.4	131	22	10.39	3	2	3
439	Fritzy P.	France 2	Gueméne penfao(44)	568	11.0391	19.0383	3.53549	14.3004	8.28843	16.7	143	22	10.7	3	2	3
440	Fritzy P.	France 2	Gueméne penfao(44)	587	11.0391	19.0383	3.53549	14.3004	8.28843	25.6	145	22	12.88	2	2	3
441	Fritzy P.	France 2	Gueméne penfao(44)	622	11.0391	19.0383	3.53549	14.3004	8.28843	13.6	112	22	9.6	3	2	3
442	Fritzy P.	France 2	Gueméne penfao(44)	634	11.0391	19.0383	3.53549	14.3004	8.28843	23.7	143	22	12.1	3	2	3
443	Fritzy P.	France 2	Gueméne penfao(44)	654	11.0391	19.0383	3.53549	14.3004	8.28843	15.5	122	22	10.5	3	2	3
444	Fritzy P.	France 2	Gueméne penfao(44)	669	11.0391	19.0383	3.53549	14.3004	8.28843	27.5	116	22	13.01	3	2	3
445	Fritzy P.	France 2	Gueméne penfao(44)	691	11.0391	19.0383	3.53549	14.3004	8.28843	27.7	112	22	12.71	3	2	3
446	Fritzy P.	France 2	Gueméne penfao(44)	711	11.0391	19.0383	3.53549	14.3004	8.28843	19.1	126	22	11.54	3	2	3
447	Fritzy P.	France 2	Gueméne penfao(44)	724	11.0391	19.0383	3.53549	14.3004	8.28843	27.8	128	22	12.48	3	2	3
448	Fritzy P.	France 2	Gueméne penfao(44)	736	11.0391	19.0383	3.53549	14.3004	8.28843	16.6	153	22	10.54	3	2	3
449	Fritzy P.	France 2	Gueméne penfao(44)	746	11.0391	19.0383	3.53549	14.3004	8.28843	19.6	129	22	11.81	2	2	3
450	Fritzy P.	France 2	Gueméne penfao(44)	769	11.0391	19.0383	3.53549	14.3004	8.28843	19.6	130	22	11.46	2	2	3
451	Fritzy P.	France 2	Gueméne penfao(44)	786	11.0391	19.0383	3.53549	14.3004	8.28843	22.5	153	22	11.47	2	2	3
405	Fritzy P.	France 2	Gueméne penfao(44)	12	11.0391	19.0383	3.53549	14.3004	8.28843	22.3	104	22	12.39	3	3	3
406	Fritzy P.	France 2	Gueméne penfao(44)	31	11.0391	19.0383	3.53549	14.3004	8.28843	22	118	22	12.16	3	3	3
407	Fritzy P.	France 2	Gueméne penfao(44)	43	11.0391	19.0383	3.53549	14.3004	8.28843	12.7	85	22	9.27	3	3	2
408	Fritzy P.	France 2	Gueméne penfao(44)	60	11.0391	19.0383	3.53549	14.3004	8.28843	14.3	100	22	10.95	3	3	2
409	Fritzy P.	France 2	Gueméne penfao(44)	77	11.0391	19.0383	3.53549	14.3004	8.28843	15	103	22	10.48	3	3	3
410	Fritzy P.	France 2	Gueméne penfao(44)	95	11.0391	19.0383	3.53549	14.3004	8.28843	20.2	95	22	12.31	3	3	3
411	Fritzy P.	France 2	Gueméne penfao(44)	106	11.0391	19.0383	3.53549	14.3004	8.28843	39.8	100	22	14.75	3	3	2
412	Fritzy P.	France 2	Gueméne penfao(44)	128	11.0391	19.0383	3.53549	14.3004	8.28843	20.1	97	22	11.56	3	3	2
413	Fritzy P.	France 2	Gueméne penfao(44)	139	11.0391	19.0383	3.53549	14.3004	8.28843	19.4	93	22	10.84	2	3	3
414	Fritzy P.	France 2	Gueméne penfao(44)	160	11.0391	19.0383	3.53549	14.3004	8.28843	34.2	103	22	13.75	3	3	2
415	Fritzy P.	France 2	Gueméne penfao(44)	172	11.0391	19.0383	3.53549	14.3004	8.28843	51.3	115	22	16.65	3	3	3
416	Fritzy P.	France 2	Gueméne penfao(44)	192	11.0391	19.0383	3.53549	14.3004	8.28843	31.5	114	22	13.36	3	3	3
417	Fritzy P.	France 2	Gueméne penfao(44)	202	11.0391	19.0383	3.53549	14.3004	8.28843	25.4	97	22	11.9	3	3	3
418	Fritzy P.	France 2	Gueméne penfao(44)	222	11.0391	19.0383	3.53549	14.3004	8.28843	43	123	22	14.56	3	3	2
419	Fritzy P.	France 2	Gueméne penfao(44)	243	11.0391	19.0383	3.53549	14.3004	8.28843	29.5	94	22	13.07	3	3	3
420	Fritzy P.	France 2	Gueméne penfao(44)	258	11.0391	19.0383	3.53549	14.3004	8.28843	15.7	137	22	10.1	2	3	3
421	Fritzy P.	France 2	Gueméne penfao(44)	278	11.0391	19.0383	3.53549	14.3004	8.28843	34.9	124	22	13.8	3	3	3
422	Fritzy P.	France 2	Gueméne penfao(44)	292	11.0391	19.0383	3.53549	14.3004	8.28843	39.4	145	22	14.98	3	3	3
423	Fritzy P.	France 2	Gueméne penfao(44)	321	11.0391	19.0383	3.53549	14.3004	8.28843	24.6	157	22	12.19	2	3	3
424	Fritzy P.	France 2	Gueméne penfao(44)	334	11.0391	19.0383	3.53549	14.3004	8.28843	28	155	22	12.43	3	3	3
425	Fritzy P.	France 2	Gueméne penfao(44)	350	11.0391	19.0383	3.53549	14.3004	8.28843	23.4	157	22	12.2	2	3	3
426	Fritzy P.	France 2	Gueméne penfao(44)	360	11.0391	19.0383	3.53549	14.3004	8.28843	26.1	129	22	12.3	2	3	3
427	Fritzy P.	France 2	Gueméne penfao(44)	388	11.0391	19.0383	3.53549	14.3004	8.28843	11.6	87	22	8.76	3	3	3
428	Fritzy P.	France 2	Gueméne penfao(44)	402	11.0391	19.0383	3.53549	14.3004	8.28843	20.1	106	22	10.88	3	3	3
429	Fritzy P.	France 2	Gueméne penfao(44)	415	11.0391	19.0383	3.53549	14.3004	8.28843	22.6	92	22	11.97	3	3	3
430	Fritzy P.	France 2	Gueméne penfao(44)	424	11.0391	19.0383	3.53549	14.3004	8.28843	38.2	131	22	14.59	3	3	2
431	Fritzy P.	France 2	Gueméne penfao(44)	438	11.0391	19.0383	3.53549	14.3004	8.28843	19.1	113	22	10.99	2	3	3
432	Fritzy P.	France 2	Gueméne penfao(44)	456	11.0391	19.0383	3.53549	14.3004	8.28843	16	108	22	10.24	2	3	3
433	Fritzy P.	France 2	Gueméne penfao(44)	475	11.0391	19.0383	3.53549	14.3004	8.28843	26.1	140	22	12.53	3	3	3
434	Fritzy P.	France 2	Gueméne penfao(44)	493	11.0391	19.0383	3.53549	14.3004	8.28843	22.2	148	22	13.09	2	3	3
435	Fritzy P.	France 2	Gueméne penfao(44)	502	11.0391	19.0383	3.53549	14.3004	8.28843	37.8	142	22	14.84	3	3	3
436	Fritzy P.	France 2	Gueméne penfao(44)	513	11.0391	19.0383	3.53549	14.3004	8.28843	22.8	130	22	11.86	3	3	2
437	Fritzy P.	France 2	Gueméne penfao(44)	526	11.0391	19.0383	3.53549	14.3004	8.28843	41.9	146	22	15.47	3	3	3
438	Fritzy P.	France 2	Gueméne penfao(44)	543	11.0391	19.0383	3.53549	14.3004	8.28843	15.4	131	22	10.39	3	3	3
439	Fritzy P.	France 2	Gueméne penfao(44)	568	11.0391	19.0383	3.53549	14.3004	8.28843	16.7	143	22	10.7	3	3	3
440	Fritzy P.	France 2	Gueméne penfao(44)	587	11.0391	19.0383	3.53549	14.3004	8.28843	25.6	145	22	12.88	2	3	3
441	Fritzy P.	France 2	Gueméne penfao(44)	622	11.0391	19.0383	3.53549	14.3004	8.28843	13.6	112	22	9.6	3	3	3
442	Fritzy P.	France 2	Gueméne penfao(44)	634	11.0391	19.0383	3.53549	14.3004	8.28843	23.7	143	22	12.1	3	3	3
443	Fritzy P.	France 2	Gueméne penfao(44)	654	11.0391	19.0383	3.53549	14.3004	8.28843	15.5	122	22	10.5	3	3	3
444	Fritzy P.	France 2	Gueméne penfao(44)	669	11.0391	19.0383	3.53549	14.3004	8.28843	27.5	116	22	13.01	3	3	3
445	Fritzy P.	France 2	Gueméne penfao(44)	691	11.0391	19.0383	3.53549	14.3004	8.28843	27.7	112	22	12.71	3	3	2
446	Fritzy P.	France 2	Gueméne penfao(44)	711	11.0391	19.0383	3.53549	14.3004	8.28843	19.1	126	22	11.54	3	3	3
447	Fritzy P.	France 2	Gueméne penfao(44)	724	11.0391	19.0383	3.53549	14.3004	8.28843	27.8	128	22	12.48	3	3	3
448	Fritzy P.	France 2	Gueméne penfao(44)	736	11.0391	19.0383	3.53549	14.3004	8.28843	16.6	153	22	10.54	3	3	3
449	Fritzy P.	France 2	Gueméne penfao(44)	746	11.0391	19.0383	3.53549	14.3004	8.28843	19.6	129	22	11.81	2	3	2
450	Fritzy P.	France 2	Gueméne penfao(44)	769	11.0391	19.0383	3.53549	14.3004	8.28843	19.6	130	22	11.46	2	3	2
451	Fritzy P.	France 2	Gueméne penfao(44)	786	11.0391	19.0383	3.53549	14.3004	8.28843	22.5	153	22	11.47	2	3	3
405	Fritzy P.	France 2	Gueméne penfao(44)	12	11.0391	19.0383	3.53549	14.3004	8.28843	22.3	104	22	12.39	3	4	1
406	Fritzy P.	France 2	Gueméne penfao(44)	31	11.0391	19.0383	3.53549	14.3004	8.28843	22	118	22	12.16	3	4	2
407	Fritzy P.	France 2	Gueméne penfao(44)	43	11.0391	19.0383	3.53549	14.3004	8.28843	12.7	85	22	9.27	3	4	2
408	Fritzy P.	France 2	Gueméne penfao(44)	60	11.0391	19.0383	3.53549	14.3004	8.28843	14.3	100	22	10.95	3	4	1
409	Fritzy P.	France 2	Gueméne penfao(44)	77	11.0391	19.0383	3.53549	14.3004	8.28843	15	103	22	10.48	3	4	2
410	Fritzy P.	France 2	Gueméne penfao(44)	95	11.0391	19.0383	3.53549	14.3004	8.28843	20.2	95	22	12.31	3	4	2
411	Fritzy P.	France 2	Gueméne penfao(44)	106	11.0391	19.0383	3.53549	14.3004	8.28843	39.8	100	22	14.75	3	4	2
412	Fritzy P.	France 2	Gueméne penfao(44)	128	11.0391	19.0383	3.53549	14.3004	8.28843	20.1	97	22	11.56	3	4	2
413	Fritzy P.	France 2	Gueméne penfao(44)	139	11.0391	19.0383	3.53549	14.3004	8.28843	19.4	93	22	10.84	2	4	1
414	Fritzy P.	France 2	Gueméne penfao(44)	160	11.0391	19.0383	3.53549	14.3004	8.28843	34.2	103	22	13.75	3	4	1
415	Fritzy P.	France 2	Gueméne penfao(44)	172	11.0391	19.0383	3.53549	14.3004	8.28843	51.3	115	22	16.65	3	4	2
416	Fritzy P.	France 2	Gueméne penfao(44)	192	11.0391	19.0383	3.53549	14.3004	8.28843	31.5	114	22	13.36	3	4	1
417	Fritzy P.	France 2	Gueméne penfao(44)	202	11.0391	19.0383	3.53549	14.3004	8.28843	25.4	97	22	11.9	3	4	2
418	Fritzy P.	France 2	Gueméne penfao(44)	222	11.0391	19.0383	3.53549	14.3004	8.28843	43	123	22	14.56	3	4	2
419	Fritzy P.	France 2	Gueméne penfao(44)	243	11.0391	19.0383	3.53549	14.3004	8.28843	29.5	94	22	13.07	3	4	2
420	Fritzy P.	France 2	Gueméne penfao(44)	258	11.0391	19.0383	3.53549	14.3004	8.28843	15.7	137	22	10.1	2	4	2
421	Fritzy P.	France 2	Gueméne penfao(44)	278	11.0391	19.0383	3.53549	14.3004	8.28843	34.9	124	22	13.8	3	4	1
422	Fritzy P.	France 2	Gueméne penfao(44)	292	11.0391	19.0383	3.53549	14.3004	8.28843	39.4	145	22	14.98	3	4	2
423	Fritzy P.	France 2	Gueméne penfao(44)	321	11.0391	19.0383	3.53549	14.3004	8.28843	24.6	157	22	12.19	2	4	2
424	Fritzy P.	France 2	Gueméne penfao(44)	334	11.0391	19.0383	3.53549	14.3004	8.28843	28	155	22	12.43	3	4	3
425	Fritzy P.	France 2	Gueméne penfao(44)	350	11.0391	19.0383	3.53549	14.3004	8.28843	23.4	157	22	12.2	2	4	2
426	Fritzy P.	France 2	Gueméne penfao(44)	360	11.0391	19.0383	3.53549	14.3004	8.28843	26.1	129	22	12.3	2	4	2
427	Fritzy P.	France 2	Gueméne penfao(44)	388	11.0391	19.0383	3.53549	14.3004	8.28843	11.6	87	22	8.76	3	4	2
428	Fritzy P.	France 2	Gueméne penfao(44)	402	11.0391	19.0383	3.53549	14.3004	8.28843	20.1	106	22	10.88	3	4	2
429	Fritzy P.	France 2	Gueméne penfao(44)	415	11.0391	19.0383	3.53549	14.3004	8.28843	22.6	92	22	11.97	3	4	2
430	Fritzy P.	France 2	Gueméne penfao(44)	424	11.0391	19.0383	3.53549	14.3004	8.28843	38.2	131	22	14.59	3	4	2
431	Fritzy P.	France 2	Gueméne penfao(44)	438	11.0391	19.0383	3.53549	14.3004	8.28843	19.1	113	22	10.99	2	4	2
432	Fritzy P.	France 2	Gueméne penfao(44)	456	11.0391	19.0383	3.53549	14.3004	8.28843	16	108	22	10.24	2	4	2
433	Fritzy P.	France 2	Gueméne penfao(44)	475	11.0391	19.0383	3.53549	14.3004	8.28843	26.1	140	22	12.53	3	4	2
434	Fritzy P.	France 2	Gueméne penfao(44)	493	11.0391	19.0383	3.53549	14.3004	8.28843	22.2	148	22	13.09	2	4	3
435	Fritzy P.	France 2	Gueméne penfao(44)	502	11.0391	19.0383	3.53549	14.3004	8.28843	37.8	142	22	14.84	3	4	2
436	Fritzy P.	France 2	Gueméne penfao(44)	513	11.0391	19.0383	3.53549	14.3004	8.28843	22.8	130	22	11.86	3	4	3
437	Fritzy P.	France 2	Gueméne penfao(44)	526	11.0391	19.0383	3.53549	14.3004	8.28843	41.9	146	22	15.47	3	4	3
438	Fritzy P.	France 2	Gueméne penfao(44)	543	11.0391	19.0383	3.53549	14.3004	8.28843	15.4	131	22	10.39	3	4	3
439	Fritzy P.	France 2	Gueméne penfao(44)	568	11.0391	19.0383	3.53549	14.3004	8.28843	16.7	143	22	10.7	3	4	2
440	Fritzy P.	France 2	Gueméne penfao(44)	587	11.0391	19.0383	3.53549	14.3004	8.28843	25.6	145	22	12.88	2	4	3
441	Fritzy P.	France 2	Gueméne penfao(44)	622	11.0391	19.0383	3.53549	14.3004	8.28843	13.6	112	22	9.6	3	4	3
442	Fritzy P.	France 2	Gueméne penfao(44)	634	11.0391	19.0383	3.53549	14.3004	8.28843	23.7	143	22	12.1	3	4	3
443	Fritzy P.	France 2	Gueméne penfao(44)	654	11.0391	19.0383	3.53549	14.3004	8.28843	15.5	122	22	10.5	3	4	3
444	Fritzy P.	France 2	Gueméne penfao(44)	669	11.0391	19.0383	3.53549	14.3004	8.28843	27.5	116	22	13.01	3	4	2
445	Fritzy P.	France 2	Gueméne penfao(44)	691	11.0391	19.0383	3.53549	14.3004	8.28843	27.7	112	22	12.71	3	4	2
446	Fritzy P.	France 2	Gueméne penfao(44)	711	11.0391	19.0383	3.53549	14.3004	8.28843	19.1	126	22	11.54	3	4	2
447	Fritzy P.	France 2	Gueméne penfao(44)	724	11.0391	19.0383	3.53549	14.3004	8.28843	27.8	128	22	12.48	3	4	3
448	Fritzy P.	France 2	Gueméne penfao(44)	736	11.0391	19.0383	3.53549	14.3004	8.28843	16.6	153	22	10.54	3	4	3
449	Fritzy P.	France 2	Gueméne penfao(44)	746	11.0391	19.0383	3.53549	14.3004	8.28843	19.6	129	22	11.81	2	4	2
450	Fritzy P.	France 2	Gueméne penfao(44)	769	11.0391	19.0383	3.53549	14.3004	8.28843	19.6	130	22	11.46	2	4	2
451	Fritzy P.	France 2	Gueméne penfao(44)	786	11.0391	19.0383	3.53549	14.3004	8.28843	22.5	153	22	11.47	2	4	2
405	Fritzy P.	France 2	Gueméne penfao(44)	12	11.0391	19.0383	3.53549	14.3004	8.28843	22.3	104	22	12.39	3	5	1
406	Fritzy P.	France 2	Gueméne penfao(44)	31	11.0391	19.0383	3.53549	14.3004	8.28843	22	118	22	12.16	3	5	2
407	Fritzy P.	France 2	Gueméne penfao(44)	43	11.0391	19.0383	3.53549	14.3004	8.28843	12.7	85	22	9.27	3	5	1
408	Fritzy P.	France 2	Gueméne penfao(44)	60	11.0391	19.0383	3.53549	14.3004	8.28843	14.3	100	22	10.95	3	5	1
409	Fritzy P.	France 2	Gueméne penfao(44)	77	11.0391	19.0383	3.53549	14.3004	8.28843	15	103	22	10.48	3	5	2
410	Fritzy P.	France 2	Gueméne penfao(44)	95	11.0391	19.0383	3.53549	14.3004	8.28843	20.2	95	22	12.31	3	5	2
411	Fritzy P.	France 2	Gueméne penfao(44)	106	11.0391	19.0383	3.53549	14.3004	8.28843	39.8	100	22	14.75	3	5	1
412	Fritzy P.	France 2	Gueméne penfao(44)	128	11.0391	19.0383	3.53549	14.3004	8.28843	20.1	97	22	11.56	3	5	2
413	Fritzy P.	France 2	Gueméne penfao(44)	139	11.0391	19.0383	3.53549	14.3004	8.28843	19.4	93	22	10.84	2	5	1
414	Fritzy P.	France 2	Gueméne penfao(44)	160	11.0391	19.0383	3.53549	14.3004	8.28843	34.2	103	22	13.75	3	5	1
415	Fritzy P.	France 2	Gueméne penfao(44)	172	11.0391	19.0383	3.53549	14.3004	8.28843	51.3	115	22	16.65	3	5	2
416	Fritzy P.	France 2	Gueméne penfao(44)	192	11.0391	19.0383	3.53549	14.3004	8.28843	31.5	114	22	13.36	3	5	1
417	Fritzy P.	France 2	Gueméne penfao(44)	202	11.0391	19.0383	3.53549	14.3004	8.28843	25.4	97	22	11.9	3	5	1
418	Fritzy P.	France 2	Gueméne penfao(44)	222	11.0391	19.0383	3.53549	14.3004	8.28843	43	123	22	14.56	3	5	2
419	Fritzy P.	France 2	Gueméne penfao(44)	243	11.0391	19.0383	3.53549	14.3004	8.28843	29.5	94	22	13.07	3	5	1
420	Fritzy P.	France 2	Gueméne penfao(44)	258	11.0391	19.0383	3.53549	14.3004	8.28843	15.7	137	22	10.1	2	5	2
421	Fritzy P.	France 2	Gueméne penfao(44)	278	11.0391	19.0383	3.53549	14.3004	8.28843	34.9	124	22	13.8	3	5	1
422	Fritzy P.	France 2	Gueméne penfao(44)	292	11.0391	19.0383	3.53549	14.3004	8.28843	39.4	145	22	14.98	3	5	1
423	Fritzy P.	France 2	Gueméne penfao(44)	321	11.0391	19.0383	3.53549	14.3004	8.28843	24.6	157	22	12.19	2	5	2
424	Fritzy P.	France 2	Gueméne penfao(44)	334	11.0391	19.0383	3.53549	14.3004	8.28843	28	155	22	12.43	3	5	2
425	Fritzy P.	France 2	Gueméne penfao(44)	350	11.0391	19.0383	3.53549	14.3004	8.28843	23.4	157	22	12.2	2	5	2
426	Fritzy P.	France 2	Gueméne penfao(44)	360	11.0391	19.0383	3.53549	14.3004	8.28843	26.1	129	22	12.3	2	5	2
427	Fritzy P.	France 2	Gueméne penfao(44)	388	11.0391	19.0383	3.53549	14.3004	8.28843	11.6	87	22	8.76	3	5	2
428	Fritzy P.	France 2	Gueméne penfao(44)	402	11.0391	19.0383	3.53549	14.3004	8.28843	20.1	106	22	10.88	3	5	2
429	Fritzy P.	France 2	Gueméne penfao(44)	415	11.0391	19.0383	3.53549	14.3004	8.28843	22.6	92	22	11.97	3	5	2
430	Fritzy P.	France 2	Gueméne penfao(44)	424	11.0391	19.0383	3.53549	14.3004	8.28843	38.2	131	22	14.59	3	5	2
431	Fritzy P.	France 2	Gueméne penfao(44)	438	11.0391	19.0383	3.53549	14.3004	8.28843	19.1	113	22	10.99	2	5	2
432	Fritzy P.	France 2	Gueméne penfao(44)	456	11.0391	19.0383	3.53549	14.3004	8.28843	16	108	22	10.24	2	5	2
433	Fritzy P.	France 2	Gueméne penfao(44)	475	11.0391	19.0383	3.53549	14.3004	8.28843	26.1	140	22	12.53	3	5	2
434	Fritzy P.	France 2	Gueméne penfao(44)	493	11.0391	19.0383	3.53549	14.3004	8.28843	22.2	148	22	13.09	2	5	3
435	Fritzy P.	France 2	Gueméne penfao(44)	502	11.0391	19.0383	3.53549	14.3004	8.28843	37.8	142	22	14.84	3	5	1
436	Fritzy P.	France 2	Gueméne penfao(44)	513	11.0391	19.0383	3.53549	14.3004	8.28843	22.8	130	22	11.86	3	5	2
437	Fritzy P.	France 2	Gueméne penfao(44)	526	11.0391	19.0383	3.53549	14.3004	8.28843	41.9	146	22	15.47	3	5	3
438	Fritzy P.	France 2	Gueméne penfao(44)	543	11.0391	19.0383	3.53549	14.3004	8.28843	15.4	131	22	10.39	3	5	3
439	Fritzy P.	France 2	Gueméne penfao(44)	568	11.0391	19.0383	3.53549	14.3004	8.28843	16.7	143	22	10.7	3	5	2
440	Fritzy P.	France 2	Gueméne penfao(44)	587	11.0391	19.0383	3.53549	14.3004	8.28843	25.6	145	22	12.88	2	5	2
441	Fritzy P.	France 2	Gueméne penfao(44)	622	11.0391	19.0383	3.53549	14.3004	8.28843	13.6	112	22	9.6	3	5	2
442	Fritzy P.	France 2	Gueméne penfao(44)	634	11.0391	19.0383	3.53549	14.3004	8.28843	23.7	143	22	12.1	3	5	3
443	Fritzy P.	France 2	Gueméne penfao(44)	654	11.0391	19.0383	3.53549	14.3004	8.28843	15.5	122	22	10.5	3	5	3
444	Fritzy P.	France 2	Gueméne penfao(44)	669	11.0391	19.0383	3.53549	14.3004	8.28843	27.5	116	22	13.01	3	5	1
445	Fritzy P.	France 2	Gueméne penfao(44)	691	11.0391	19.0383	3.53549	14.3004	8.28843	27.7	112	22	12.71	3	5	1
446	Fritzy P.	France 2	Gueméne penfao(44)	711	11.0391	19.0383	3.53549	14.3004	8.28843	19.1	126	22	11.54	3	5	2
447	Fritzy P.	France 2	Gueméne penfao(44)	724	11.0391	19.0383	3.53549	14.3004	8.28843	27.8	128	22	12.48	3	5	2
448	Fritzy P.	France 2	Gueméne penfao(44)	736	11.0391	19.0383	3.53549	14.3004	8.28843	16.6	153	22	10.54	3	5	2
449	Fritzy P.	France 2	Gueméne penfao(44)	746	11.0391	19.0383	3.53549	14.3004	8.28843	19.6	129	22	11.81	2	5	2
450	Fritzy P.	France 2	Gueméne penfao(44)	769	11.0391	19.0383	3.53549	14.3004	8.28843	19.6	130	22	11.46	2	5	2
451	Fritzy P.	France 2	Gueméne penfao(44)	786	11.0391	19.0383	3.53549	14.3004	8.28843	22.5	153	22	11.47	2	5	1
405	Fritzy P.	France 2	Gueméne penfao(44)	12	11.0391	19.0383	3.53549	14.3004	8.28843	22.3	104	22	12.39	3	6	1
406	Fritzy P.	France 2	Gueméne penfao(44)	31	11.0391	19.0383	3.53549	14.3004	8.28843	22	118	22	12.16	3	6	1
407	Fritzy P.	France 2	Gueméne penfao(44)	43	11.0391	19.0383	3.53549	14.3004	8.28843	12.7	85	22	9.27	3	6	1
408	Fritzy P.	France 2	Gueméne penfao(44)	60	11.0391	19.0383	3.53549	14.3004	8.28843	14.3	100	22	10.95	3	6	0
409	Fritzy P.	France 2	Gueméne penfao(44)	77	11.0391	19.0383	3.53549	14.3004	8.28843	15	103	22	10.48	3	6	1
410	Fritzy P.	France 2	Gueméne penfao(44)	95	11.0391	19.0383	3.53549	14.3004	8.28843	20.2	95	22	12.31	3	6	1
411	Fritzy P.	France 2	Gueméne penfao(44)	106	11.0391	19.0383	3.53549	14.3004	8.28843	39.8	100	22	14.75	3	6	1
412	Fritzy P.	France 2	Gueméne penfao(44)	128	11.0391	19.0383	3.53549	14.3004	8.28843	20.1	97	22	11.56	3	6	1
413	Fritzy P.	France 2	Gueméne penfao(44)	139	11.0391	19.0383	3.53549	14.3004	8.28843	19.4	93	22	10.84	2	6	1
414	Fritzy P.	France 2	Gueméne penfao(44)	160	11.0391	19.0383	3.53549	14.3004	8.28843	34.2	103	22	13.75	3	6	1
415	Fritzy P.	France 2	Gueméne penfao(44)	172	11.0391	19.0383	3.53549	14.3004	8.28843	51.3	115	22	16.65	3	6	1
416	Fritzy P.	France 2	Gueméne penfao(44)	192	11.0391	19.0383	3.53549	14.3004	8.28843	31.5	114	22	13.36	3	6	0
417	Fritzy P.	France 2	Gueméne penfao(44)	202	11.0391	19.0383	3.53549	14.3004	8.28843	25.4	97	22	11.9	3	6	1
418	Fritzy P.	France 2	Gueméne penfao(44)	222	11.0391	19.0383	3.53549	14.3004	8.28843	43	123	22	14.56	3	6	1
419	Fritzy P.	France 2	Gueméne penfao(44)	243	11.0391	19.0383	3.53549	14.3004	8.28843	29.5	94	22	13.07	3	6	1
420	Fritzy P.	France 2	Gueméne penfao(44)	258	11.0391	19.0383	3.53549	14.3004	8.28843	15.7	137	22	10.1	2	6	1
421	Fritzy P.	France 2	Gueméne penfao(44)	278	11.0391	19.0383	3.53549	14.3004	8.28843	34.9	124	22	13.8	3	6	1
422	Fritzy P.	France 2	Gueméne penfao(44)	292	11.0391	19.0383	3.53549	14.3004	8.28843	39.4	145	22	14.98	3	6	1
423	Fritzy P.	France 2	Gueméne penfao(44)	321	11.0391	19.0383	3.53549	14.3004	8.28843	24.6	157	22	12.19	2	6	1
424	Fritzy P.	France 2	Gueméne penfao(44)	334	11.0391	19.0383	3.53549	14.3004	8.28843	28	155	22	12.43	3	6	2
425	Fritzy P.	France 2	Gueméne penfao(44)	350	11.0391	19.0383	3.53549	14.3004	8.28843	23.4	157	22	12.2	2	6	2
426	Fritzy P.	France 2	Gueméne penfao(44)	360	11.0391	19.0383	3.53549	14.3004	8.28843	26.1	129	22	12.3	2	6	2
427	Fritzy P.	France 2	Gueméne penfao(44)	388	11.0391	19.0383	3.53549	14.3004	8.28843	11.6	87	22	8.76	3	6	2
428	Fritzy P.	France 2	Gueméne penfao(44)	402	11.0391	19.0383	3.53549	14.3004	8.28843	20.1	106	22	10.88	3	6	1
429	Fritzy P.	France 2	Gueméne penfao(44)	415	11.0391	19.0383	3.53549	14.3004	8.28843	22.6	92	22	11.97	3	6	1
430	Fritzy P.	France 2	Gueméne penfao(44)	424	11.0391	19.0383	3.53549	14.3004	8.28843	38.2	131	22	14.59	3	6	2
431	Fritzy P.	France 2	Gueméne penfao(44)	438	11.0391	19.0383	3.53549	14.3004	8.28843	19.1	113	22	10.99	2	6	1
432	Fritzy P.	France 2	Gueméne penfao(44)	456	11.0391	19.0383	3.53549	14.3004	8.28843	16	108	22	10.24	2	6	2
433	Fritzy P.	France 2	Gueméne penfao(44)	475	11.0391	19.0383	3.53549	14.3004	8.28843	26.1	140	22	12.53	3	6	2
434	Fritzy P.	France 2	Gueméne penfao(44)	493	11.0391	19.0383	3.53549	14.3004	8.28843	22.2	148	22	13.09	2	6	3
435	Fritzy P.	France 2	Gueméne penfao(44)	502	11.0391	19.0383	3.53549	14.3004	8.28843	37.8	142	22	14.84	3	6	1
436	Fritzy P.	France 2	Gueméne penfao(44)	513	11.0391	19.0383	3.53549	14.3004	8.28843	22.8	130	22	11.86	3	6	2
437	Fritzy P.	France 2	Gueméne penfao(44)	526	11.0391	19.0383	3.53549	14.3004	8.28843	41.9	146	22	15.47	3	6	2
438	Fritzy P.	France 2	Gueméne penfao(44)	543	11.0391	19.0383	3.53549	14.3004	8.28843	15.4	131	22	10.39	3	6	1
439	Fritzy P.	France 2	Gueméne penfao(44)	568	11.0391	19.0383	3.53549	14.3004	8.28843	16.7	143	22	10.7	3	6	1
440	Fritzy P.	France 2	Gueméne penfao(44)	587	11.0391	19.0383	3.53549	14.3004	8.28843	25.6	145	22	12.88	2	6	1
441	Fritzy P.	France 2	Gueméne penfao(44)	622	11.0391	19.0383	3.53549	14.3004	8.28843	13.6	112	22	9.6	3	6	2
442	Fritzy P.	France 2	Gueméne penfao(44)	634	11.0391	19.0383	3.53549	14.3004	8.28843	23.7	143	22	12.1	3	6	3
443	Fritzy P.	France 2	Gueméne penfao(44)	654	11.0391	19.0383	3.53549	14.3004	8.28843	15.5	122	22	10.5	3	6	1
444	Fritzy P.	France 2	Gueméne penfao(44)	669	11.0391	19.0383	3.53549	14.3004	8.28843	27.5	116	22	13.01	3	6	1
445	Fritzy P.	France 2	Gueméne penfao(44)	691	11.0391	19.0383	3.53549	14.3004	8.28843	27.7	112	22	12.71	3	6	1
446	Fritzy P.	France 2	Gueméne penfao(44)	711	11.0391	19.0383	3.53549	14.3004	8.28843	19.1	126	22	11.54	3	6	1
447	Fritzy P.	France 2	Gueméne penfao(44)	724	11.0391	19.0383	3.53549	14.3004	8.28843	27.8	128	22	12.48	3	6	1
448	Fritzy P.	France 2	Gueméne penfao(44)	736	11.0391	19.0383	3.53549	14.3004	8.28843	16.6	153	22	10.54	3	6	1
449	Fritzy P.	France 2	Gueméne penfao(44)	746	11.0391	19.0383	3.53549	14.3004	8.28843	19.6	129	22	11.81	2	6	1
450	Fritzy P.	France 2	Gueméne penfao(44)	769	11.0391	19.0383	3.53549	14.3004	8.28843	19.6	130	22	11.46	2	6	1
451	Fritzy P.	France 2	Gueméne penfao(44)	786	11.0391	19.0383	3.53549	14.3004	8.28843	22.5	153	22	11.47	2	6	1
405	Fritzy P.	France 2	Gueméne penfao(44)	12	11.0391	19.0383	3.53549	14.3004	8.28843	22.3	104	22	12.39	3	7	0
406	Fritzy P.	France 2	Gueméne penfao(44)	31	11.0391	19.0383	3.53549	14.3004	8.28843	22	118	22	12.16	3	7	0
407	Fritzy P.	France 2	Gueméne penfao(44)	43	11.0391	19.0383	3.53549	14.3004	8.28843	12.7	85	22	9.27	3	7	0
408	Fritzy P.	France 2	Gueméne penfao(44)	60	11.0391	19.0383	3.53549	14.3004	8.28843	14.3	100	22	10.95	3	7	0
409	Fritzy P.	France 2	Gueméne penfao(44)	77	11.0391	19.0383	3.53549	14.3004	8.28843	15	103	22	10.48	3	7	0
410	Fritzy P.	France 2	Gueméne penfao(44)	95	11.0391	19.0383	3.53549	14.3004	8.28843	20.2	95	22	12.31	3	7	0
411	Fritzy P.	France 2	Gueméne penfao(44)	106	11.0391	19.0383	3.53549	14.3004	8.28843	39.8	100	22	14.75	3	7	0
412	Fritzy P.	France 2	Gueméne penfao(44)	128	11.0391	19.0383	3.53549	14.3004	8.28843	20.1	97	22	11.56	3	7	0
413	Fritzy P.	France 2	Gueméne penfao(44)	139	11.0391	19.0383	3.53549	14.3004	8.28843	19.4	93	22	10.84	2	7	0
414	Fritzy P.	France 2	Gueméne penfao(44)	160	11.0391	19.0383	3.53549	14.3004	8.28843	34.2	103	22	13.75	3	7	0
415	Fritzy P.	France 2	Gueméne penfao(44)	172	11.0391	19.0383	3.53549	14.3004	8.28843	51.3	115	22	16.65	3	7	0
416	Fritzy P.	France 2	Gueméne penfao(44)	192	11.0391	19.0383	3.53549	14.3004	8.28843	31.5	114	22	13.36	3	7	0
417	Fritzy P.	France 2	Gueméne penfao(44)	202	11.0391	19.0383	3.53549	14.3004	8.28843	25.4	97	22	11.9	3	7	0
418	Fritzy P.	France 2	Gueméne penfao(44)	222	11.0391	19.0383	3.53549	14.3004	8.28843	43	123	22	14.56	3	7	0
419	Fritzy P.	France 2	Gueméne penfao(44)	243	11.0391	19.0383	3.53549	14.3004	8.28843	29.5	94	22	13.07	3	7	0
420	Fritzy P.	France 2	Gueméne penfao(44)	258	11.0391	19.0383	3.53549	14.3004	8.28843	15.7	137	22	10.1	2	7	0
421	Fritzy P.	France 2	Gueméne penfao(44)	278	11.0391	19.0383	3.53549	14.3004	8.28843	34.9	124	22	13.8	3	7	0
422	Fritzy P.	France 2	Gueméne penfao(44)	292	11.0391	19.0383	3.53549	14.3004	8.28843	39.4	145	22	14.98	3	7	0
423	Fritzy P.	France 2	Gueméne penfao(44)	321	11.0391	19.0383	3.53549	14.3004	8.28843	24.6	157	22	12.19	2	7	0
424	Fritzy P.	France 2	Gueméne penfao(44)	334	11.0391	19.0383	3.53549	14.3004	8.28843	28	155	22	12.43	3	7	0
425	Fritzy P.	France 2	Gueméne penfao(44)	350	11.0391	19.0383	3.53549	14.3004	8.28843	23.4	157	22	12.2	2	7	1
426	Fritzy P.	France 2	Gueméne penfao(44)	360	11.0391	19.0383	3.53549	14.3004	8.28843	26.1	129	22	12.3	2	7	0
427	Fritzy P.	France 2	Gueméne penfao(44)	388	11.0391	19.0383	3.53549	14.3004	8.28843	11.6	87	22	8.76	3	7	0
428	Fritzy P.	France 2	Gueméne penfao(44)	402	11.0391	19.0383	3.53549	14.3004	8.28843	20.1	106	22	10.88	3	7	0
429	Fritzy P.	France 2	Gueméne penfao(44)	415	11.0391	19.0383	3.53549	14.3004	8.28843	22.6	92	22	11.97	3	7	0
430	Fritzy P.	France 2	Gueméne penfao(44)	424	11.0391	19.0383	3.53549	14.3004	8.28843	38.2	131	22	14.59	3	7	0
431	Fritzy P.	France 2	Gueméne penfao(44)	438	11.0391	19.0383	3.53549	14.3004	8.28843	19.1	113	22	10.99	2	7	0
432	Fritzy P.	France 2	Gueméne penfao(44)	456	11.0391	19.0383	3.53549	14.3004	8.28843	16	108	22	10.24	2	7	1
433	Fritzy P.	France 2	Gueméne penfao(44)	475	11.0391	19.0383	3.53549	14.3004	8.28843	26.1	140	22	12.53	3	7	0
434	Fritzy P.	France 2	Gueméne penfao(44)	493	11.0391	19.0383	3.53549	14.3004	8.28843	22.2	148	22	13.09	2	7	0
435	Fritzy P.	France 2	Gueméne penfao(44)	502	11.0391	19.0383	3.53549	14.3004	8.28843	37.8	142	22	14.84	3	7	1
436	Fritzy P.	France 2	Gueméne penfao(44)	513	11.0391	19.0383	3.53549	14.3004	8.28843	22.8	130	22	11.86	3	7	0
437	Fritzy P.	France 2	Gueméne penfao(44)	526	11.0391	19.0383	3.53549	14.3004	8.28843	41.9	146	22	15.47	3	7	0
438	Fritzy P.	France 2	Gueméne penfao(44)	543	11.0391	19.0383	3.53549	14.3004	8.28843	15.4	131	22	10.39	3	7	0
439	Fritzy P.	France 2	Gueméne penfao(44)	568	11.0391	19.0383	3.53549	14.3004	8.28843	16.7	143	22	10.7	3	7	0
440	Fritzy P.	France 2	Gueméne penfao(44)	587	11.0391	19.0383	3.53549	14.3004	8.28843	25.6	145	22	12.88	2	7	0
441	Fritzy P.	France 2	Gueméne penfao(44)	622	11.0391	19.0383	3.53549	14.3004	8.28843	13.6	112	22	9.6	3	7	0
442	Fritzy P.	France 2	Gueméne penfao(44)	634	11.0391	19.0383	3.53549	14.3004	8.28843	23.7	143	22	12.1	3	7	0
443	Fritzy P.	France 2	Gueméne penfao(44)	654	11.0391	19.0383	3.53549	14.3004	8.28843	15.5	122	22	10.5	3	7	0
444	Fritzy P.	France 2	Gueméne penfao(44)	669	11.0391	19.0383	3.53549	14.3004	8.28843	27.5	116	22	13.01	3	7	0
445	Fritzy P.	France 2	Gueméne penfao(44)	691	11.0391	19.0383	3.53549	14.3004	8.28843	27.7	112	22	12.71	3	7	0
446	Fritzy P.	France 2	Gueméne penfao(44)	711	11.0391	19.0383	3.53549	14.3004	8.28843	19.1	126	22	11.54	3	7	0
447	Fritzy P.	France 2	Gueméne penfao(44)	724	11.0391	19.0383	3.53549	14.3004	8.28843	27.8	128	22	12.48	3	7	1
448	Fritzy P.	France 2	Gueméne penfao(44)	736	11.0391	19.0383	3.53549	14.3004	8.28843	16.6	153	22	10.54	3	7	1
449	Fritzy P.	France 2	Gueméne penfao(44)	746	11.0391	19.0383	3.53549	14.3004	8.28843	19.6	129	22	11.81	2	7	1
450	Fritzy P.	France 2	Gueméne penfao(44)	769	11.0391	19.0383	3.53549	14.3004	8.28843	19.6	130	22	11.46	2	7	0
451	Fritzy P.	France 2	Gueméne penfao(44)	786	11.0391	19.0383	3.53549	14.3004	8.28843	22.5	153	22	11.47	2	7	0
405	Fritzy P.	France 2	Gueméne penfao(44)	12	11.0391	19.0383	3.53549	14.3004	8.28843	22.3	104	22	12.39	3	8	0
406	Fritzy P.	France 2	Gueméne penfao(44)	31	11.0391	19.0383	3.53549	14.3004	8.28843	22	118	22	12.16	3	8	0
407	Fritzy P.	France 2	Gueméne penfao(44)	43	11.0391	19.0383	3.53549	14.3004	8.28843	12.7	85	22	9.27	3	8	0
408	Fritzy P.	France 2	Gueméne penfao(44)	60	11.0391	19.0383	3.53549	14.3004	8.28843	14.3	100	22	10.95	3	8	0
409	Fritzy P.	France 2	Gueméne penfao(44)	77	11.0391	19.0383	3.53549	14.3004	8.28843	15	103	22	10.48	3	8	0
410	Fritzy P.	France 2	Gueméne penfao(44)	95	11.0391	19.0383	3.53549	14.3004	8.28843	20.2	95	22	12.31	3	8	0
411	Fritzy P.	France 2	Gueméne penfao(44)	106	11.0391	19.0383	3.53549	14.3004	8.28843	39.8	100	22	14.75	3	8	0
412	Fritzy P.	France 2	Gueméne penfao(44)	128	11.0391	19.0383	3.53549	14.3004	8.28843	20.1	97	22	11.56	3	8	0
413	Fritzy P.	France 2	Gueméne penfao(44)	139	11.0391	19.0383	3.53549	14.3004	8.28843	19.4	93	22	10.84	2	8	0
414	Fritzy P.	France 2	Gueméne penfao(44)	160	11.0391	19.0383	3.53549	14.3004	8.28843	34.2	103	22	13.75	3	8	0
415	Fritzy P.	France 2	Gueméne penfao(44)	172	11.0391	19.0383	3.53549	14.3004	8.28843	51.3	115	22	16.65	3	8	0
416	Fritzy P.	France 2	Gueméne penfao(44)	192	11.0391	19.0383	3.53549	14.3004	8.28843	31.5	114	22	13.36	3	8	0
417	Fritzy P.	France 2	Gueméne penfao(44)	202	11.0391	19.0383	3.53549	14.3004	8.28843	25.4	97	22	11.9	3	8	0
418	Fritzy P.	France 2	Gueméne penfao(44)	222	11.0391	19.0383	3.53549	14.3004	8.28843	43	123	22	14.56	3	8	0
419	Fritzy P.	France 2	Gueméne penfao(44)	243	11.0391	19.0383	3.53549	14.3004	8.28843	29.5	94	22	13.07	3	8	0
420	Fritzy P.	France 2	Gueméne penfao(44)	258	11.0391	19.0383	3.53549	14.3004	8.28843	15.7	137	22	10.1	2	8	0
421	Fritzy P.	France 2	Gueméne penfao(44)	278	11.0391	19.0383	3.53549	14.3004	8.28843	34.9	124	22	13.8	3	8	0
422	Fritzy P.	France 2	Gueméne penfao(44)	292	11.0391	19.0383	3.53549	14.3004	8.28843	39.4	145	22	14.98	3	8	0
423	Fritzy P.	France 2	Gueméne penfao(44)	321	11.0391	19.0383	3.53549	14.3004	8.28843	24.6	157	22	12.19	2	8	0
424	Fritzy P.	France 2	Gueméne penfao(44)	334	11.0391	19.0383	3.53549	14.3004	8.28843	28	155	22	12.43	3	8	0
425	Fritzy P.	France 2	Gueméne penfao(44)	350	11.0391	19.0383	3.53549	14.3004	8.28843	23.4	157	22	12.2	2	8	0
426	Fritzy P.	France 2	Gueméne penfao(44)	360	11.0391	19.0383	3.53549	14.3004	8.28843	26.1	129	22	12.3	2	8	0
427	Fritzy P.	France 2	Gueméne penfao(44)	388	11.0391	19.0383	3.53549	14.3004	8.28843	11.6	87	22	8.76	3	8	0
428	Fritzy P.	France 2	Gueméne penfao(44)	402	11.0391	19.0383	3.53549	14.3004	8.28843	20.1	106	22	10.88	3	8	0
429	Fritzy P.	France 2	Gueméne penfao(44)	415	11.0391	19.0383	3.53549	14.3004	8.28843	22.6	92	22	11.97	3	8	0
430	Fritzy P.	France 2	Gueméne penfao(44)	424	11.0391	19.0383	3.53549	14.3004	8.28843	38.2	131	22	14.59	3	8	0
431	Fritzy P.	France 2	Gueméne penfao(44)	438	11.0391	19.0383	3.53549	14.3004	8.28843	19.1	113	22	10.99	2	8	0
432	Fritzy P.	France 2	Gueméne penfao(44)	456	11.0391	19.0383	3.53549	14.3004	8.28843	16	108	22	10.24	2	8	0
433	Fritzy P.	France 2	Gueméne penfao(44)	475	11.0391	19.0383	3.53549	14.3004	8.28843	26.1	140	22	12.53	3	8	0
434	Fritzy P.	France 2	Gueméne penfao(44)	493	11.0391	19.0383	3.53549	14.3004	8.28843	22.2	148	22	13.09	2	8	0
435	Fritzy P.	France 2	Gueméne penfao(44)	502	11.0391	19.0383	3.53549	14.3004	8.28843	37.8	142	22	14.84	3	8	0
436	Fritzy P.	France 2	Gueméne penfao(44)	513	11.0391	19.0383	3.53549	14.3004	8.28843	22.8	130	22	11.86	3	8	0
437	Fritzy P.	France 2	Gueméne penfao(44)	526	11.0391	19.0383	3.53549	14.3004	8.28843	41.9	146	22	15.47	3	8	0
438	Fritzy P.	France 2	Gueméne penfao(44)	543	11.0391	19.0383	3.53549	14.3004	8.28843	15.4	131	22	10.39	3	8	0
439	Fritzy P.	France 2	Gueméne penfao(44)	568	11.0391	19.0383	3.53549	14.3004	8.28843	16.7	143	22	10.7	3	8	0
440	Fritzy P.	France 2	Gueméne penfao(44)	587	11.0391	19.0383	3.53549	14.3004	8.28843	25.6	145	22	12.88	2	8	0
441	Fritzy P.	France 2	Gueméne penfao(44)	622	11.0391	19.0383	3.53549	14.3004	8.28843	13.6	112	22	9.6	3	8	0
442	Fritzy P.	France 2	Gueméne penfao(44)	634	11.0391	19.0383	3.53549	14.3004	8.28843	23.7	143	22	12.1	3	8	0
443	Fritzy P.	France 2	Gueméne penfao(44)	654	11.0391	19.0383	3.53549	14.3004	8.28843	15.5	122	22	10.5	3	8	0
444	Fritzy P.	France 2	Gueméne penfao(44)	669	11.0391	19.0383	3.53549	14.3004	8.28843	27.5	116	22	13.01	3	8	0
445	Fritzy P.	France 2	Gueméne penfao(44)	691	11.0391	19.0383	3.53549	14.3004	8.28843	27.7	112	22	12.71	3	8	0
446	Fritzy P.	France 2	Gueméne penfao(44)	711	11.0391	19.0383	3.53549	14.3004	8.28843	19.1	126	22	11.54	3	8	0
447	Fritzy P.	France 2	Gueméne penfao(44)	724	11.0391	19.0383	3.53549	14.3004	8.28843	27.8	128	22	12.48	3	8	0
448	Fritzy P.	France 2	Gueméne penfao(44)	736	11.0391	19.0383	3.53549	14.3004	8.28843	16.6	153	22	10.54	3	8	0
449	Fritzy P.	France 2	Gueméne penfao(44)	746	11.0391	19.0383	3.53549	14.3004	8.28843	19.6	129	22	11.81	2	8	0
450	Fritzy P.	France 2	Gueméne penfao(44)	769	11.0391	19.0383	3.53549	14.3004	8.28843	19.6	130	22	11.46	2	8	0
451	Fritzy P.	France 2	Gueméne penfao(44)	786	11.0391	19.0383	3.53549	14.3004	8.28843	22.5	153	22	11.47	2	8	0
272	Raspalje	France 2	Gueméne penfao(44)	10	11.0391	19.0383	3.53549	14.3004	8.28843	18.5	91	22	10.99	3	1	3
273	Raspalje	France 2	Gueméne penfao(44)	24	11.0391	19.0383	3.53549	14.3004	8.28843	16.2	95	22	11.06	3	1	3
274	Raspalje	France 2	Gueméne penfao(44)	32	11.0391	19.0383	3.53549	14.3004	8.28843	20.2	75	22	10.94	3	1	3
275	Raspalje	France 2	Gueméne penfao(44)	52	11.0391	19.0383	3.53549	14.3004	8.28843	22.9	83	22	12.23	2	1	3
276	Raspalje	France 2	Gueméne penfao(44)	65	11.0391	19.0383	3.53549	14.3004	8.28843	13.5	64	22	10.5	2	1	3
277	Raspalje	France 2	Gueméne penfao(44)	97	11.0391	19.0383	3.53549	14.3004	8.28843	11.1	90	22	10.78	2	1	3
278	Raspalje	France 2	Gueméne penfao(44)	116	11.0391	19.0383	3.53549	14.3004	8.28843	11.7	96	22	10.85	2	1	3
279	Raspalje	France 2	Gueméne penfao(44)	124	11.0391	19.0383	3.53549	14.3004	8.28843	9.6	120	22	8.66	2	1	3
280	Raspalje	France 2	Gueméne penfao(44)	133	11.0391	19.0383	3.53549	14.3004	8.28843	13.9	88	22	9.22	2	1	3
281	Raspalje	France 2	Gueméne penfao(44)	147	11.0391	19.0383	3.53549	14.3004	8.28843	11.7	77	22	8.92	1	1	3
282	Raspalje	France 2	Gueméne penfao(44)	154	11.0391	19.0383	3.53549	14.3004	8.28843	27.5	78	22	12	3	1	3
283	Raspalje	France 2	Gueméne penfao(44)	179	11.0391	19.0383	3.53549	14.3004	8.28843	11.4	84	22	9.5	3	1	3
284	Raspalje	France 2	Gueméne penfao(44)	198	11.0391	19.0383	3.53549	14.3004	8.28843	15	74	22	9.28	1	1	3
285	Raspalje	France 2	Gueméne penfao(44)	217	11.0391	19.0383	3.53549	14.3004	8.28843	16.5	77	22	10.33	2	1	3
286	Raspalje	France 2	Gueméne penfao(44)	231	11.0391	19.0383	3.53549	14.3004	8.28843	12.1	78	22	9.5	3	1	3
287	Raspalje	France 2	Gueméne penfao(44)	256	11.0391	19.0383	3.53549	14.3004	8.28843	14.9	90	22	10.16	2	1	3
288	Raspalje	France 2	Gueméne penfao(44)	269	11.0391	19.0383	3.53549	14.3004	8.28843	12.3	102	22	9.64	2	1	3
289	Raspalje	France 2	Gueméne penfao(44)	282	11.0391	19.0383	3.53549	14.3004	8.28843	19.5	110	22	10.35	2	1	3
290	Raspalje	France 2	Gueméne penfao(44)	300	11.0391	19.0383	3.53549	14.3004	8.28843	14.4	115	22	9.45	2	1	3
291	Raspalje	France 2	Gueméne penfao(44)	311	11.0391	19.0383	3.53549	14.3004	8.28843	15.6	152	22	10.15	2	1	3
292	Raspalje	France 2	Gueméne penfao(44)	328	11.0391	19.0383	3.53549	14.3004	8.28843	13	154	22	9.36	2	1	3
293	Raspalje	France 2	Gueméne penfao(44)	342	11.0391	19.0383	3.53549	14.3004	8.28843	19.8	130	22	10.78	3	1	3
294	Raspalje	France 2	Gueméne penfao(44)	356	11.0391	19.0383	3.53549	14.3004	8.28843	10.8	143	22	8.71	2	1	3
295	Raspalje	France 2	Gueméne penfao(44)	374	11.0391	19.0383	3.53549	14.3004	8.28843	17.5	96	22	9.51	2	1	3
296	Raspalje	France 2	Gueméne penfao(44)	393	11.0391	19.0383	3.53549	14.3004	8.28843	23.1	87	22	11.27	2	1	3
297	Raspalje	France 2	Gueméne penfao(44)	404	11.0391	19.0383	3.53549	14.3004	8.28843	11.5	98	22	7.89	2	1	3
298	Raspalje	France 2	Gueméne penfao(44)	417	11.0391	19.0383	3.53549	14.3004	8.28843	18.1	106	22	10.06	2	1	3
299	Raspalje	France 2	Gueméne penfao(44)	436	11.0391	19.0383	3.53549	14.3004	8.28843	17.2	75	22	11.22	0	1	3
300	Raspalje	France 2	Gueméne penfao(44)	455	11.0391	19.0383	3.53549	14.3004	8.28843	14.3	83	22	8.44	2	1	3
301	Raspalje	France 2	Gueméne penfao(44)	468	11.0391	19.0383	3.53549	14.3004	8.28843	19.1	106	22	10.97	3	1	3
302	Raspalje	France 2	Gueméne penfao(44)	483	11.0391	19.0383	3.53549	14.3004	8.28843	12.5	98	22	9.45	2	1	3
303	Raspalje	France 2	Gueméne penfao(44)	499	11.0391	19.0383	3.53549	14.3004	8.28843	19.4	95	22	10.44	2	1	3
304	Raspalje	France 2	Gueméne penfao(44)	507	11.0391	19.0383	3.53549	14.3004	8.28843	15.2	105	22	8.85	2	1	3
305	Raspalje	France 2	Gueméne penfao(44)	534	11.0391	19.0383	3.53549	14.3004	8.28843	21.3	112	22	11.09	1	1	3
306	Raspalje	France 2	Gueméne penfao(44)	545	11.0391	19.0383	3.53549	14.3004	8.28843	13.7	89	22	8.05	2	1	3
307	Raspalje	France 2	Gueméne penfao(44)	559	11.0391	19.0383	3.53549	14.3004	8.28843	20.1	81	22	10.2	2	1	3
308	Raspalje	France 2	Gueméne penfao(44)	576	11.0391	19.0383	3.53549	14.3004	8.28843	22.8	99	22	11.26	2	1	3
309	Raspalje	France 2	Gueméne penfao(44)	589	11.0391	19.0383	3.53549	14.3004	8.28843	9.3	94	22	7.63	2	1	3
310	Raspalje	France 2	Gueméne penfao(44)	612	11.0391	19.0383	3.53549	14.3004	8.28843	24.5	95	22	11.08	1	1	3
311	Raspalje	France 2	Gueméne penfao(44)	628	11.0391	19.0383	3.53549	14.3004	8.28843	17.1	57	22	10.76	2	1	3
312	Raspalje	France 2	Gueméne penfao(44)	638	11.0391	19.0383	3.53549	14.3004	8.28843	15.1	97	22	10.29	2	1	3
313	Raspalje	France 2	Gueméne penfao(44)	658	11.0391	19.0383	3.53549	14.3004	8.28843	16.6	101	22	11.05	1	1	3
314	Raspalje	France 2	Gueméne penfao(44)	673	11.0391	19.0383	3.53549	14.3004	8.28843	12.8	86	22	9.33	1	1	3
315	Raspalje	France 2	Gueméne penfao(44)	748	11.0391	19.0383	3.53549	14.3004	8.28843	15.1	106	22	9.56	2	1	3
316	Raspalje	France 2	Gueméne penfao(44)	767	11.0391	19.0383	3.53549	14.3004	8.28843	12.1	98	22	8.08	2	1	3
317	Raspalje	France 2	Gueméne penfao(44)	772	11.0391	19.0383	3.53549	14.3004	8.28843	9.1	129	22	8.68	2	1	3
318	Raspalje	France 2	Gueméne penfao(44)	796	11.0391	19.0383	3.53549	14.3004	8.28843	12.8	112	22	9.06	1	1	3
319	Raspalje	France 2	Gueméne penfao(44)	808	11.0391	19.0383	3.53549	14.3004	8.28843	14.1	112	22	9.31	3	1	3
272	Raspalje	France 2	Gueméne penfao(44)	10	11.0391	19.0383	3.53549	14.3004	8.28843	18.5	91	22	10.99	3	2	3
273	Raspalje	France 2	Gueméne penfao(44)	24	11.0391	19.0383	3.53549	14.3004	8.28843	16.2	95	22	11.06	3	2	3
274	Raspalje	France 2	Gueméne penfao(44)	32	11.0391	19.0383	3.53549	14.3004	8.28843	20.2	75	22	10.94	3	2	3
275	Raspalje	France 2	Gueméne penfao(44)	52	11.0391	19.0383	3.53549	14.3004	8.28843	22.9	83	22	12.23	2	2	3
276	Raspalje	France 2	Gueméne penfao(44)	65	11.0391	19.0383	3.53549	14.3004	8.28843	13.5	64	22	10.5	2	2	3
277	Raspalje	France 2	Gueméne penfao(44)	97	11.0391	19.0383	3.53549	14.3004	8.28843	11.1	90	22	10.78	2	2	3
278	Raspalje	France 2	Gueméne penfao(44)	116	11.0391	19.0383	3.53549	14.3004	8.28843	11.7	96	22	10.85	2	2	3
279	Raspalje	France 2	Gueméne penfao(44)	124	11.0391	19.0383	3.53549	14.3004	8.28843	9.6	120	22	8.66	2	2	3
280	Raspalje	France 2	Gueméne penfao(44)	133	11.0391	19.0383	3.53549	14.3004	8.28843	13.9	88	22	9.22	2	2	3
281	Raspalje	France 2	Gueméne penfao(44)	147	11.0391	19.0383	3.53549	14.3004	8.28843	11.7	77	22	8.92	1	2	3
282	Raspalje	France 2	Gueméne penfao(44)	154	11.0391	19.0383	3.53549	14.3004	8.28843	27.5	78	22	12	3	2	3
283	Raspalje	France 2	Gueméne penfao(44)	179	11.0391	19.0383	3.53549	14.3004	8.28843	11.4	84	22	9.5	3	2	3
284	Raspalje	France 2	Gueméne penfao(44)	198	11.0391	19.0383	3.53549	14.3004	8.28843	15	74	22	9.28	1	2	3
285	Raspalje	France 2	Gueméne penfao(44)	217	11.0391	19.0383	3.53549	14.3004	8.28843	16.5	77	22	10.33	2	2	3
286	Raspalje	France 2	Gueméne penfao(44)	231	11.0391	19.0383	3.53549	14.3004	8.28843	12.1	78	22	9.5	3	2	3
287	Raspalje	France 2	Gueméne penfao(44)	256	11.0391	19.0383	3.53549	14.3004	8.28843	14.9	90	22	10.16	2	2	3
288	Raspalje	France 2	Gueméne penfao(44)	269	11.0391	19.0383	3.53549	14.3004	8.28843	12.3	102	22	9.64	2	2	3
289	Raspalje	France 2	Gueméne penfao(44)	282	11.0391	19.0383	3.53549	14.3004	8.28843	19.5	110	22	10.35	2	2	3
290	Raspalje	France 2	Gueméne penfao(44)	300	11.0391	19.0383	3.53549	14.3004	8.28843	14.4	115	22	9.45	2	2	3
291	Raspalje	France 2	Gueméne penfao(44)	311	11.0391	19.0383	3.53549	14.3004	8.28843	15.6	152	22	10.15	2	2	3
292	Raspalje	France 2	Gueméne penfao(44)	328	11.0391	19.0383	3.53549	14.3004	8.28843	13	154	22	9.36	2	2	3
293	Raspalje	France 2	Gueméne penfao(44)	342	11.0391	19.0383	3.53549	14.3004	8.28843	19.8	130	22	10.78	3	2	3
294	Raspalje	France 2	Gueméne penfao(44)	356	11.0391	19.0383	3.53549	14.3004	8.28843	10.8	143	22	8.71	2	2	3
295	Raspalje	France 2	Gueméne penfao(44)	374	11.0391	19.0383	3.53549	14.3004	8.28843	17.5	96	22	9.51	2	2	3
296	Raspalje	France 2	Gueméne penfao(44)	393	11.0391	19.0383	3.53549	14.3004	8.28843	23.1	87	22	11.27	2	2	3
297	Raspalje	France 2	Gueméne penfao(44)	404	11.0391	19.0383	3.53549	14.3004	8.28843	11.5	98	22	7.89	2	2	3
298	Raspalje	France 2	Gueméne penfao(44)	417	11.0391	19.0383	3.53549	14.3004	8.28843	18.1	106	22	10.06	2	2	3
299	Raspalje	France 2	Gueméne penfao(44)	436	11.0391	19.0383	3.53549	14.3004	8.28843	17.2	75	22	11.22	0	2	3
300	Raspalje	France 2	Gueméne penfao(44)	455	11.0391	19.0383	3.53549	14.3004	8.28843	14.3	83	22	8.44	2	2	3
301	Raspalje	France 2	Gueméne penfao(44)	468	11.0391	19.0383	3.53549	14.3004	8.28843	19.1	106	22	10.97	3	2	3
302	Raspalje	France 2	Gueméne penfao(44)	483	11.0391	19.0383	3.53549	14.3004	8.28843	12.5	98	22	9.45	2	2	3
303	Raspalje	France 2	Gueméne penfao(44)	499	11.0391	19.0383	3.53549	14.3004	8.28843	19.4	95	22	10.44	2	2	3
304	Raspalje	France 2	Gueméne penfao(44)	507	11.0391	19.0383	3.53549	14.3004	8.28843	15.2	105	22	8.85	2	2	3
305	Raspalje	France 2	Gueméne penfao(44)	534	11.0391	19.0383	3.53549	14.3004	8.28843	21.3	112	22	11.09	1	2	3
306	Raspalje	France 2	Gueméne penfao(44)	545	11.0391	19.0383	3.53549	14.3004	8.28843	13.7	89	22	8.05	2	2	3
307	Raspalje	France 2	Gueméne penfao(44)	559	11.0391	19.0383	3.53549	14.3004	8.28843	20.1	81	22	10.2	2	2	3
308	Raspalje	France 2	Gueméne penfao(44)	576	11.0391	19.0383	3.53549	14.3004	8.28843	22.8	99	22	11.26	2	2	3
309	Raspalje	France 2	Gueméne penfao(44)	589	11.0391	19.0383	3.53549	14.3004	8.28843	9.3	94	22	7.63	2	2	3
310	Raspalje	France 2	Gueméne penfao(44)	612	11.0391	19.0383	3.53549	14.3004	8.28843	24.5	95	22	11.08	1	2	3
311	Raspalje	France 2	Gueméne penfao(44)	628	11.0391	19.0383	3.53549	14.3004	8.28843	17.1	57	22	10.76	2	2	3
312	Raspalje	France 2	Gueméne penfao(44)	638	11.0391	19.0383	3.53549	14.3004	8.28843	15.1	97	22	10.29	2	2	3
313	Raspalje	France 2	Gueméne penfao(44)	658	11.0391	19.0383	3.53549	14.3004	8.28843	16.6	101	22	11.05	1	2	3
314	Raspalje	France 2	Gueméne penfao(44)	673	11.0391	19.0383	3.53549	14.3004	8.28843	12.8	86	22	9.33	1	2	3
315	Raspalje	France 2	Gueméne penfao(44)	748	11.0391	19.0383	3.53549	14.3004	8.28843	15.1	106	22	9.56	2	2	3
316	Raspalje	France 2	Gueméne penfao(44)	767	11.0391	19.0383	3.53549	14.3004	8.28843	12.1	98	22	8.08	2	2	3
317	Raspalje	France 2	Gueméne penfao(44)	772	11.0391	19.0383	3.53549	14.3004	8.28843	9.1	129	22	8.68	2	2	3
318	Raspalje	France 2	Gueméne penfao(44)	796	11.0391	19.0383	3.53549	14.3004	8.28843	12.8	112	22	9.06	1	2	3
319	Raspalje	France 2	Gueméne penfao(44)	808	11.0391	19.0383	3.53549	14.3004	8.28843	14.1	112	22	9.31	3	2	3
272	Raspalje	France 2	Gueméne penfao(44)	10	11.0391	19.0383	3.53549	14.3004	8.28843	18.5	91	22	10.99	3	3	3
273	Raspalje	France 2	Gueméne penfao(44)	24	11.0391	19.0383	3.53549	14.3004	8.28843	16.2	95	22	11.06	3	3	3
274	Raspalje	France 2	Gueméne penfao(44)	32	11.0391	19.0383	3.53549	14.3004	8.28843	20.2	75	22	10.94	3	3	3
275	Raspalje	France 2	Gueméne penfao(44)	52	11.0391	19.0383	3.53549	14.3004	8.28843	22.9	83	22	12.23	2	3	3
276	Raspalje	France 2	Gueméne penfao(44)	65	11.0391	19.0383	3.53549	14.3004	8.28843	13.5	64	22	10.5	2	3	3
277	Raspalje	France 2	Gueméne penfao(44)	97	11.0391	19.0383	3.53549	14.3004	8.28843	11.1	90	22	10.78	2	3	3
278	Raspalje	France 2	Gueméne penfao(44)	116	11.0391	19.0383	3.53549	14.3004	8.28843	11.7	96	22	10.85	2	3	3
279	Raspalje	France 2	Gueméne penfao(44)	124	11.0391	19.0383	3.53549	14.3004	8.28843	9.6	120	22	8.66	2	3	3
280	Raspalje	France 2	Gueméne penfao(44)	133	11.0391	19.0383	3.53549	14.3004	8.28843	13.9	88	22	9.22	2	3	3
281	Raspalje	France 2	Gueméne penfao(44)	147	11.0391	19.0383	3.53549	14.3004	8.28843	11.7	77	22	8.92	1	3	3
282	Raspalje	France 2	Gueméne penfao(44)	154	11.0391	19.0383	3.53549	14.3004	8.28843	27.5	78	22	12	3	3	3
283	Raspalje	France 2	Gueméne penfao(44)	179	11.0391	19.0383	3.53549	14.3004	8.28843	11.4	84	22	9.5	3	3	3
284	Raspalje	France 2	Gueméne penfao(44)	198	11.0391	19.0383	3.53549	14.3004	8.28843	15	74	22	9.28	1	3	2
285	Raspalje	France 2	Gueméne penfao(44)	217	11.0391	19.0383	3.53549	14.3004	8.28843	16.5	77	22	10.33	2	3	3
286	Raspalje	France 2	Gueméne penfao(44)	231	11.0391	19.0383	3.53549	14.3004	8.28843	12.1	78	22	9.5	3	3	3
287	Raspalje	France 2	Gueméne penfao(44)	256	11.0391	19.0383	3.53549	14.3004	8.28843	14.9	90	22	10.16	2	3	3
288	Raspalje	France 2	Gueméne penfao(44)	269	11.0391	19.0383	3.53549	14.3004	8.28843	12.3	102	22	9.64	2	3	3
289	Raspalje	France 2	Gueméne penfao(44)	282	11.0391	19.0383	3.53549	14.3004	8.28843	19.5	110	22	10.35	2	3	3
290	Raspalje	France 2	Gueméne penfao(44)	300	11.0391	19.0383	3.53549	14.3004	8.28843	14.4	115	22	9.45	2	3	2
291	Raspalje	France 2	Gueméne penfao(44)	311	11.0391	19.0383	3.53549	14.3004	8.28843	15.6	152	22	10.15	2	3	3
292	Raspalje	France 2	Gueméne penfao(44)	328	11.0391	19.0383	3.53549	14.3004	8.28843	13	154	22	9.36	2	3	3
293	Raspalje	France 2	Gueméne penfao(44)	342	11.0391	19.0383	3.53549	14.3004	8.28843	19.8	130	22	10.78	3	3	3
294	Raspalje	France 2	Gueméne penfao(44)	356	11.0391	19.0383	3.53549	14.3004	8.28843	10.8	143	22	8.71	2	3	3
295	Raspalje	France 2	Gueméne penfao(44)	374	11.0391	19.0383	3.53549	14.3004	8.28843	17.5	96	22	9.51	2	3	3
296	Raspalje	France 2	Gueméne penfao(44)	393	11.0391	19.0383	3.53549	14.3004	8.28843	23.1	87	22	11.27	2	3	2
297	Raspalje	France 2	Gueméne penfao(44)	404	11.0391	19.0383	3.53549	14.3004	8.28843	11.5	98	22	7.89	2	3	3
298	Raspalje	France 2	Gueméne penfao(44)	417	11.0391	19.0383	3.53549	14.3004	8.28843	18.1	106	22	10.06	2	3	3
299	Raspalje	France 2	Gueméne penfao(44)	436	11.0391	19.0383	3.53549	14.3004	8.28843	17.2	75	22	11.22	0	3	3
300	Raspalje	France 2	Gueméne penfao(44)	455	11.0391	19.0383	3.53549	14.3004	8.28843	14.3	83	22	8.44	2	3	3
301	Raspalje	France 2	Gueméne penfao(44)	468	11.0391	19.0383	3.53549	14.3004	8.28843	19.1	106	22	10.97	3	3	3
302	Raspalje	France 2	Gueméne penfao(44)	483	11.0391	19.0383	3.53549	14.3004	8.28843	12.5	98	22	9.45	2	3	3
303	Raspalje	France 2	Gueméne penfao(44)	499	11.0391	19.0383	3.53549	14.3004	8.28843	19.4	95	22	10.44	2	3	3
304	Raspalje	France 2	Gueméne penfao(44)	507	11.0391	19.0383	3.53549	14.3004	8.28843	15.2	105	22	8.85	2	3	3
305	Raspalje	France 2	Gueméne penfao(44)	534	11.0391	19.0383	3.53549	14.3004	8.28843	21.3	112	22	11.09	1	3	3
306	Raspalje	France 2	Gueméne penfao(44)	545	11.0391	19.0383	3.53549	14.3004	8.28843	13.7	89	22	8.05	2	3	3
307	Raspalje	France 2	Gueméne penfao(44)	559	11.0391	19.0383	3.53549	14.3004	8.28843	20.1	81	22	10.2	2	3	3
308	Raspalje	France 2	Gueméne penfao(44)	576	11.0391	19.0383	3.53549	14.3004	8.28843	22.8	99	22	11.26	2	3	3
309	Raspalje	France 2	Gueméne penfao(44)	589	11.0391	19.0383	3.53549	14.3004	8.28843	9.3	94	22	7.63	2	3	3
310	Raspalje	France 2	Gueméne penfao(44)	612	11.0391	19.0383	3.53549	14.3004	8.28843	24.5	95	22	11.08	1	3	3
311	Raspalje	France 2	Gueméne penfao(44)	628	11.0391	19.0383	3.53549	14.3004	8.28843	17.1	57	22	10.76	2	3	3
312	Raspalje	France 2	Gueméne penfao(44)	638	11.0391	19.0383	3.53549	14.3004	8.28843	15.1	97	22	10.29	2	3	3
313	Raspalje	France 2	Gueméne penfao(44)	658	11.0391	19.0383	3.53549	14.3004	8.28843	16.6	101	22	11.05	1	3	3
314	Raspalje	France 2	Gueméne penfao(44)	673	11.0391	19.0383	3.53549	14.3004	8.28843	12.8	86	22	9.33	1	3	3
315	Raspalje	France 2	Gueméne penfao(44)	748	11.0391	19.0383	3.53549	14.3004	8.28843	15.1	106	22	9.56	2	3	3
316	Raspalje	France 2	Gueméne penfao(44)	767	11.0391	19.0383	3.53549	14.3004	8.28843	12.1	98	22	8.08	2	3	2
317	Raspalje	France 2	Gueméne penfao(44)	772	11.0391	19.0383	3.53549	14.3004	8.28843	9.1	129	22	8.68	2	3	3
318	Raspalje	France 2	Gueméne penfao(44)	796	11.0391	19.0383	3.53549	14.3004	8.28843	12.8	112	22	9.06	1	3	3
319	Raspalje	France 2	Gueméne penfao(44)	808	11.0391	19.0383	3.53549	14.3004	8.28843	14.1	112	22	9.31	3	3	3
272	Raspalje	France 2	Gueméne penfao(44)	10	11.0391	19.0383	3.53549	14.3004	8.28843	18.5	91	22	10.99	3	4	2
273	Raspalje	France 2	Gueméne penfao(44)	24	11.0391	19.0383	3.53549	14.3004	8.28843	16.2	95	22	11.06	3	4	2
274	Raspalje	France 2	Gueméne penfao(44)	32	11.0391	19.0383	3.53549	14.3004	8.28843	20.2	75	22	10.94	3	4	2
275	Raspalje	France 2	Gueméne penfao(44)	52	11.0391	19.0383	3.53549	14.3004	8.28843	22.9	83	22	12.23	2	4	2
276	Raspalje	France 2	Gueméne penfao(44)	65	11.0391	19.0383	3.53549	14.3004	8.28843	13.5	64	22	10.5	2	4	2
277	Raspalje	France 2	Gueméne penfao(44)	97	11.0391	19.0383	3.53549	14.3004	8.28843	11.1	90	22	10.78	2	4	2
278	Raspalje	France 2	Gueméne penfao(44)	116	11.0391	19.0383	3.53549	14.3004	8.28843	11.7	96	22	10.85	2	4	2
279	Raspalje	France 2	Gueméne penfao(44)	124	11.0391	19.0383	3.53549	14.3004	8.28843	9.6	120	22	8.66	2	4	2
280	Raspalje	France 2	Gueméne penfao(44)	133	11.0391	19.0383	3.53549	14.3004	8.28843	13.9	88	22	9.22	2	4	2
281	Raspalje	France 2	Gueméne penfao(44)	147	11.0391	19.0383	3.53549	14.3004	8.28843	11.7	77	22	8.92	1	4	2
282	Raspalje	France 2	Gueméne penfao(44)	154	11.0391	19.0383	3.53549	14.3004	8.28843	27.5	78	22	12	3	4	2
283	Raspalje	France 2	Gueméne penfao(44)	179	11.0391	19.0383	3.53549	14.3004	8.28843	11.4	84	22	9.5	3	4	2
284	Raspalje	France 2	Gueméne penfao(44)	198	11.0391	19.0383	3.53549	14.3004	8.28843	15	74	22	9.28	1	4	2
285	Raspalje	France 2	Gueméne penfao(44)	217	11.0391	19.0383	3.53549	14.3004	8.28843	16.5	77	22	10.33	2	4	2
286	Raspalje	France 2	Gueméne penfao(44)	231	11.0391	19.0383	3.53549	14.3004	8.28843	12.1	78	22	9.5	3	4	2
287	Raspalje	France 2	Gueméne penfao(44)	256	11.0391	19.0383	3.53549	14.3004	8.28843	14.9	90	22	10.16	2	4	2
288	Raspalje	France 2	Gueméne penfao(44)	269	11.0391	19.0383	3.53549	14.3004	8.28843	12.3	102	22	9.64	2	4	2
289	Raspalje	France 2	Gueméne penfao(44)	282	11.0391	19.0383	3.53549	14.3004	8.28843	19.5	110	22	10.35	2	4	2
290	Raspalje	France 2	Gueméne penfao(44)	300	11.0391	19.0383	3.53549	14.3004	8.28843	14.4	115	22	9.45	2	4	2
291	Raspalje	France 2	Gueméne penfao(44)	311	11.0391	19.0383	3.53549	14.3004	8.28843	15.6	152	22	10.15	2	4	2
292	Raspalje	France 2	Gueméne penfao(44)	328	11.0391	19.0383	3.53549	14.3004	8.28843	13	154	22	9.36	2	4	2
293	Raspalje	France 2	Gueméne penfao(44)	342	11.0391	19.0383	3.53549	14.3004	8.28843	19.8	130	22	10.78	3	4	2
294	Raspalje	France 2	Gueméne penfao(44)	356	11.0391	19.0383	3.53549	14.3004	8.28843	10.8	143	22	8.71	2	4	2
295	Raspalje	France 2	Gueméne penfao(44)	374	11.0391	19.0383	3.53549	14.3004	8.28843	17.5	96	22	9.51	2	4	2
296	Raspalje	France 2	Gueméne penfao(44)	393	11.0391	19.0383	3.53549	14.3004	8.28843	23.1	87	22	11.27	2	4	2
297	Raspalje	France 2	Gueméne penfao(44)	404	11.0391	19.0383	3.53549	14.3004	8.28843	11.5	98	22	7.89	2	4	3
298	Raspalje	France 2	Gueméne penfao(44)	417	11.0391	19.0383	3.53549	14.3004	8.28843	18.1	106	22	10.06	2	4	2
299	Raspalje	France 2	Gueméne penfao(44)	436	11.0391	19.0383	3.53549	14.3004	8.28843	17.2	75	22	11.22	0	4	3
300	Raspalje	France 2	Gueméne penfao(44)	455	11.0391	19.0383	3.53549	14.3004	8.28843	14.3	83	22	8.44	2	4	2
301	Raspalje	France 2	Gueméne penfao(44)	468	11.0391	19.0383	3.53549	14.3004	8.28843	19.1	106	22	10.97	3	4	3
302	Raspalje	France 2	Gueméne penfao(44)	483	11.0391	19.0383	3.53549	14.3004	8.28843	12.5	98	22	9.45	2	4	2
303	Raspalje	France 2	Gueméne penfao(44)	499	11.0391	19.0383	3.53549	14.3004	8.28843	19.4	95	22	10.44	2	4	3
304	Raspalje	France 2	Gueméne penfao(44)	507	11.0391	19.0383	3.53549	14.3004	8.28843	15.2	105	22	8.85	2	4	2
305	Raspalje	France 2	Gueméne penfao(44)	534	11.0391	19.0383	3.53549	14.3004	8.28843	21.3	112	22	11.09	1	4	3
306	Raspalje	France 2	Gueméne penfao(44)	545	11.0391	19.0383	3.53549	14.3004	8.28843	13.7	89	22	8.05	2	4	2
307	Raspalje	France 2	Gueméne penfao(44)	559	11.0391	19.0383	3.53549	14.3004	8.28843	20.1	81	22	10.2	2	4	2
308	Raspalje	France 2	Gueméne penfao(44)	576	11.0391	19.0383	3.53549	14.3004	8.28843	22.8	99	22	11.26	2	4	2
309	Raspalje	France 2	Gueméne penfao(44)	589	11.0391	19.0383	3.53549	14.3004	8.28843	9.3	94	22	7.63	2	4	3
310	Raspalje	France 2	Gueméne penfao(44)	612	11.0391	19.0383	3.53549	14.3004	8.28843	24.5	95	22	11.08	1	4	3
311	Raspalje	France 2	Gueméne penfao(44)	628	11.0391	19.0383	3.53549	14.3004	8.28843	17.1	57	22	10.76	2	4	3
312	Raspalje	France 2	Gueméne penfao(44)	638	11.0391	19.0383	3.53549	14.3004	8.28843	15.1	97	22	10.29	2	4	3
313	Raspalje	France 2	Gueméne penfao(44)	658	11.0391	19.0383	3.53549	14.3004	8.28843	16.6	101	22	11.05	1	4	3
314	Raspalje	France 2	Gueméne penfao(44)	673	11.0391	19.0383	3.53549	14.3004	8.28843	12.8	86	22	9.33	1	4	2
315	Raspalje	France 2	Gueméne penfao(44)	748	11.0391	19.0383	3.53549	14.3004	8.28843	15.1	106	22	9.56	2	4	2
316	Raspalje	France 2	Gueméne penfao(44)	767	11.0391	19.0383	3.53549	14.3004	8.28843	12.1	98	22	8.08	2	4	2
317	Raspalje	France 2	Gueméne penfao(44)	772	11.0391	19.0383	3.53549	14.3004	8.28843	9.1	129	22	8.68	2	4	2
318	Raspalje	France 2	Gueméne penfao(44)	796	11.0391	19.0383	3.53549	14.3004	8.28843	12.8	112	22	9.06	1	4	2
319	Raspalje	France 2	Gueméne penfao(44)	808	11.0391	19.0383	3.53549	14.3004	8.28843	14.1	112	22	9.31	3	4	3
272	Raspalje	France 2	Gueméne penfao(44)	10	11.0391	19.0383	3.53549	14.3004	8.28843	18.5	91	22	10.99	3	5	2
273	Raspalje	France 2	Gueméne penfao(44)	24	11.0391	19.0383	3.53549	14.3004	8.28843	16.2	95	22	11.06	3	5	1
274	Raspalje	France 2	Gueméne penfao(44)	32	11.0391	19.0383	3.53549	14.3004	8.28843	20.2	75	22	10.94	3	5	2
275	Raspalje	France 2	Gueméne penfao(44)	52	11.0391	19.0383	3.53549	14.3004	8.28843	22.9	83	22	12.23	2	5	2
276	Raspalje	France 2	Gueméne penfao(44)	65	11.0391	19.0383	3.53549	14.3004	8.28843	13.5	64	22	10.5	2	5	2
277	Raspalje	France 2	Gueméne penfao(44)	97	11.0391	19.0383	3.53549	14.3004	8.28843	11.1	90	22	10.78	2	5	2
278	Raspalje	France 2	Gueméne penfao(44)	116	11.0391	19.0383	3.53549	14.3004	8.28843	11.7	96	22	10.85	2	5	2
279	Raspalje	France 2	Gueméne penfao(44)	124	11.0391	19.0383	3.53549	14.3004	8.28843	9.6	120	22	8.66	2	5	2
280	Raspalje	France 2	Gueméne penfao(44)	133	11.0391	19.0383	3.53549	14.3004	8.28843	13.9	88	22	9.22	2	5	2
281	Raspalje	France 2	Gueméne penfao(44)	147	11.0391	19.0383	3.53549	14.3004	8.28843	11.7	77	22	8.92	1	5	2
282	Raspalje	France 2	Gueméne penfao(44)	154	11.0391	19.0383	3.53549	14.3004	8.28843	27.5	78	22	12	3	5	2
283	Raspalje	France 2	Gueméne penfao(44)	179	11.0391	19.0383	3.53549	14.3004	8.28843	11.4	84	22	9.5	3	5	1
284	Raspalje	France 2	Gueméne penfao(44)	198	11.0391	19.0383	3.53549	14.3004	8.28843	15	74	22	9.28	1	5	1
285	Raspalje	France 2	Gueméne penfao(44)	217	11.0391	19.0383	3.53549	14.3004	8.28843	16.5	77	22	10.33	2	5	2
286	Raspalje	France 2	Gueméne penfao(44)	231	11.0391	19.0383	3.53549	14.3004	8.28843	12.1	78	22	9.5	3	5	2
287	Raspalje	France 2	Gueméne penfao(44)	256	11.0391	19.0383	3.53549	14.3004	8.28843	14.9	90	22	10.16	2	5	2
288	Raspalje	France 2	Gueméne penfao(44)	269	11.0391	19.0383	3.53549	14.3004	8.28843	12.3	102	22	9.64	2	5	2
289	Raspalje	France 2	Gueméne penfao(44)	282	11.0391	19.0383	3.53549	14.3004	8.28843	19.5	110	22	10.35	2	5	2
290	Raspalje	France 2	Gueméne penfao(44)	300	11.0391	19.0383	3.53549	14.3004	8.28843	14.4	115	22	9.45	2	5	2
291	Raspalje	France 2	Gueméne penfao(44)	311	11.0391	19.0383	3.53549	14.3004	8.28843	15.6	152	22	10.15	2	5	2
292	Raspalje	France 2	Gueméne penfao(44)	328	11.0391	19.0383	3.53549	14.3004	8.28843	13	154	22	9.36	2	5	2
293	Raspalje	France 2	Gueméne penfao(44)	342	11.0391	19.0383	3.53549	14.3004	8.28843	19.8	130	22	10.78	3	5	2
294	Raspalje	France 2	Gueméne penfao(44)	356	11.0391	19.0383	3.53549	14.3004	8.28843	10.8	143	22	8.71	2	5	2
295	Raspalje	France 2	Gueméne penfao(44)	374	11.0391	19.0383	3.53549	14.3004	8.28843	17.5	96	22	9.51	2	5	2
296	Raspalje	France 2	Gueméne penfao(44)	393	11.0391	19.0383	3.53549	14.3004	8.28843	23.1	87	22	11.27	2	5	2
297	Raspalje	France 2	Gueméne penfao(44)	404	11.0391	19.0383	3.53549	14.3004	8.28843	11.5	98	22	7.89	2	5	2
298	Raspalje	France 2	Gueméne penfao(44)	417	11.0391	19.0383	3.53549	14.3004	8.28843	18.1	106	22	10.06	2	5	2
299	Raspalje	France 2	Gueméne penfao(44)	436	11.0391	19.0383	3.53549	14.3004	8.28843	17.2	75	22	11.22	0	5	2
300	Raspalje	France 2	Gueméne penfao(44)	455	11.0391	19.0383	3.53549	14.3004	8.28843	14.3	83	22	8.44	2	5	2
301	Raspalje	France 2	Gueméne penfao(44)	468	11.0391	19.0383	3.53549	14.3004	8.28843	19.1	106	22	10.97	3	5	2
302	Raspalje	France 2	Gueméne penfao(44)	483	11.0391	19.0383	3.53549	14.3004	8.28843	12.5	98	22	9.45	2	5	2
303	Raspalje	France 2	Gueméne penfao(44)	499	11.0391	19.0383	3.53549	14.3004	8.28843	19.4	95	22	10.44	2	5	2
304	Raspalje	France 2	Gueméne penfao(44)	507	11.0391	19.0383	3.53549	14.3004	8.28843	15.2	105	22	8.85	2	5	2
305	Raspalje	France 2	Gueméne penfao(44)	534	11.0391	19.0383	3.53549	14.3004	8.28843	21.3	112	22	11.09	1	5	3
306	Raspalje	France 2	Gueméne penfao(44)	545	11.0391	19.0383	3.53549	14.3004	8.28843	13.7	89	22	8.05	2	5	2
307	Raspalje	France 2	Gueméne penfao(44)	559	11.0391	19.0383	3.53549	14.3004	8.28843	20.1	81	22	10.2	2	5	2
308	Raspalje	France 2	Gueméne penfao(44)	576	11.0391	19.0383	3.53549	14.3004	8.28843	22.8	99	22	11.26	2	5	2
309	Raspalje	France 2	Gueméne penfao(44)	589	11.0391	19.0383	3.53549	14.3004	8.28843	9.3	94	22	7.63	2	5	2
310	Raspalje	France 2	Gueméne penfao(44)	612	11.0391	19.0383	3.53549	14.3004	8.28843	24.5	95	22	11.08	1	5	2
311	Raspalje	France 2	Gueméne penfao(44)	628	11.0391	19.0383	3.53549	14.3004	8.28843	17.1	57	22	10.76	2	5	3
312	Raspalje	France 2	Gueméne penfao(44)	638	11.0391	19.0383	3.53549	14.3004	8.28843	15.1	97	22	10.29	2	5	3
313	Raspalje	France 2	Gueméne penfao(44)	658	11.0391	19.0383	3.53549	14.3004	8.28843	16.6	101	22	11.05	1	5	2
314	Raspalje	France 2	Gueméne penfao(44)	673	11.0391	19.0383	3.53549	14.3004	8.28843	12.8	86	22	9.33	1	5	2
315	Raspalje	France 2	Gueméne penfao(44)	748	11.0391	19.0383	3.53549	14.3004	8.28843	15.1	106	22	9.56	2	5	2
316	Raspalje	France 2	Gueméne penfao(44)	767	11.0391	19.0383	3.53549	14.3004	8.28843	12.1	98	22	8.08	2	5	1
317	Raspalje	France 2	Gueméne penfao(44)	772	11.0391	19.0383	3.53549	14.3004	8.28843	9.1	129	22	8.68	2	5	2
318	Raspalje	France 2	Gueméne penfao(44)	796	11.0391	19.0383	3.53549	14.3004	8.28843	12.8	112	22	9.06	1	5	2
319	Raspalje	France 2	Gueméne penfao(44)	808	11.0391	19.0383	3.53549	14.3004	8.28843	14.1	112	22	9.31	3	5	2
272	Raspalje	France 2	Gueméne penfao(44)	10	11.0391	19.0383	3.53549	14.3004	8.28843	18.5	91	22	10.99	3	6	1
273	Raspalje	France 2	Gueméne penfao(44)	24	11.0391	19.0383	3.53549	14.3004	8.28843	16.2	95	22	11.06	3	6	1
274	Raspalje	France 2	Gueméne penfao(44)	32	11.0391	19.0383	3.53549	14.3004	8.28843	20.2	75	22	10.94	3	6	1
275	Raspalje	France 2	Gueméne penfao(44)	52	11.0391	19.0383	3.53549	14.3004	8.28843	22.9	83	22	12.23	2	6	1
276	Raspalje	France 2	Gueméne penfao(44)	65	11.0391	19.0383	3.53549	14.3004	8.28843	13.5	64	22	10.5	2	6	1
277	Raspalje	France 2	Gueméne penfao(44)	97	11.0391	19.0383	3.53549	14.3004	8.28843	11.1	90	22	10.78	2	6	1
278	Raspalje	France 2	Gueméne penfao(44)	116	11.0391	19.0383	3.53549	14.3004	8.28843	11.7	96	22	10.85	2	6	1
279	Raspalje	France 2	Gueméne penfao(44)	124	11.0391	19.0383	3.53549	14.3004	8.28843	9.6	120	22	8.66	2	6	1
280	Raspalje	France 2	Gueméne penfao(44)	133	11.0391	19.0383	3.53549	14.3004	8.28843	13.9	88	22	9.22	2	6	1
281	Raspalje	France 2	Gueméne penfao(44)	147	11.0391	19.0383	3.53549	14.3004	8.28843	11.7	77	22	8.92	1	6	1
282	Raspalje	France 2	Gueméne penfao(44)	154	11.0391	19.0383	3.53549	14.3004	8.28843	27.5	78	22	12	3	6	1
283	Raspalje	France 2	Gueméne penfao(44)	179	11.0391	19.0383	3.53549	14.3004	8.28843	11.4	84	22	9.5	3	6	1
284	Raspalje	France 2	Gueméne penfao(44)	198	11.0391	19.0383	3.53549	14.3004	8.28843	15	74	22	9.28	1	6	1
285	Raspalje	France 2	Gueméne penfao(44)	217	11.0391	19.0383	3.53549	14.3004	8.28843	16.5	77	22	10.33	2	6	1
286	Raspalje	France 2	Gueméne penfao(44)	231	11.0391	19.0383	3.53549	14.3004	8.28843	12.1	78	22	9.5	3	6	1
287	Raspalje	France 2	Gueméne penfao(44)	256	11.0391	19.0383	3.53549	14.3004	8.28843	14.9	90	22	10.16	2	6	1
288	Raspalje	France 2	Gueméne penfao(44)	269	11.0391	19.0383	3.53549	14.3004	8.28843	12.3	102	22	9.64	2	6	1
289	Raspalje	France 2	Gueméne penfao(44)	282	11.0391	19.0383	3.53549	14.3004	8.28843	19.5	110	22	10.35	2	6	1
290	Raspalje	France 2	Gueméne penfao(44)	300	11.0391	19.0383	3.53549	14.3004	8.28843	14.4	115	22	9.45	2	6	1
291	Raspalje	France 2	Gueméne penfao(44)	311	11.0391	19.0383	3.53549	14.3004	8.28843	15.6	152	22	10.15	2	6	1
292	Raspalje	France 2	Gueméne penfao(44)	328	11.0391	19.0383	3.53549	14.3004	8.28843	13	154	22	9.36	2	6	2
293	Raspalje	France 2	Gueméne penfao(44)	342	11.0391	19.0383	3.53549	14.3004	8.28843	19.8	130	22	10.78	3	6	2
294	Raspalje	France 2	Gueméne penfao(44)	356	11.0391	19.0383	3.53549	14.3004	8.28843	10.8	143	22	8.71	2	6	1
295	Raspalje	France 2	Gueméne penfao(44)	374	11.0391	19.0383	3.53549	14.3004	8.28843	17.5	96	22	9.51	2	6	1
296	Raspalje	France 2	Gueméne penfao(44)	393	11.0391	19.0383	3.53549	14.3004	8.28843	23.1	87	22	11.27	2	6	1
297	Raspalje	France 2	Gueméne penfao(44)	404	11.0391	19.0383	3.53549	14.3004	8.28843	11.5	98	22	7.89	2	6	1
298	Raspalje	France 2	Gueméne penfao(44)	417	11.0391	19.0383	3.53549	14.3004	8.28843	18.1	106	22	10.06	2	6	1
299	Raspalje	France 2	Gueméne penfao(44)	436	11.0391	19.0383	3.53549	14.3004	8.28843	17.2	75	22	11.22	0	6	1
300	Raspalje	France 2	Gueméne penfao(44)	455	11.0391	19.0383	3.53549	14.3004	8.28843	14.3	83	22	8.44	2	6	1
301	Raspalje	France 2	Gueméne penfao(44)	468	11.0391	19.0383	3.53549	14.3004	8.28843	19.1	106	22	10.97	3	6	2
302	Raspalje	France 2	Gueméne penfao(44)	483	11.0391	19.0383	3.53549	14.3004	8.28843	12.5	98	22	9.45	2	6	1
303	Raspalje	France 2	Gueméne penfao(44)	499	11.0391	19.0383	3.53549	14.3004	8.28843	19.4	95	22	10.44	2	6	2
304	Raspalje	France 2	Gueméne penfao(44)	507	11.0391	19.0383	3.53549	14.3004	8.28843	15.2	105	22	8.85	2	6	2
305	Raspalje	France 2	Gueméne penfao(44)	534	11.0391	19.0383	3.53549	14.3004	8.28843	21.3	112	22	11.09	1	6	2
306	Raspalje	France 2	Gueméne penfao(44)	545	11.0391	19.0383	3.53549	14.3004	8.28843	13.7	89	22	8.05	2	6	2
307	Raspalje	France 2	Gueméne penfao(44)	559	11.0391	19.0383	3.53549	14.3004	8.28843	20.1	81	22	10.2	2	6	1
308	Raspalje	France 2	Gueméne penfao(44)	576	11.0391	19.0383	3.53549	14.3004	8.28843	22.8	99	22	11.26	2	6	1
309	Raspalje	France 2	Gueméne penfao(44)	589	11.0391	19.0383	3.53549	14.3004	8.28843	9.3	94	22	7.63	2	6	1
310	Raspalje	France 2	Gueméne penfao(44)	612	11.0391	19.0383	3.53549	14.3004	8.28843	24.5	95	22	11.08	1	6	2
311	Raspalje	France 2	Gueméne penfao(44)	628	11.0391	19.0383	3.53549	14.3004	8.28843	17.1	57	22	10.76	2	6	2
312	Raspalje	France 2	Gueméne penfao(44)	638	11.0391	19.0383	3.53549	14.3004	8.28843	15.1	97	22	10.29	2	6	2
313	Raspalje	France 2	Gueméne penfao(44)	658	11.0391	19.0383	3.53549	14.3004	8.28843	16.6	101	22	11.05	1	6	2
314	Raspalje	France 2	Gueméne penfao(44)	673	11.0391	19.0383	3.53549	14.3004	8.28843	12.8	86	22	9.33	1	6	1
315	Raspalje	France 2	Gueméne penfao(44)	748	11.0391	19.0383	3.53549	14.3004	8.28843	15.1	106	22	9.56	2	6	2
316	Raspalje	France 2	Gueméne penfao(44)	767	11.0391	19.0383	3.53549	14.3004	8.28843	12.1	98	22	8.08	2	6	1
317	Raspalje	France 2	Gueméne penfao(44)	772	11.0391	19.0383	3.53549	14.3004	8.28843	9.1	129	22	8.68	2	6	2
318	Raspalje	France 2	Gueméne penfao(44)	796	11.0391	19.0383	3.53549	14.3004	8.28843	12.8	112	22	9.06	1	6	1
319	Raspalje	France 2	Gueméne penfao(44)	808	11.0391	19.0383	3.53549	14.3004	8.28843	14.1	112	22	9.31	3	6	2
272	Raspalje	France 2	Gueméne penfao(44)	10	11.0391	19.0383	3.53549	14.3004	8.28843	18.5	91	22	10.99	3	7	0
273	Raspalje	France 2	Gueméne penfao(44)	24	11.0391	19.0383	3.53549	14.3004	8.28843	16.2	95	22	11.06	3	7	0
274	Raspalje	France 2	Gueméne penfao(44)	32	11.0391	19.0383	3.53549	14.3004	8.28843	20.2	75	22	10.94	3	7	0
275	Raspalje	France 2	Gueméne penfao(44)	52	11.0391	19.0383	3.53549	14.3004	8.28843	22.9	83	22	12.23	2	7	0
276	Raspalje	France 2	Gueméne penfao(44)	65	11.0391	19.0383	3.53549	14.3004	8.28843	13.5	64	22	10.5	2	7	0
277	Raspalje	France 2	Gueméne penfao(44)	97	11.0391	19.0383	3.53549	14.3004	8.28843	11.1	90	22	10.78	2	7	0
278	Raspalje	France 2	Gueméne penfao(44)	116	11.0391	19.0383	3.53549	14.3004	8.28843	11.7	96	22	10.85	2	7	0
279	Raspalje	France 2	Gueméne penfao(44)	124	11.0391	19.0383	3.53549	14.3004	8.28843	9.6	120	22	8.66	2	7	0
280	Raspalje	France 2	Gueméne penfao(44)	133	11.0391	19.0383	3.53549	14.3004	8.28843	13.9	88	22	9.22	2	7	0
281	Raspalje	France 2	Gueméne penfao(44)	147	11.0391	19.0383	3.53549	14.3004	8.28843	11.7	77	22	8.92	1	7	0
282	Raspalje	France 2	Gueméne penfao(44)	154	11.0391	19.0383	3.53549	14.3004	8.28843	27.5	78	22	12	3	7	0
283	Raspalje	France 2	Gueméne penfao(44)	179	11.0391	19.0383	3.53549	14.3004	8.28843	11.4	84	22	9.5	3	7	0
284	Raspalje	France 2	Gueméne penfao(44)	198	11.0391	19.0383	3.53549	14.3004	8.28843	15	74	22	9.28	1	7	0
285	Raspalje	France 2	Gueméne penfao(44)	217	11.0391	19.0383	3.53549	14.3004	8.28843	16.5	77	22	10.33	2	7	0
286	Raspalje	France 2	Gueméne penfao(44)	231	11.0391	19.0383	3.53549	14.3004	8.28843	12.1	78	22	9.5	3	7	0
287	Raspalje	France 2	Gueméne penfao(44)	256	11.0391	19.0383	3.53549	14.3004	8.28843	14.9	90	22	10.16	2	7	0
288	Raspalje	France 2	Gueméne penfao(44)	269	11.0391	19.0383	3.53549	14.3004	8.28843	12.3	102	22	9.64	2	7	0
289	Raspalje	France 2	Gueméne penfao(44)	282	11.0391	19.0383	3.53549	14.3004	8.28843	19.5	110	22	10.35	2	7	0
290	Raspalje	France 2	Gueméne penfao(44)	300	11.0391	19.0383	3.53549	14.3004	8.28843	14.4	115	22	9.45	2	7	0
291	Raspalje	France 2	Gueméne penfao(44)	311	11.0391	19.0383	3.53549	14.3004	8.28843	15.6	152	22	10.15	2	7	0
292	Raspalje	France 2	Gueméne penfao(44)	328	11.0391	19.0383	3.53549	14.3004	8.28843	13	154	22	9.36	2	7	0
293	Raspalje	France 2	Gueméne penfao(44)	342	11.0391	19.0383	3.53549	14.3004	8.28843	19.8	130	22	10.78	3	7	0
294	Raspalje	France 2	Gueméne penfao(44)	356	11.0391	19.0383	3.53549	14.3004	8.28843	10.8	143	22	8.71	2	7	1
295	Raspalje	France 2	Gueméne penfao(44)	374	11.0391	19.0383	3.53549	14.3004	8.28843	17.5	96	22	9.51	2	7	1
296	Raspalje	France 2	Gueméne penfao(44)	393	11.0391	19.0383	3.53549	14.3004	8.28843	23.1	87	22	11.27	2	7	0
297	Raspalje	France 2	Gueméne penfao(44)	404	11.0391	19.0383	3.53549	14.3004	8.28843	11.5	98	22	7.89	2	7	1
298	Raspalje	France 2	Gueméne penfao(44)	417	11.0391	19.0383	3.53549	14.3004	8.28843	18.1	106	22	10.06	2	7	0
299	Raspalje	France 2	Gueméne penfao(44)	436	11.0391	19.0383	3.53549	14.3004	8.28843	17.2	75	22	11.22	0	7	0
300	Raspalje	France 2	Gueméne penfao(44)	455	11.0391	19.0383	3.53549	14.3004	8.28843	14.3	83	22	8.44	2	7	1
301	Raspalje	France 2	Gueméne penfao(44)	468	11.0391	19.0383	3.53549	14.3004	8.28843	19.1	106	22	10.97	3	7	0
302	Raspalje	France 2	Gueméne penfao(44)	483	11.0391	19.0383	3.53549	14.3004	8.28843	12.5	98	22	9.45	2	7	0
[truncated: 3,249 more rows]
