# Supplementary material for: Transgenerational effects in asexually reproduced offspring of Populus
Source: PLoS One. 2018 Dec 6;13(12):e0208591. doi: 10.1371/journal.pone.0208591 (PMC6283561; doi:10.1371/journal.pone.0208591)
Supplement: S3 File — (XLSX) [file pone.0208591.s015.xlsx]

## Sheet: newclim_clone bud set 2015 ob7
Plant ID	Clone	Country	Site	MAT (°C)	MJulyT	MJanT	DL(1May)	DL(1Jan)	DL (1Sep)	SerialNO	Ht(cm)	Dia(mm)	Weight(g)	Length (cm)	Dia_stem (mm)	meanbbScore_2014	Observation	Bud set score
1	Unal	Belgium	Grimminge	10.8648	18.1769	3.96217	14.5802	7.80718	13.3601	11	203	11.77	5	22	5.81	2	3	2
2	Unal	Belgium	Grimminge	10.8648	18.1769	3.96217	14.5802	7.80718	13.3601	42	190	8.7	4.5	22	5.62	3	3	0
3	Unal	Belgium	Grimminge	10.8648	18.1769	3.96217	14.5802	7.80718	13.3601	143	210	9.65	4.3	22	4.88	1	3	0
4	Unal	Belgium	Grimminge	10.8648	18.1769	3.96217	14.5802	7.80718	13.3601	168	225	9	3.4	22	4.67	2	3	1
5	Unal	Belgium	Grimminge	10.8648	18.1769	3.96217	14.5802	7.80718	13.3601	246	212	8.55	5	22	5.4	1	3	1
6	Unal	Belgium	Grimminge	10.8648	18.1769	3.96217	14.5802	7.80718	13.3601	272	213	9.18	3.9	22	4.74	1	3	2
7	Unal	Belgium	Grimminge	10.8648	18.1769	3.96217	14.5802	7.80718	13.3601	326	210	11.42	3.8	22	4.89	1	3	1
8	Unal	Belgium	Grimminge	10.8648	18.1769	3.96217	14.5802	7.80718	13.3601	375	243	12.5	3.5	22	4.86	2	3	1
9	Unal	Belgium	Grimminge	10.8648	18.1769	3.96217	14.5802	7.80718	13.3601	401	265	12.45	3.6	22	4.69	1	3	1
10	Unal	Belgium	Grimminge	10.8648	18.1769	3.96217	14.5802	7.80718	13.3601	457	250	12	4.9	22	6.13	1	3	2
11	Unal	Belgium	Grimminge	10.8648	18.1769	3.96217	14.5802	7.80718	13.3601	489	245	13.16	3.6	22	4.74	1	3	1
12	Unal	Belgium	Grimminge	10.8648	18.1769	3.96217	14.5802	7.80718	13.3601	557	189	10.69	3.8	22	4.34	1	3	1
13	Unal	Belgium	Grimminge	10.8648	18.1769	3.96217	14.5802	7.80718	13.3601	588	225	11.2	3.4	22	5.2	2	3	0
14	Unal	Belgium	Grimminge	10.8648	18.1769	3.96217	14.5802	7.80718	13.3601	642	225	13.36	5.1	22	5.21	2	3	0
15	Unal	Belgium	Grimminge	10.8648	18.1769	3.96217	14.5802	7.80718	13.3601	688	133	10.46	3.7	22	4.56	1	3	0
16	Unal	Belgium	Grimminge	10.8648	18.1769	3.96217	14.5802	7.80718	13.3601	725	253	12.49	4.4	22	5.29	1	3	3
17	Unal	Belgium	Grimminge	10.8648	18.1769	3.96217	14.5802	7.80718	13.3601	749	235	12.38	3.8	22	4.56	1	3	0
18	Unal	Belgium	Grimminge	10.8648	18.1769	3.96217	14.5802	7.80718	13.3601	787	220	10.95	5.2	22	5.6	2	3	1
19	Unal	Belgium	Grimminge	10.8648	18.1769	3.96217	14.5802	7.80718	13.3601	809	197	11.69	5.4	22	5.6	2	3	1
184	Trichobel	Belgium	Grimminge	10.8648	18.1769	3.96217	14.5802	7.80718	13.3601	132	285	17.72	15.3	22	10.91	0	3	3
185	Trichobel	Belgium	Grimminge	10.8648	18.1769	3.96217	14.5802	7.80718	13.3601	324	222	9.16	10.8	22	9.43	0	3	2
186	Trichobel	Belgium	Grimminge	10.8648	18.1769	3.96217	14.5802	7.80718	13.3601	696	255	15.39	8.6	22	9.54	0	3	1
187	Trichobel	Belgium	Grimminge	10.8648	18.1769	3.96217	14.5802	7.80718	13.3601	739	283	17.73	14.1	22	11.12	1	3	1
188	Trichobel	Belgium	Grimminge	10.8648	18.1769	3.96217	14.5802	7.80718	13.3601	804	281	17.06	10.9	22	8.61	0	3	2
255	Raspalje	Belgium	Grimminge	10.8648	18.1769	3.96217	14.5802	7.80718	13.3601	16	203	10.26	13.4	22	9.12	2	3	2
256	Raspalje	Belgium	Grimminge	10.8648	18.1769	3.96217	14.5802	7.80718	13.3601	81	250	14.17	11.5	22	10.12	0	3	2
257	Raspalje	Belgium	Grimminge	10.8648	18.1769	3.96217	14.5802	7.80718	13.3601	113	240	11.57	13.3	22	8.64	2	3	2
258	Raspalje	Belgium	Grimminge	10.8648	18.1769	3.96217	14.5802	7.80718	13.3601	141	170	8.64	10.6	22	8.15	1	3	1
259	Raspalje	Belgium	Grimminge	10.8648	18.1769	3.96217	14.5802	7.80718	13.3601	175	175	14.58	12.8	22	10.23	1	3	1
260	Raspalje	Belgium	Grimminge	10.8648	18.1769	3.96217	14.5802	7.80718	13.3601	208	275	13.03	12.7	22	11	2	3	3
261	Raspalje	Belgium	Grimminge	10.8648	18.1769	3.96217	14.5802	7.80718	13.3601	244	200	8.91	15.3	22	10.9	1	3	2
262	Raspalje	Belgium	Grimminge	10.8648	18.1769	3.96217	14.5802	7.80718	13.3601	284	260	14.43	9.9	22	10.49	3	3	2
263	Raspalje	Belgium	Grimminge	10.8648	18.1769	3.96217	14.5802	7.80718	13.3601	316	275	16.09	13.1	22	11.56	2	3	3
264	Raspalje	Belgium	Grimminge	10.8648	18.1769	3.96217	14.5802	7.80718	13.3601	337	153	7.68	13.3	22	9.93	1	3	1
265	Raspalje	Belgium	Grimminge	10.8648	18.1769	3.96217	14.5802	7.80718	13.3601	408	230	9.82	10.5	22	8.16	2	3	2
266	Raspalje	Belgium	Grimminge	10.8648	18.1769	3.96217	14.5802	7.80718	13.3601	440	182	8.4	10.8	22	8.47	1	3	2
267	Raspalje	Belgium	Grimminge	10.8648	18.1769	3.96217	14.5802	7.80718	13.3601	504	223	13.89	9.8	22	8.84	1	3	1
268	Raspalje	Belgium	Grimminge	10.8648	18.1769	3.96217	14.5802	7.80718	13.3601	538	148	9.6	16.5	22	12.13	2	3	1
269	Raspalje	Belgium	Grimminge	10.8648	18.1769	3.96217	14.5802	7.80718	13.3601	617	250	13.51	13.5	22	10.83	1	3	2
270	Raspalje	Belgium	Grimminge	10.8648	18.1769	3.96217	14.5802	7.80718	13.3601	668	274	16.08	13.7	22	11.32	2	3	2
271	Raspalje	Belgium	Grimminge	10.8648	18.1769	3.96217	14.5802	7.80718	13.3601	727	235	11.05	18.1	22	10.71	2	3	1
272	Raspalje	Belgium	Grimminge	10.8648	18.1769	3.96217	14.5802	7.80718	13.3601	788	183	9.62	12.3	22	10.16	1	3	1
273	Raspalje	Belgium	Grimminge	10.8648	18.1769	3.96217	14.5802	7.80718	13.3601	813	226	10.73	15.7	22	9.5	1	3	2
396	Fritzy P.	Belgium	Grimminge	10.8648	18.1769	3.96217	14.5802	7.80718	13.3601	155	225	14.3	16.7	22	13.36	1	3	2
397	Fritzy P.	Belgium	Grimminge	10.8648	18.1769	3.96217	14.5802	7.80718	13.3601	730	242	13.86	9.6	22	10.33	0	3	3
398	Fritzy P.	Belgium	Grimminge	10.8648	18.1769	3.96217	14.5802	7.80718	13.3601	779	300	16.59	11.1	22	9.69	1	3	2
454	Beaupré	Belgium	Grimminge	10.8648	18.1769	3.96217	14.5802	7.80718	13.3601	23	8.9	200	9.71	22	8.14	3	3	1
455	Beaupré	Belgium	Grimminge	10.8648	18.1769	3.96217	14.5802	7.80718	13.3601	83	12.4	202	10.5	22	10.32	2	3	1
456	Beaupré	Belgium	Grimminge	10.8648	18.1769	3.96217	14.5802	7.80718	13.3601	115	9.1	225	12.65	22	8.84	2	3	2
457	Beaupré	Belgium	Grimminge	10.8648	18.1769	3.96217	14.5802	7.80718	13.3601	184	11.3	192	10.12	22	10.88	2	3	1
458	Beaupré	Belgium	Grimminge	10.8648	18.1769	3.96217	14.5802	7.80718	13.3601	232	8.1	104	3.34	22	7.21	1	3	0
459	Beaupré	Belgium	Grimminge	10.8648	18.1769	3.96217	14.5802	7.80718	13.3601	298	8.8	174	8.61	22	8.54	2	3	0
460	Beaupré	Belgium	Grimminge	10.8648	18.1769	3.96217	14.5802	7.80718	13.3601	329	12.3	305	15.34	22	10.34	2	3	1
461	Beaupré	Belgium	Grimminge	10.8648	18.1769	3.96217	14.5802	7.80718	13.3601	373	7.7	223	10.47	22	7.73	2	3	1
462	Beaupré	Belgium	Grimminge	10.8648	18.1769	3.96217	14.5802	7.80718	13.3601	389	8.1	197	7.86	22	7.06	1	3	0
463	Beaupré	Belgium	Grimminge	10.8648	18.1769	3.96217	14.5802	7.80718	13.3601	435	9.2	185	6.76	22	7.37	1	3	1
464	Beaupré	Belgium	Grimminge	10.8648	18.1769	3.96217	14.5802	7.80718	13.3601	467	10.1	235	11.51	22	9.12	2	3	2
465	Beaupré	Belgium	Grimminge	10.8648	18.1769	3.96217	14.5802	7.80718	13.3601	501	8.4	236	12.46	22	9.62	2	3	1
466	Beaupré	Belgium	Grimminge	10.8648	18.1769	3.96217	14.5802	7.80718	13.3601	555	7.4	223	11.25	22	7.67	1	3	1
467	Beaupré	Belgium	Grimminge	10.8648	18.1769	3.96217	14.5802	7.80718	13.3601	627	9.7	170	6.25	22	9.36	2	3	1
468	Beaupré	Belgium	Grimminge	10.8648	18.1769	3.96217	14.5802	7.80718	13.3601	645	11.6	245	12085	22	10.48	2	3	1
469	Beaupré	Belgium	Grimminge	10.8648	18.1769	3.96217	14.5802	7.80718	13.3601	683	7.1	120	5.79	22	6.68	1	3	1
470	Beaupré	Belgium	Grimminge	10.8648	18.1769	3.96217	14.5802	7.80718	13.3601	716	19.7	252	12	22	13.92	2	3	2
471	Beaupré	Belgium	Grimminge	10.8648	18.1769	3.96217	14.5802	7.80718	13.3601	773	13.6	156	7.3	22	10.4	2	3	0
1	Unal	Belgium	Grimminge	10.8648	18.1769	3.96217	14.5802	7.80718	13.3601	11	203	11.77	5	22	5.81	2	2	2
2	Unal	Belgium	Grimminge	10.8648	18.1769	3.96217	14.5802	7.80718	13.3601	42	190	8.7	4.5	22	5.62	3	2	1
3	Unal	Belgium	Grimminge	10.8648	18.1769	3.96217	14.5802	7.80718	13.3601	143	210	9.65	4.3	22	4.88	1	2	1
4	Unal	Belgium	Grimminge	10.8648	18.1769	3.96217	14.5802	7.80718	13.3601	168	225	9	3.4	22	4.67	2	2	2
5	Unal	Belgium	Grimminge	10.8648	18.1769	3.96217	14.5802	7.80718	13.3601	246	212	8.55	5	22	5.4	1	2	2
6	Unal	Belgium	Grimminge	10.8648	18.1769	3.96217	14.5802	7.80718	13.3601	272	213	9.18	3.9	22	4.74	1	2	3
7	Unal	Belgium	Grimminge	10.8648	18.1769	3.96217	14.5802	7.80718	13.3601	326	210	11.42	3.8	22	4.89	1	2	1
8	Unal	Belgium	Grimminge	10.8648	18.1769	3.96217	14.5802	7.80718	13.3601	375	243	12.5	3.5	22	4.86	2	2	2
9	Unal	Belgium	Grimminge	10.8648	18.1769	3.96217	14.5802	7.80718	13.3601	401	265	12.45	3.6	22	4.69	1	2	3
10	Unal	Belgium	Grimminge	10.8648	18.1769	3.96217	14.5802	7.80718	13.3601	457	250	12	4.9	22	6.13	1	2	2
11	Unal	Belgium	Grimminge	10.8648	18.1769	3.96217	14.5802	7.80718	13.3601	489	245	13.16	3.6	22	4.74	1	2	2
12	Unal	Belgium	Grimminge	10.8648	18.1769	3.96217	14.5802	7.80718	13.3601	557	189	10.69	3.8	22	4.34	1	2	2
13	Unal	Belgium	Grimminge	10.8648	18.1769	3.96217	14.5802	7.80718	13.3601	588	225	11.2	3.4	22	5.2	2	2	1
14	Unal	Belgium	Grimminge	10.8648	18.1769	3.96217	14.5802	7.80718	13.3601	642	225	13.36	5.1	22	5.21	2	2	0
15	Unal	Belgium	Grimminge	10.8648	18.1769	3.96217	14.5802	7.80718	13.3601	688	133	10.46	3.7	22	4.56	1	2	0
16	Unal	Belgium	Grimminge	10.8648	18.1769	3.96217	14.5802	7.80718	13.3601	725	253	12.49	4.4	22	5.29	1	2	3
17	Unal	Belgium	Grimminge	10.8648	18.1769	3.96217	14.5802	7.80718	13.3601	749	235	12.38	3.8	22	4.56	1	2	1
18	Unal	Belgium	Grimminge	10.8648	18.1769	3.96217	14.5802	7.80718	13.3601	787	220	10.95	5.2	22	5.6	2	2	2
19	Unal	Belgium	Grimminge	10.8648	18.1769	3.96217	14.5802	7.80718	13.3601	809	197	11.69	5.4	22	5.6	2	2	2
184	Trichobel	Belgium	Grimminge	10.8648	18.1769	3.96217	14.5802	7.80718	13.3601	132	285	17.72	15.3	22	10.91	0	2	3
185	Trichobel	Belgium	Grimminge	10.8648	18.1769	3.96217	14.5802	7.80718	13.3601	324	222	9.16	10.8	22	9.43	0	2	2
186	Trichobel	Belgium	Grimminge	10.8648	18.1769	3.96217	14.5802	7.80718	13.3601	696	255	15.39	8.6	22	9.54	0	2	1
187	Trichobel	Belgium	Grimminge	10.8648	18.1769	3.96217	14.5802	7.80718	13.3601	739	283	17.73	14.1	22	11.12	1	2	1
188	Trichobel	Belgium	Grimminge	10.8648	18.1769	3.96217	14.5802	7.80718	13.3601	804	281	17.06	10.9	22	8.61	0	2	3
255	Raspalje	Belgium	Grimminge	10.8648	18.1769	3.96217	14.5802	7.80718	13.3601	16	203	10.26	13.4	22	9.12	2	2	3
256	Raspalje	Belgium	Grimminge	10.8648	18.1769	3.96217	14.5802	7.80718	13.3601	81	250	14.17	11.5	22	10.12	0	2	3
257	Raspalje	Belgium	Grimminge	10.8648	18.1769	3.96217	14.5802	7.80718	13.3601	113	240	11.57	13.3	22	8.64	2	2	2
258	Raspalje	Belgium	Grimminge	10.8648	18.1769	3.96217	14.5802	7.80718	13.3601	141	170	8.64	10.6	22	8.15	1	2	1
259	Raspalje	Belgium	Grimminge	10.8648	18.1769	3.96217	14.5802	7.80718	13.3601	175	175	14.58	12.8	22	10.23	1	2	3
260	Raspalje	Belgium	Grimminge	10.8648	18.1769	3.96217	14.5802	7.80718	13.3601	208	275	13.03	12.7	22	11	2	2	3
261	Raspalje	Belgium	Grimminge	10.8648	18.1769	3.96217	14.5802	7.80718	13.3601	244	200	8.91	15.3	22	10.9	1	2	2
262	Raspalje	Belgium	Grimminge	10.8648	18.1769	3.96217	14.5802	7.80718	13.3601	284	260	14.43	9.9	22	10.49	3	2	3
263	Raspalje	Belgium	Grimminge	10.8648	18.1769	3.96217	14.5802	7.80718	13.3601	316	275	16.09	13.1	22	11.56	2	2	3
264	Raspalje	Belgium	Grimminge	10.8648	18.1769	3.96217	14.5802	7.80718	13.3601	337	153	7.68	13.3	22	9.93	1	2	2
265	Raspalje	Belgium	Grimminge	10.8648	18.1769	3.96217	14.5802	7.80718	13.3601	408	230	9.82	10.5	22	8.16	2	2	3
266	Raspalje	Belgium	Grimminge	10.8648	18.1769	3.96217	14.5802	7.80718	13.3601	440	182	8.4	10.8	22	8.47	1	2	3
267	Raspalje	Belgium	Grimminge	10.8648	18.1769	3.96217	14.5802	7.80718	13.3601	504	223	13.89	9.8	22	8.84	1	2	3
268	Raspalje	Belgium	Grimminge	10.8648	18.1769	3.96217	14.5802	7.80718	13.3601	538	148	9.6	16.5	22	12.13	2	2	1
269	Raspalje	Belgium	Grimminge	10.8648	18.1769	3.96217	14.5802	7.80718	13.3601	617	250	13.51	13.5	22	10.83	1	2	3
270	Raspalje	Belgium	Grimminge	10.8648	18.1769	3.96217	14.5802	7.80718	13.3601	668	274	16.08	13.7	22	11.32	2	2	3
271	Raspalje	Belgium	Grimminge	10.8648	18.1769	3.96217	14.5802	7.80718	13.3601	727	235	11.05	18.1	22	10.71	2	2	2
272	Raspalje	Belgium	Grimminge	10.8648	18.1769	3.96217	14.5802	7.80718	13.3601	788	183	9.62	12.3	22	10.16	1	2	3
273	Raspalje	Belgium	Grimminge	10.8648	18.1769	3.96217	14.5802	7.80718	13.3601	813	226	10.73	15.7	22	9.5	1	2	3
396	Fritzy P.	Belgium	Grimminge	10.8648	18.1769	3.96217	14.5802	7.80718	13.3601	155	225	14.3	16.7	22	13.36	1	2	2
397	Fritzy P.	Belgium	Grimminge	10.8648	18.1769	3.96217	14.5802	7.80718	13.3601	730	242	13.86	9.6	22	10.33	0	2	3
398	Fritzy P.	Belgium	Grimminge	10.8648	18.1769	3.96217	14.5802	7.80718	13.3601	779	300	16.59	11.1	22	9.69	1	2	3
454	Beaupré	Belgium	Grimminge	10.8648	18.1769	3.96217	14.5802	7.80718	13.3601	23	8.9	200	9.71	22	8.14	3	2	2
455	Beaupré	Belgium	Grimminge	10.8648	18.1769	3.96217	14.5802	7.80718	13.3601	83	12.4	202	10.5	22	10.32	2	2	2
456	Beaupré	Belgium	Grimminge	10.8648	18.1769	3.96217	14.5802	7.80718	13.3601	115	9.1	225	12.65	22	8.84	2	2	3
457	Beaupré	Belgium	Grimminge	10.8648	18.1769	3.96217	14.5802	7.80718	13.3601	184	11.3	192	10.12	22	10.88	2	2	2
458	Beaupré	Belgium	Grimminge	10.8648	18.1769	3.96217	14.5802	7.80718	13.3601	232	8.1	104	3.34	22	7.21	1	2	1
459	Beaupré	Belgium	Grimminge	10.8648	18.1769	3.96217	14.5802	7.80718	13.3601	298	8.8	174	8.61	22	8.54	2	2	1
460	Beaupré	Belgium	Grimminge	10.8648	18.1769	3.96217	14.5802	7.80718	13.3601	329	12.3	305	15.34	22	10.34	2	2	2
461	Beaupré	Belgium	Grimminge	10.8648	18.1769	3.96217	14.5802	7.80718	13.3601	373	7.7	223	10.47	22	7.73	2	2	2
462	Beaupré	Belgium	Grimminge	10.8648	18.1769	3.96217	14.5802	7.80718	13.3601	389	8.1	197	7.86	22	7.06	1	2	0
463	Beaupré	Belgium	Grimminge	10.8648	18.1769	3.96217	14.5802	7.80718	13.3601	435	9.2	185	6.76	22	7.37	1	2	1
464	Beaupré	Belgium	Grimminge	10.8648	18.1769	3.96217	14.5802	7.80718	13.3601	467	10.1	235	11.51	22	9.12	2	2	3
465	Beaupré	Belgium	Grimminge	10.8648	18.1769	3.96217	14.5802	7.80718	13.3601	501	8.4	236	12.46	22	9.62	2	2	3
466	Beaupré	Belgium	Grimminge	10.8648	18.1769	3.96217	14.5802	7.80718	13.3601	555	7.4	223	11.25	22	7.67	1	2	2
467	Beaupré	Belgium	Grimminge	10.8648	18.1769	3.96217	14.5802	7.80718	13.3601	627	9.7	170	6.25	22	9.36	2	2	1
468	Beaupré	Belgium	Grimminge	10.8648	18.1769	3.96217	14.5802	7.80718	13.3601	645	11.6	245	12085	22	10.48	2	2	1
469	Beaupré	Belgium	Grimminge	10.8648	18.1769	3.96217	14.5802	7.80718	13.3601	683	7.1	120	5.79	22	6.68	1	2	2
470	Beaupré	Belgium	Grimminge	10.8648	18.1769	3.96217	14.5802	7.80718	13.3601	716	19.7	252	12	22	13.92	2	2	3
471	Beaupré	Belgium	Grimminge	10.8648	18.1769	3.96217	14.5802	7.80718	13.3601	773	13.6	156	7.3	22	10.4	2	2	0
1	Unal	Belgium	Grimminge	10.8648	18.1769	3.96217	14.5802	7.80718	13.3601	11	203	11.77	5	22	5.81	2	1	3
2	Unal	Belgium	Grimminge	10.8648	18.1769	3.96217	14.5802	7.80718	13.3601	42	190	8.7	4.5	22	5.62	3	1	2
3	Unal	Belgium	Grimminge	10.8648	18.1769	3.96217	14.5802	7.80718	13.3601	143	210	9.65	4.3	22	4.88	1	1	2
4	Unal	Belgium	Grimminge	10.8648	18.1769	3.96217	14.5802	7.80718	13.3601	168	225	9	3.4	22	4.67	2	1	3
5	Unal	Belgium	Grimminge	10.8648	18.1769	3.96217	14.5802	7.80718	13.3601	246	212	8.55	5	22	5.4	1	1	3
6	Unal	Belgium	Grimminge	10.8648	18.1769	3.96217	14.5802	7.80718	13.3601	272	213	9.18	3.9	22	4.74	1	1	3
7	Unal	Belgium	Grimminge	10.8648	18.1769	3.96217	14.5802	7.80718	13.3601	326	210	11.42	3.8	22	4.89	1	1	2
8	Unal	Belgium	Grimminge	10.8648	18.1769	3.96217	14.5802	7.80718	13.3601	375	243	12.5	3.5	22	4.86	2	1	2
9	Unal	Belgium	Grimminge	10.8648	18.1769	3.96217	14.5802	7.80718	13.3601	401	265	12.45	3.6	22	4.69	1	1	3
10	Unal	Belgium	Grimminge	10.8648	18.1769	3.96217	14.5802	7.80718	13.3601	457	250	12	4.9	22	6.13	1	1	3
11	Unal	Belgium	Grimminge	10.8648	18.1769	3.96217	14.5802	7.80718	13.3601	489	245	13.16	3.6	22	4.74	1	1	2
12	Unal	Belgium	Grimminge	10.8648	18.1769	3.96217	14.5802	7.80718	13.3601	557	189	10.69	3.8	22	4.34	1	1	3
13	Unal	Belgium	Grimminge	10.8648	18.1769	3.96217	14.5802	7.80718	13.3601	588	225	11.2	3.4	22	5.2	2	1	2
14	Unal	Belgium	Grimminge	10.8648	18.1769	3.96217	14.5802	7.80718	13.3601	642	225	13.36	5.1	22	5.21	2	1	1
15	Unal	Belgium	Grimminge	10.8648	18.1769	3.96217	14.5802	7.80718	13.3601	688	133	10.46	3.7	22	4.56	1	1	2
16	Unal	Belgium	Grimminge	10.8648	18.1769	3.96217	14.5802	7.80718	13.3601	725	253	12.49	4.4	22	5.29	1	1	2
17	Unal	Belgium	Grimminge	10.8648	18.1769	3.96217	14.5802	7.80718	13.3601	749	235	12.38	3.8	22	4.56	1	1	3
18	Unal	Belgium	Grimminge	10.8648	18.1769	3.96217	14.5802	7.80718	13.3601	787	220	10.95	5.2	22	5.6	2	1	3
19	Unal	Belgium	Grimminge	10.8648	18.1769	3.96217	14.5802	7.80718	13.3601	809	197	11.69	5.4	22	5.6	2	1	3
184	Trichobel	Belgium	Grimminge	10.8648	18.1769	3.96217	14.5802	7.80718	13.3601	132	285	17.72	15.3	22	10.91	0	1	3
185	Trichobel	Belgium	Grimminge	10.8648	18.1769	3.96217	14.5802	7.80718	13.3601	324	222	9.16	10.8	22	9.43	0	1	2
186	Trichobel	Belgium	Grimminge	10.8648	18.1769	3.96217	14.5802	7.80718	13.3601	696	255	15.39	8.6	22	9.54	0	1	2
187	Trichobel	Belgium	Grimminge	10.8648	18.1769	3.96217	14.5802	7.80718	13.3601	739	283	17.73	14.1	22	11.12	1	1	3
188	Trichobel	Belgium	Grimminge	10.8648	18.1769	3.96217	14.5802	7.80718	13.3601	804	281	17.06	10.9	22	8.61	0	1	3
255	Raspalje	Belgium	Grimminge	10.8648	18.1769	3.96217	14.5802	7.80718	13.3601	16	203	10.26	13.4	22	9.12	2	1	3
256	Raspalje	Belgium	Grimminge	10.8648	18.1769	3.96217	14.5802	7.80718	13.3601	81	250	14.17	11.5	22	10.12	0	1	3
257	Raspalje	Belgium	Grimminge	10.8648	18.1769	3.96217	14.5802	7.80718	13.3601	113	240	11.57	13.3	22	8.64	2	1	3
258	Raspalje	Belgium	Grimminge	10.8648	18.1769	3.96217	14.5802	7.80718	13.3601	141	170	8.64	10.6	22	8.15	1	1	3
259	Raspalje	Belgium	Grimminge	10.8648	18.1769	3.96217	14.5802	7.80718	13.3601	175	175	14.58	12.8	22	10.23	1	1	3
260	Raspalje	Belgium	Grimminge	10.8648	18.1769	3.96217	14.5802	7.80718	13.3601	208	275	13.03	12.7	22	11	2	1	3
261	Raspalje	Belgium	Grimminge	10.8648	18.1769	3.96217	14.5802	7.80718	13.3601	244	200	8.91	15.3	22	10.9	1	1	2
262	Raspalje	Belgium	Grimminge	10.8648	18.1769	3.96217	14.5802	7.80718	13.3601	284	260	14.43	9.9	22	10.49	3	1	3
263	Raspalje	Belgium	Grimminge	10.8648	18.1769	3.96217	14.5802	7.80718	13.3601	316	275	16.09	13.1	22	11.56	2	1	3
264	Raspalje	Belgium	Grimminge	10.8648	18.1769	3.96217	14.5802	7.80718	13.3601	337	153	7.68	13.3	22	9.93	1	1	3
265	Raspalje	Belgium	Grimminge	10.8648	18.1769	3.96217	14.5802	7.80718	13.3601	408	230	9.82	10.5	22	8.16	2	1	3
266	Raspalje	Belgium	Grimminge	10.8648	18.1769	3.96217	14.5802	7.80718	13.3601	440	182	8.4	10.8	22	8.47	1	1	3
267	Raspalje	Belgium	Grimminge	10.8648	18.1769	3.96217	14.5802	7.80718	13.3601	504	223	13.89	9.8	22	8.84	1	1	3
268	Raspalje	Belgium	Grimminge	10.8648	18.1769	3.96217	14.5802	7.80718	13.3601	538	148	9.6	16.5	22	12.13	2	1	1
269	Raspalje	Belgium	Grimminge	10.8648	18.1769	3.96217	14.5802	7.80718	13.3601	617	250	13.51	13.5	22	10.83	1	1	3
270	Raspalje	Belgium	Grimminge	10.8648	18.1769	3.96217	14.5802	7.80718	13.3601	668	274	16.08	13.7	22	11.32	2	1	3
271	Raspalje	Belgium	Grimminge	10.8648	18.1769	3.96217	14.5802	7.80718	13.3601	727	235	11.05	18.1	22	10.71	2	1	3
272	Raspalje	Belgium	Grimminge	10.8648	18.1769	3.96217	14.5802	7.80718	13.3601	788	183	9.62	12.3	22	10.16	1	1	3
273	Raspalje	Belgium	Grimminge	10.8648	18.1769	3.96217	14.5802	7.80718	13.3601	813	226	10.73	15.7	22	9.5	1	1	3
396	Fritzy P.	Belgium	Grimminge	10.8648	18.1769	3.96217	14.5802	7.80718	13.3601	155	225	14.3	16.7	22	13.36	1	1	3
397	Fritzy P.	Belgium	Grimminge	10.8648	18.1769	3.96217	14.5802	7.80718	13.3601	730	242	13.86	9.6	22	10.33	0	1	3
398	Fritzy P.	Belgium	Grimminge	10.8648	18.1769	3.96217	14.5802	7.80718	13.3601	779	300	16.59	11.1	22	9.69	1	1	3
454	Beaupré	Belgium	Grimminge	10.8648	18.1769	3.96217	14.5802	7.80718	13.3601	23	8.9	200	9.71	22	8.14	3	1	3
455	Beaupré	Belgium	Grimminge	10.8648	18.1769	3.96217	14.5802	7.80718	13.3601	83	12.4	202	10.5	22	10.32	2	1	3
456	Beaupré	Belgium	Grimminge	10.8648	18.1769	3.96217	14.5802	7.80718	13.3601	115	9.1	225	12.65	22	8.84	2	1	3
457	Beaupré	Belgium	Grimminge	10.8648	18.1769	3.96217	14.5802	7.80718	13.3601	184	11.3	192	10.12	22	10.88	2	1	3
458	Beaupré	Belgium	Grimminge	10.8648	18.1769	3.96217	14.5802	7.80718	13.3601	232	8.1	104	3.34	22	7.21	1	1	1
459	Beaupré	Belgium	Grimminge	10.8648	18.1769	3.96217	14.5802	7.80718	13.3601	298	8.8	174	8.61	22	8.54	2	1	3
460	Beaupré	Belgium	Grimminge	10.8648	18.1769	3.96217	14.5802	7.80718	13.3601	329	12.3	305	15.34	22	10.34	2	1	3
461	Beaupré	Belgium	Grimminge	10.8648	18.1769	3.96217	14.5802	7.80718	13.3601	373	7.7	223	10.47	22	7.73	2	1	2
462	Beaupré	Belgium	Grimminge	10.8648	18.1769	3.96217	14.5802	7.80718	13.3601	389	8.1	197	7.86	22	7.06	1	1	1
463	Beaupré	Belgium	Grimminge	10.8648	18.1769	3.96217	14.5802	7.80718	13.3601	435	9.2	185	6.76	22	7.37	1	1	2
464	Beaupré	Belgium	Grimminge	10.8648	18.1769	3.96217	14.5802	7.80718	13.3601	467	10.1	235	11.51	22	9.12	2	1	3
465	Beaupré	Belgium	Grimminge	10.8648	18.1769	3.96217	14.5802	7.80718	13.3601	501	8.4	236	12.46	22	9.62	2	1	3
466	Beaupré	Belgium	Grimminge	10.8648	18.1769	3.96217	14.5802	7.80718	13.3601	555	7.4	223	11.25	22	7.67	1	1	2
467	Beaupré	Belgium	Grimminge	10.8648	18.1769	3.96217	14.5802	7.80718	13.3601	627	9.7	170	6.25	22	9.36	2	1	2
468	Beaupré	Belgium	Grimminge	10.8648	18.1769	3.96217	14.5802	7.80718	13.3601	645	11.6	245	12085	22	10.48	2	1	2
469	Beaupré	Belgium	Grimminge	10.8648	18.1769	3.96217	14.5802	7.80718	13.3601	683	7.1	120	5.79	22	6.68	1	1	2
470	Beaupré	Belgium	Grimminge	10.8648	18.1769	3.96217	14.5802	7.80718	13.3601	716	19.7	252	12	22	13.92	2	1	3
471	Beaupré	Belgium	Grimminge	10.8648	18.1769	3.96217	14.5802	7.80718	13.3601	773	13.6	156	7.3	22	10.4	2	1	1
1	Unal	Belgium	Grimminge	10.8648	18.1769	3.96217	14.5802	7.80718	13.3601	11	203	11.77	5	22	5.81	2	7	0
2	Unal	Belgium	Grimminge	10.8648	18.1769	3.96217	14.5802	7.80718	13.3601	42	190	8.7	4.5	22	5.62	3	7	0
3	Unal	Belgium	Grimminge	10.8648	18.1769	3.96217	14.5802	7.80718	13.3601	143	210	9.65	4.3	22	4.88	1	7	0
4	Unal	Belgium	Grimminge	10.8648	18.1769	3.96217	14.5802	7.80718	13.3601	168	225	9	3.4	22	4.67	2	7	0
5	Unal	Belgium	Grimminge	10.8648	18.1769	3.96217	14.5802	7.80718	13.3601	246	212	8.55	5	22	5.4	1	7	0
6	Unal	Belgium	Grimminge	10.8648	18.1769	3.96217	14.5802	7.80718	13.3601	272	213	9.18	3.9	22	4.74	1	7	0
7	Unal	Belgium	Grimminge	10.8648	18.1769	3.96217	14.5802	7.80718	13.3601	326	210	11.42	3.8	22	4.89	1	7	0
8	Unal	Belgium	Grimminge	10.8648	18.1769	3.96217	14.5802	7.80718	13.3601	375	243	12.5	3.5	22	4.86	2	7	0
9	Unal	Belgium	Grimminge	10.8648	18.1769	3.96217	14.5802	7.80718	13.3601	401	265	12.45	3.6	22	4.69	1	7	0
10	Unal	Belgium	Grimminge	10.8648	18.1769	3.96217	14.5802	7.80718	13.3601	457	250	12	4.9	22	6.13	1	7	0
11	Unal	Belgium	Grimminge	10.8648	18.1769	3.96217	14.5802	7.80718	13.3601	489	245	13.16	3.6	22	4.74	1	7	0
12	Unal	Belgium	Grimminge	10.8648	18.1769	3.96217	14.5802	7.80718	13.3601	557	189	10.69	3.8	22	4.34	1	7	0
13	Unal	Belgium	Grimminge	10.8648	18.1769	3.96217	14.5802	7.80718	13.3601	588	225	11.2	3.4	22	5.2	2	7	0
14	Unal	Belgium	Grimminge	10.8648	18.1769	3.96217	14.5802	7.80718	13.3601	642	225	13.36	5.1	22	5.21	2	7	0
15	Unal	Belgium	Grimminge	10.8648	18.1769	3.96217	14.5802	7.80718	13.3601	688	133	10.46	3.7	22	4.56	1	7	0
16	Unal	Belgium	Grimminge	10.8648	18.1769	3.96217	14.5802	7.80718	13.3601	725	253	12.49	4.4	22	5.29	1	7	0
17	Unal	Belgium	Grimminge	10.8648	18.1769	3.96217	14.5802	7.80718	13.3601	749	235	12.38	3.8	22	4.56	1	7	0
18	Unal	Belgium	Grimminge	10.8648	18.1769	3.96217	14.5802	7.80718	13.3601	787	220	10.95	5.2	22	5.6	2	7	0
19	Unal	Belgium	Grimminge	10.8648	18.1769	3.96217	14.5802	7.80718	13.3601	809	197	11.69	5.4	22	5.6	2	7	0
184	Trichobel	Belgium	Grimminge	10.8648	18.1769	3.96217	14.5802	7.80718	13.3601	132	285	17.72	15.3	22	10.91	0	7	0
185	Trichobel	Belgium	Grimminge	10.8648	18.1769	3.96217	14.5802	7.80718	13.3601	324	222	9.16	10.8	22	9.43	0	7	0
186	Trichobel	Belgium	Grimminge	10.8648	18.1769	3.96217	14.5802	7.80718	13.3601	696	255	15.39	8.6	22	9.54	0	7	0
187	Trichobel	Belgium	Grimminge	10.8648	18.1769	3.96217	14.5802	7.80718	13.3601	739	283	17.73	14.1	22	11.12	1	7	0
188	Trichobel	Belgium	Grimminge	10.8648	18.1769	3.96217	14.5802	7.80718	13.3601	804	281	17.06	10.9	22	8.61	0	7	0
255	Raspalje	Belgium	Grimminge	10.8648	18.1769	3.96217	14.5802	7.80718	13.3601	16	203	10.26	13.4	22	9.12	2	7	0
256	Raspalje	Belgium	Grimminge	10.8648	18.1769	3.96217	14.5802	7.80718	13.3601	81	250	14.17	11.5	22	10.12	0	7	0
257	Raspalje	Belgium	Grimminge	10.8648	18.1769	3.96217	14.5802	7.80718	13.3601	113	240	11.57	13.3	22	8.64	2	7	0
258	Raspalje	Belgium	Grimminge	10.8648	18.1769	3.96217	14.5802	7.80718	13.3601	141	170	8.64	10.6	22	8.15	1	7	0
259	Raspalje	Belgium	Grimminge	10.8648	18.1769	3.96217	14.5802	7.80718	13.3601	175	175	14.58	12.8	22	10.23	1	7	0
260	Raspalje	Belgium	Grimminge	10.8648	18.1769	3.96217	14.5802	7.80718	13.3601	208	275	13.03	12.7	22	11	2	7	0
261	Raspalje	Belgium	Grimminge	10.8648	18.1769	3.96217	14.5802	7.80718	13.3601	244	200	8.91	15.3	22	10.9	1	7	0
262	Raspalje	Belgium	Grimminge	10.8648	18.1769	3.96217	14.5802	7.80718	13.3601	284	260	14.43	9.9	22	10.49	3	7	0
263	Raspalje	Belgium	Grimminge	10.8648	18.1769	3.96217	14.5802	7.80718	13.3601	316	275	16.09	13.1	22	11.56	2	7	0
264	Raspalje	Belgium	Grimminge	10.8648	18.1769	3.96217	14.5802	7.80718	13.3601	337	153	7.68	13.3	22	9.93	1	7	0
265	Raspalje	Belgium	Grimminge	10.8648	18.1769	3.96217	14.5802	7.80718	13.3601	408	230	9.82	10.5	22	8.16	2	7	0
266	Raspalje	Belgium	Grimminge	10.8648	18.1769	3.96217	14.5802	7.80718	13.3601	440	182	8.4	10.8	22	8.47	1	7	0
267	Raspalje	Belgium	Grimminge	10.8648	18.1769	3.96217	14.5802	7.80718	13.3601	504	223	13.89	9.8	22	8.84	1	7	0
268	Raspalje	Belgium	Grimminge	10.8648	18.1769	3.96217	14.5802	7.80718	13.3601	538	148	9.6	16.5	22	12.13	2	7	0
269	Raspalje	Belgium	Grimminge	10.8648	18.1769	3.96217	14.5802	7.80718	13.3601	617	250	13.51	13.5	22	10.83	1	7	0
270	Raspalje	Belgium	Grimminge	10.8648	18.1769	3.96217	14.5802	7.80718	13.3601	668	274	16.08	13.7	22	11.32	2	7	0
271	Raspalje	Belgium	Grimminge	10.8648	18.1769	3.96217	14.5802	7.80718	13.3601	727	235	11.05	18.1	22	10.71	2	7	0
272	Raspalje	Belgium	Grimminge	10.8648	18.1769	3.96217	14.5802	7.80718	13.3601	788	183	9.62	12.3	22	10.16	1	7	0
273	Raspalje	Belgium	Grimminge	10.8648	18.1769	3.96217	14.5802	7.80718	13.3601	813	226	10.73	15.7	22	9.5	1	7	0
396	Fritzy P.	Belgium	Grimminge	10.8648	18.1769	3.96217	14.5802	7.80718	13.3601	155	225	14.3	16.7	22	13.36	1	7	0
397	Fritzy P.	Belgium	Grimminge	10.8648	18.1769	3.96217	14.5802	7.80718	13.3601	730	242	13.86	9.6	22	10.33	0	7	0
398	Fritzy P.	Belgium	Grimminge	10.8648	18.1769	3.96217	14.5802	7.80718	13.3601	779	300	16.59	11.1	22	9.69	1	7	0
454	Beaupré	Belgium	Grimminge	10.8648	18.1769	3.96217	14.5802	7.80718	13.3601	23	8.9	200	9.71	22	8.14	3	7	0
455	Beaupré	Belgium	Grimminge	10.8648	18.1769	3.96217	14.5802	7.80718	13.3601	83	12.4	202	10.5	22	10.32	2	7	0
456	Beaupré	Belgium	Grimminge	10.8648	18.1769	3.96217	14.5802	7.80718	13.3601	115	9.1	225	12.65	22	8.84	2	7	0
457	Beaupré	Belgium	Grimminge	10.8648	18.1769	3.96217	14.5802	7.80718	13.3601	184	11.3	192	10.12	22	10.88	2	7	0
458	Beaupré	Belgium	Grimminge	10.8648	18.1769	3.96217	14.5802	7.80718	13.3601	232	8.1	104	3.34	22	7.21	1	7	0
459	Beaupré	Belgium	Grimminge	10.8648	18.1769	3.96217	14.5802	7.80718	13.3601	298	8.8	174	8.61	22	8.54	2	7	0
460	Beaupré	Belgium	Grimminge	10.8648	18.1769	3.96217	14.5802	7.80718	13.3601	329	12.3	305	15.34	22	10.34	2	7	0
461	Beaupré	Belgium	Grimminge	10.8648	18.1769	3.96217	14.5802	7.80718	13.3601	373	7.7	223	10.47	22	7.73	2	7	0
462	Beaupré	Belgium	Grimminge	10.8648	18.1769	3.96217	14.5802	7.80718	13.3601	389	8.1	197	7.86	22	7.06	1	7	0
463	Beaupré	Belgium	Grimminge	10.8648	18.1769	3.96217	14.5802	7.80718	13.3601	435	9.2	185	6.76	22	7.37	1	7	0
464	Beaupré	Belgium	Grimminge	10.8648	18.1769	3.96217	14.5802	7.80718	13.3601	467	10.1	235	11.51	22	9.12	2	7	0
465	Beaupré	Belgium	Grimminge	10.8648	18.1769	3.96217	14.5802	7.80718	13.3601	501	8.4	236	12.46	22	9.62	2	7	0
466	Beaupré	Belgium	Grimminge	10.8648	18.1769	3.96217	14.5802	7.80718	13.3601	555	7.4	223	11.25	22	7.67	1	7	0
467	Beaupré	Belgium	Grimminge	10.8648	18.1769	3.96217	14.5802	7.80718	13.3601	627	9.7	170	6.25	22	9.36	2	7	0
468	Beaupré	Belgium	Grimminge	10.8648	18.1769	3.96217	14.5802	7.80718	13.3601	645	11.6	245	12085	22	10.48	2	7	0
469	Beaupré	Belgium	Grimminge	10.8648	18.1769	3.96217	14.5802	7.80718	13.3601	683	7.1	120	5.79	22	6.68	1	7	0
470	Beaupré	Belgium	Grimminge	10.8648	18.1769	3.96217	14.5802	7.80718	13.3601	716	19.7	252	12	22	13.92	2	7	0
471	Beaupré	Belgium	Grimminge	10.8648	18.1769	3.96217	14.5802	7.80718	13.3601	773	13.6	156	7.3	22	10.4	2	7	0
1	Unal	Belgium	Grimminge	10.8648	18.1769	3.96217	14.5802	7.80718	13.3601	11	203	11.77	5	22	5.81	2	6	1
2	Unal	Belgium	Grimminge	10.8648	18.1769	3.96217	14.5802	7.80718	13.3601	42	190	8.7	4.5	22	5.62	3	6	0
3	Unal	Belgium	Grimminge	10.8648	18.1769	3.96217	14.5802	7.80718	13.3601	143	210	9.65	4.3	22	4.88	1	6	0
4	Unal	Belgium	Grimminge	10.8648	18.1769	3.96217	14.5802	7.80718	13.3601	168	225	9	3.4	22	4.67	2	6	0
5	Unal	Belgium	Grimminge	10.8648	18.1769	3.96217	14.5802	7.80718	13.3601	246	212	8.55	5	22	5.4	1	6	0
6	Unal	Belgium	Grimminge	10.8648	18.1769	3.96217	14.5802	7.80718	13.3601	272	213	9.18	3.9	22	4.74	1	6	0
7	Unal	Belgium	Grimminge	10.8648	18.1769	3.96217	14.5802	7.80718	13.3601	326	210	11.42	3.8	22	4.89	1	6	0
8	Unal	Belgium	Grimminge	10.8648	18.1769	3.96217	14.5802	7.80718	13.3601	375	243	12.5	3.5	22	4.86	2	6	0
9	Unal	Belgium	Grimminge	10.8648	18.1769	3.96217	14.5802	7.80718	13.3601	401	265	12.45	3.6	22	4.69	1	6	0
10	Unal	Belgium	Grimminge	10.8648	18.1769	3.96217	14.5802	7.80718	13.3601	457	250	12	4.9	22	6.13	1	6	0
11	Unal	Belgium	Grimminge	10.8648	18.1769	3.96217	14.5802	7.80718	13.3601	489	245	13.16	3.6	22	4.74	1	6	0
12	Unal	Belgium	Grimminge	10.8648	18.1769	3.96217	14.5802	7.80718	13.3601	557	189	10.69	3.8	22	4.34	1	6	0
13	Unal	Belgium	Grimminge	10.8648	18.1769	3.96217	14.5802	7.80718	13.3601	588	225	11.2	3.4	22	5.2	2	6	0
14	Unal	Belgium	Grimminge	10.8648	18.1769	3.96217	14.5802	7.80718	13.3601	642	225	13.36	5.1	22	5.21	2	6	0
15	Unal	Belgium	Grimminge	10.8648	18.1769	3.96217	14.5802	7.80718	13.3601	688	133	10.46	3.7	22	4.56	1	6	0
16	Unal	Belgium	Grimminge	10.8648	18.1769	3.96217	14.5802	7.80718	13.3601	725	253	12.49	4.4	22	5.29	1	6	0
17	Unal	Belgium	Grimminge	10.8648	18.1769	3.96217	14.5802	7.80718	13.3601	749	235	12.38	3.8	22	4.56	1	6	0
18	Unal	Belgium	Grimminge	10.8648	18.1769	3.96217	14.5802	7.80718	13.3601	787	220	10.95	5.2	22	5.6	2	6	0
19	Unal	Belgium	Grimminge	10.8648	18.1769	3.96217	14.5802	7.80718	13.3601	809	197	11.69	5.4	22	5.6	2	6	0
184	Trichobel	Belgium	Grimminge	10.8648	18.1769	3.96217	14.5802	7.80718	13.3601	132	285	17.72	15.3	22	10.91	0	6	0
185	Trichobel	Belgium	Grimminge	10.8648	18.1769	3.96217	14.5802	7.80718	13.3601	324	222	9.16	10.8	22	9.43	0	6	0
186	Trichobel	Belgium	Grimminge	10.8648	18.1769	3.96217	14.5802	7.80718	13.3601	696	255	15.39	8.6	22	9.54	0	6	0
187	Trichobel	Belgium	Grimminge	10.8648	18.1769	3.96217	14.5802	7.80718	13.3601	739	283	17.73	14.1	22	11.12	1	6	0
188	Trichobel	Belgium	Grimminge	10.8648	18.1769	3.96217	14.5802	7.80718	13.3601	804	281	17.06	10.9	22	8.61	0	6	0
255	Raspalje	Belgium	Grimminge	10.8648	18.1769	3.96217	14.5802	7.80718	13.3601	16	203	10.26	13.4	22	9.12	2	6	0
256	Raspalje	Belgium	Grimminge	10.8648	18.1769	3.96217	14.5802	7.80718	13.3601	81	250	14.17	11.5	22	10.12	0	6	0
257	Raspalje	Belgium	Grimminge	10.8648	18.1769	3.96217	14.5802	7.80718	13.3601	113	240	11.57	13.3	22	8.64	2	6	0
258	Raspalje	Belgium	Grimminge	10.8648	18.1769	3.96217	14.5802	7.80718	13.3601	141	170	8.64	10.6	22	8.15	1	6	0
259	Raspalje	Belgium	Grimminge	10.8648	18.1769	3.96217	14.5802	7.80718	13.3601	175	175	14.58	12.8	22	10.23	1	6	0
260	Raspalje	Belgium	Grimminge	10.8648	18.1769	3.96217	14.5802	7.80718	13.3601	208	275	13.03	12.7	22	11	2	6	0
261	Raspalje	Belgium	Grimminge	10.8648	18.1769	3.96217	14.5802	7.80718	13.3601	244	200	8.91	15.3	22	10.9	1	6	0
262	Raspalje	Belgium	Grimminge	10.8648	18.1769	3.96217	14.5802	7.80718	13.3601	284	260	14.43	9.9	22	10.49	3	6	0
263	Raspalje	Belgium	Grimminge	10.8648	18.1769	3.96217	14.5802	7.80718	13.3601	316	275	16.09	13.1	22	11.56	2	6	0
264	Raspalje	Belgium	Grimminge	10.8648	18.1769	3.96217	14.5802	7.80718	13.3601	337	153	7.68	13.3	22	9.93	1	6	0
265	Raspalje	Belgium	Grimminge	10.8648	18.1769	3.96217	14.5802	7.80718	13.3601	408	230	9.82	10.5	22	8.16	2	6	0
266	Raspalje	Belgium	Grimminge	10.8648	18.1769	3.96217	14.5802	7.80718	13.3601	440	182	8.4	10.8	22	8.47	1	6	0
267	Raspalje	Belgium	Grimminge	10.8648	18.1769	3.96217	14.5802	7.80718	13.3601	504	223	13.89	9.8	22	8.84	1	6	0
268	Raspalje	Belgium	Grimminge	10.8648	18.1769	3.96217	14.5802	7.80718	13.3601	538	148	9.6	16.5	22	12.13	2	6	0
269	Raspalje	Belgium	Grimminge	10.8648	18.1769	3.96217	14.5802	7.80718	13.3601	617	250	13.51	13.5	22	10.83	1	6	0
270	Raspalje	Belgium	Grimminge	10.8648	18.1769	3.96217	14.5802	7.80718	13.3601	668	274	16.08	13.7	22	11.32	2	6	0
271	Raspalje	Belgium	Grimminge	10.8648	18.1769	3.96217	14.5802	7.80718	13.3601	727	235	11.05	18.1	22	10.71	2	6	0
272	Raspalje	Belgium	Grimminge	10.8648	18.1769	3.96217	14.5802	7.80718	13.3601	788	183	9.62	12.3	22	10.16	1	6	0
273	Raspalje	Belgium	Grimminge	10.8648	18.1769	3.96217	14.5802	7.80718	13.3601	813	226	10.73	15.7	22	9.5	1	6	0
396	Fritzy P.	Belgium	Grimminge	10.8648	18.1769	3.96217	14.5802	7.80718	13.3601	155	225	14.3	16.7	22	13.36	1	6	0
397	Fritzy P.	Belgium	Grimminge	10.8648	18.1769	3.96217	14.5802	7.80718	13.3601	730	242	13.86	9.6	22	10.33	0	6	0
398	Fritzy P.	Belgium	Grimminge	10.8648	18.1769	3.96217	14.5802	7.80718	13.3601	779	300	16.59	11.1	22	9.69	1	6	0
454	Beaupré	Belgium	Grimminge	10.8648	18.1769	3.96217	14.5802	7.80718	13.3601	23	8.9	200	9.71	22	8.14	3	6	0
455	Beaupré	Belgium	Grimminge	10.8648	18.1769	3.96217	14.5802	7.80718	13.3601	83	12.4	202	10.5	22	10.32	2	6	0
456	Beaupré	Belgium	Grimminge	10.8648	18.1769	3.96217	14.5802	7.80718	13.3601	115	9.1	225	12.65	22	8.84	2	6	0
457	Beaupré	Belgium	Grimminge	10.8648	18.1769	3.96217	14.5802	7.80718	13.3601	184	11.3	192	10.12	22	10.88	2	6	0
458	Beaupré	Belgium	Grimminge	10.8648	18.1769	3.96217	14.5802	7.80718	13.3601	232	8.1	104	3.34	22	7.21	1	6	0
459	Beaupré	Belgium	Grimminge	10.8648	18.1769	3.96217	14.5802	7.80718	13.3601	298	8.8	174	8.61	22	8.54	2	6	0
460	Beaupré	Belgium	Grimminge	10.8648	18.1769	3.96217	14.5802	7.80718	13.3601	329	12.3	305	15.34	22	10.34	2	6	0
461	Beaupré	Belgium	Grimminge	10.8648	18.1769	3.96217	14.5802	7.80718	13.3601	373	7.7	223	10.47	22	7.73	2	6	0
462	Beaupré	Belgium	Grimminge	10.8648	18.1769	3.96217	14.5802	7.80718	13.3601	389	8.1	197	7.86	22	7.06	1	6	0
463	Beaupré	Belgium	Grimminge	10.8648	18.1769	3.96217	14.5802	7.80718	13.3601	435	9.2	185	6.76	22	7.37	1	6	0
464	Beaupré	Belgium	Grimminge	10.8648	18.1769	3.96217	14.5802	7.80718	13.3601	467	10.1	235	11.51	22	9.12	2	6	0
465	Beaupré	Belgium	Grimminge	10.8648	18.1769	3.96217	14.5802	7.80718	13.3601	501	8.4	236	12.46	22	9.62	2	6	0
466	Beaupré	Belgium	Grimminge	10.8648	18.1769	3.96217	14.5802	7.80718	13.3601	555	7.4	223	11.25	22	7.67	1	6	0
467	Beaupré	Belgium	Grimminge	10.8648	18.1769	3.96217	14.5802	7.80718	13.3601	627	9.7	170	6.25	22	9.36	2	6	0
468	Beaupré	Belgium	Grimminge	10.8648	18.1769	3.96217	14.5802	7.80718	13.3601	645	11.6	245	12085	22	10.48	2	6	0
469	Beaupré	Belgium	Grimminge	10.8648	18.1769	3.96217	14.5802	7.80718	13.3601	683	7.1	120	5.79	22	6.68	1	6	0
470	Beaupré	Belgium	Grimminge	10.8648	18.1769	3.96217	14.5802	7.80718	13.3601	716	19.7	252	12	22	13.92	2	6	0
471	Beaupré	Belgium	Grimminge	10.8648	18.1769	3.96217	14.5802	7.80718	13.3601	773	13.6	156	7.3	22	10.4	2	6	0
1	Unal	Belgium	Grimminge	10.8648	18.1769	3.96217	14.5802	7.80718	13.3601	11	203	11.77	5	22	5.81	2	5	2
2	Unal	Belgium	Grimminge	10.8648	18.1769	3.96217	14.5802	7.80718	13.3601	42	190	8.7	4.5	22	5.62	3	5	0
3	Unal	Belgium	Grimminge	10.8648	18.1769	3.96217	14.5802	7.80718	13.3601	143	210	9.65	4.3	22	4.88	1	5	0
4	Unal	Belgium	Grimminge	10.8648	18.1769	3.96217	14.5802	7.80718	13.3601	168	225	9	3.4	22	4.67	2	5	0
5	Unal	Belgium	Grimminge	10.8648	18.1769	3.96217	14.5802	7.80718	13.3601	246	212	8.55	5	22	5.4	1	5	0
6	Unal	Belgium	Grimminge	10.8648	18.1769	3.96217	14.5802	7.80718	13.3601	272	213	9.18	3.9	22	4.74	1	5	0
7	Unal	Belgium	Grimminge	10.8648	18.1769	3.96217	14.5802	7.80718	13.3601	326	210	11.42	3.8	22	4.89	1	5	0
8	Unal	Belgium	Grimminge	10.8648	18.1769	3.96217	14.5802	7.80718	13.3601	375	243	12.5	3.5	22	4.86	2	5	0
9	Unal	Belgium	Grimminge	10.8648	18.1769	3.96217	14.5802	7.80718	13.3601	401	265	12.45	3.6	22	4.69	1	5	0
10	Unal	Belgium	Grimminge	10.8648	18.1769	3.96217	14.5802	7.80718	13.3601	457	250	12	4.9	22	6.13	1	5	0
11	Unal	Belgium	Grimminge	10.8648	18.1769	3.96217	14.5802	7.80718	13.3601	489	245	13.16	3.6	22	4.74	1	5	0
12	Unal	Belgium	Grimminge	10.8648	18.1769	3.96217	14.5802	7.80718	13.3601	557	189	10.69	3.8	22	4.34	1	5	0
13	Unal	Belgium	Grimminge	10.8648	18.1769	3.96217	14.5802	7.80718	13.3601	588	225	11.2	3.4	22	5.2	2	5	0
14	Unal	Belgium	Grimminge	10.8648	18.1769	3.96217	14.5802	7.80718	13.3601	642	225	13.36	5.1	22	5.21	2	5	0
15	Unal	Belgium	Grimminge	10.8648	18.1769	3.96217	14.5802	7.80718	13.3601	688	133	10.46	3.7	22	4.56	1	5	0
16	Unal	Belgium	Grimminge	10.8648	18.1769	3.96217	14.5802	7.80718	13.3601	725	253	12.49	4.4	22	5.29	1	5	2
17	Unal	Belgium	Grimminge	10.8648	18.1769	3.96217	14.5802	7.80718	13.3601	749	235	12.38	3.8	22	4.56	1	5	0
18	Unal	Belgium	Grimminge	10.8648	18.1769	3.96217	14.5802	7.80718	13.3601	787	220	10.95	5.2	22	5.6	2	5	1
19	Unal	Belgium	Grimminge	10.8648	18.1769	3.96217	14.5802	7.80718	13.3601	809	197	11.69	5.4	22	5.6	2	5	0
184	Trichobel	Belgium	Grimminge	10.8648	18.1769	3.96217	14.5802	7.80718	13.3601	132	285	17.72	15.3	22	10.91	0	5	0
185	Trichobel	Belgium	Grimminge	10.8648	18.1769	3.96217	14.5802	7.80718	13.3601	324	222	9.16	10.8	22	9.43	0	5	0
186	Trichobel	Belgium	Grimminge	10.8648	18.1769	3.96217	14.5802	7.80718	13.3601	696	255	15.39	8.6	22	9.54	0	5	0
187	Trichobel	Belgium	Grimminge	10.8648	18.1769	3.96217	14.5802	7.80718	13.3601	739	283	17.73	14.1	22	11.12	1	5	0
188	Trichobel	Belgium	Grimminge	10.8648	18.1769	3.96217	14.5802	7.80718	13.3601	804	281	17.06	10.9	22	8.61	0	5	0
255	Raspalje	Belgium	Grimminge	10.8648	18.1769	3.96217	14.5802	7.80718	13.3601	16	203	10.26	13.4	22	9.12	2	5	1
256	Raspalje	Belgium	Grimminge	10.8648	18.1769	3.96217	14.5802	7.80718	13.3601	81	250	14.17	11.5	22	10.12	0	5	0
257	Raspalje	Belgium	Grimminge	10.8648	18.1769	3.96217	14.5802	7.80718	13.3601	113	240	11.57	13.3	22	8.64	2	5	0
258	Raspalje	Belgium	Grimminge	10.8648	18.1769	3.96217	14.5802	7.80718	13.3601	141	170	8.64	10.6	22	8.15	1	5	0
259	Raspalje	Belgium	Grimminge	10.8648	18.1769	3.96217	14.5802	7.80718	13.3601	175	175	14.58	12.8	22	10.23	1	5	1
260	Raspalje	Belgium	Grimminge	10.8648	18.1769	3.96217	14.5802	7.80718	13.3601	208	275	13.03	12.7	22	11	2	5	2
261	Raspalje	Belgium	Grimminge	10.8648	18.1769	3.96217	14.5802	7.80718	13.3601	244	200	8.91	15.3	22	10.9	1	5	1
262	Raspalje	Belgium	Grimminge	10.8648	18.1769	3.96217	14.5802	7.80718	13.3601	284	260	14.43	9.9	22	10.49	3	5	0
263	Raspalje	Belgium	Grimminge	10.8648	18.1769	3.96217	14.5802	7.80718	13.3601	316	275	16.09	13.1	22	11.56	2	5	0
264	Raspalje	Belgium	Grimminge	10.8648	18.1769	3.96217	14.5802	7.80718	13.3601	337	153	7.68	13.3	22	9.93	1	5	1
265	Raspalje	Belgium	Grimminge	10.8648	18.1769	3.96217	14.5802	7.80718	13.3601	408	230	9.82	10.5	22	8.16	2	5	1
266	Raspalje	Belgium	Grimminge	10.8648	18.1769	3.96217	14.5802	7.80718	13.3601	440	182	8.4	10.8	22	8.47	1	5	0
267	Raspalje	Belgium	Grimminge	10.8648	18.1769	3.96217	14.5802	7.80718	13.3601	504	223	13.89	9.8	22	8.84	1	5	0
268	Raspalje	Belgium	Grimminge	10.8648	18.1769	3.96217	14.5802	7.80718	13.3601	538	148	9.6	16.5	22	12.13	2	5	1
269	Raspalje	Belgium	Grimminge	10.8648	18.1769	3.96217	14.5802	7.80718	13.3601	617	250	13.51	13.5	22	10.83	1	5	0
270	Raspalje	Belgium	Grimminge	10.8648	18.1769	3.96217	14.5802	7.80718	13.3601	668	274	16.08	13.7	22	11.32	2	5	1
271	Raspalje	Belgium	Grimminge	10.8648	18.1769	3.96217	14.5802	7.80718	13.3601	727	235	11.05	18.1	22	10.71	2	5	0
272	Raspalje	Belgium	Grimminge	10.8648	18.1769	3.96217	14.5802	7.80718	13.3601	788	183	9.62	12.3	22	10.16	1	5	0
273	Raspalje	Belgium	Grimminge	10.8648	18.1769	3.96217	14.5802	7.80718	13.3601	813	226	10.73	15.7	22	9.5	1	5	0
396	Fritzy P.	Belgium	Grimminge	10.8648	18.1769	3.96217	14.5802	7.80718	13.3601	155	225	14.3	16.7	22	13.36	1	5	0
397	Fritzy P.	Belgium	Grimminge	10.8648	18.1769	3.96217	14.5802	7.80718	13.3601	730	242	13.86	9.6	22	10.33	0	5	1
398	Fritzy P.	Belgium	Grimminge	10.8648	18.1769	3.96217	14.5802	7.80718	13.3601	779	300	16.59	11.1	22	9.69	1	5	1
454	Beaupré	Belgium	Grimminge	10.8648	18.1769	3.96217	14.5802	7.80718	13.3601	23	8.9	200	9.71	22	8.14	3	5	0
455	Beaupré	Belgium	Grimminge	10.8648	18.1769	3.96217	14.5802	7.80718	13.3601	83	12.4	202	10.5	22	10.32	2	5	0
456	Beaupré	Belgium	Grimminge	10.8648	18.1769	3.96217	14.5802	7.80718	13.3601	115	9.1	225	12.65	22	8.84	2	5	0
457	Beaupré	Belgium	Grimminge	10.8648	18.1769	3.96217	14.5802	7.80718	13.3601	184	11.3	192	10.12	22	10.88	2	5	0
458	Beaupré	Belgium	Grimminge	10.8648	18.1769	3.96217	14.5802	7.80718	13.3601	232	8.1	104	3.34	22	7.21	1	5	0
459	Beaupré	Belgium	Grimminge	10.8648	18.1769	3.96217	14.5802	7.80718	13.3601	298	8.8	174	8.61	22	8.54	2	5	0
460	Beaupré	Belgium	Grimminge	10.8648	18.1769	3.96217	14.5802	7.80718	13.3601	329	12.3	305	15.34	22	10.34	2	5	0
461	Beaupré	Belgium	Grimminge	10.8648	18.1769	3.96217	14.5802	7.80718	13.3601	373	7.7	223	10.47	22	7.73	2	5	0
462	Beaupré	Belgium	Grimminge	10.8648	18.1769	3.96217	14.5802	7.80718	13.3601	389	8.1	197	7.86	22	7.06	1	5	0
463	Beaupré	Belgium	Grimminge	10.8648	18.1769	3.96217	14.5802	7.80718	13.3601	435	9.2	185	6.76	22	7.37	1	5	0
464	Beaupré	Belgium	Grimminge	10.8648	18.1769	3.96217	14.5802	7.80718	13.3601	467	10.1	235	11.51	22	9.12	2	5	0
465	Beaupré	Belgium	Grimminge	10.8648	18.1769	3.96217	14.5802	7.80718	13.3601	501	8.4	236	12.46	22	9.62	2	5	0
466	Beaupré	Belgium	Grimminge	10.8648	18.1769	3.96217	14.5802	7.80718	13.3601	555	7.4	223	11.25	22	7.67	1	5	0
467	Beaupré	Belgium	Grimminge	10.8648	18.1769	3.96217	14.5802	7.80718	13.3601	627	9.7	170	6.25	22	9.36	2	5	0
468	Beaupré	Belgium	Grimminge	10.8648	18.1769	3.96217	14.5802	7.80718	13.3601	645	11.6	245	12085	22	10.48	2	5	0
469	Beaupré	Belgium	Grimminge	10.8648	18.1769	3.96217	14.5802	7.80718	13.3601	683	7.1	120	5.79	22	6.68	1	5	0
470	Beaupré	Belgium	Grimminge	10.8648	18.1769	3.96217	14.5802	7.80718	13.3601	716	19.7	252	12	22	13.92	2	5	0
471	Beaupré	Belgium	Grimminge	10.8648	18.1769	3.96217	14.5802	7.80718	13.3601	773	13.6	156	7.3	22	10.4	2	5	0
1	Unal	Belgium	Grimminge	10.8648	18.1769	3.96217	14.5802	7.80718	13.3601	11	203	11.77	5	22	5.81	2	4	2
2	Unal	Belgium	Grimminge	10.8648	18.1769	3.96217	14.5802	7.80718	13.3601	42	190	8.7	4.5	22	5.62	3	4	0
3	Unal	Belgium	Grimminge	10.8648	18.1769	3.96217	14.5802	7.80718	13.3601	143	210	9.65	4.3	22	4.88	1	4	0
4	Unal	Belgium	Grimminge	10.8648	18.1769	3.96217	14.5802	7.80718	13.3601	168	225	9	3.4	22	4.67	2	4	1
5	Unal	Belgium	Grimminge	10.8648	18.1769	3.96217	14.5802	7.80718	13.3601	246	212	8.55	5	22	5.4	1	4	0
6	Unal	Belgium	Grimminge	10.8648	18.1769	3.96217	14.5802	7.80718	13.3601	272	213	9.18	3.9	22	4.74	1	4	0
7	Unal	Belgium	Grimminge	10.8648	18.1769	3.96217	14.5802	7.80718	13.3601	326	210	11.42	3.8	22	4.89	1	4	0
8	Unal	Belgium	Grimminge	10.8648	18.1769	3.96217	14.5802	7.80718	13.3601	375	243	12.5	3.5	22	4.86	2	4	0
9	Unal	Belgium	Grimminge	10.8648	18.1769	3.96217	14.5802	7.80718	13.3601	401	265	12.45	3.6	22	4.69	1	4	0
10	Unal	Belgium	Grimminge	10.8648	18.1769	3.96217	14.5802	7.80718	13.3601	457	250	12	4.9	22	6.13	1	4	1
11	Unal	Belgium	Grimminge	10.8648	18.1769	3.96217	14.5802	7.80718	13.3601	489	245	13.16	3.6	22	4.74	1	4	0
12	Unal	Belgium	Grimminge	10.8648	18.1769	3.96217	14.5802	7.80718	13.3601	557	189	10.69	3.8	22	4.34	1	4	0
13	Unal	Belgium	Grimminge	10.8648	18.1769	3.96217	14.5802	7.80718	13.3601	588	225	11.2	3.4	22	5.2	2	4	0
14	Unal	Belgium	Grimminge	10.8648	18.1769	3.96217	14.5802	7.80718	13.3601	642	225	13.36	5.1	22	5.21	2	4	0
15	Unal	Belgium	Grimminge	10.8648	18.1769	3.96217	14.5802	7.80718	13.3601	688	133	10.46	3.7	22	4.56	1	4	0
16	Unal	Belgium	Grimminge	10.8648	18.1769	3.96217	14.5802	7.80718	13.3601	725	253	12.49	4.4	22	5.29	1	4	2
17	Unal	Belgium	Grimminge	10.8648	18.1769	3.96217	14.5802	7.80718	13.3601	749	235	12.38	3.8	22	4.56	1	4	0
18	Unal	Belgium	Grimminge	10.8648	18.1769	3.96217	14.5802	7.80718	13.3601	787	220	10.95	5.2	22	5.6	2	4	1
19	Unal	Belgium	Grimminge	10.8648	18.1769	3.96217	14.5802	7.80718	13.3601	809	197	11.69	5.4	22	5.6	2	4	0
184	Trichobel	Belgium	Grimminge	10.8648	18.1769	3.96217	14.5802	7.80718	13.3601	132	285	17.72	15.3	22	10.91	0	4	2
185	Trichobel	Belgium	Grimminge	10.8648	18.1769	3.96217	14.5802	7.80718	13.3601	324	222	9.16	10.8	22	9.43	0	4	1
186	Trichobel	Belgium	Grimminge	10.8648	18.1769	3.96217	14.5802	7.80718	13.3601	696	255	15.39	8.6	22	9.54	0	4	1
187	Trichobel	Belgium	Grimminge	10.8648	18.1769	3.96217	14.5802	7.80718	13.3601	739	283	17.73	14.1	22	11.12	1	4	0
188	Trichobel	Belgium	Grimminge	10.8648	18.1769	3.96217	14.5802	7.80718	13.3601	804	281	17.06	10.9	22	8.61	0	4	1
255	Raspalje	Belgium	Grimminge	10.8648	18.1769	3.96217	14.5802	7.80718	13.3601	16	203	10.26	13.4	22	9.12	2	4	1
256	Raspalje	Belgium	Grimminge	10.8648	18.1769	3.96217	14.5802	7.80718	13.3601	81	250	14.17	11.5	22	10.12	0	4	0
257	Raspalje	Belgium	Grimminge	10.8648	18.1769	3.96217	14.5802	7.80718	13.3601	113	240	11.57	13.3	22	8.64	2	4	1
258	Raspalje	Belgium	Grimminge	10.8648	18.1769	3.96217	14.5802	7.80718	13.3601	141	170	8.64	10.6	22	8.15	1	4	0
259	Raspalje	Belgium	Grimminge	10.8648	18.1769	3.96217	14.5802	7.80718	13.3601	175	175	14.58	12.8	22	10.23	1	4	1
260	Raspalje	Belgium	Grimminge	10.8648	18.1769	3.96217	14.5802	7.80718	13.3601	208	275	13.03	12.7	22	11	2	4	2
261	Raspalje	Belgium	Grimminge	10.8648	18.1769	3.96217	14.5802	7.80718	13.3601	244	200	8.91	15.3	22	10.9	1	4	2
262	Raspalje	Belgium	Grimminge	10.8648	18.1769	3.96217	14.5802	7.80718	13.3601	284	260	14.43	9.9	22	10.49	3	4	1
263	Raspalje	Belgium	Grimminge	10.8648	18.1769	3.96217	14.5802	7.80718	13.3601	316	275	16.09	13.1	22	11.56	2	4	1
264	Raspalje	Belgium	Grimminge	10.8648	18.1769	3.96217	14.5802	7.80718	13.3601	337	153	7.68	13.3	22	9.93	1	4	1
265	Raspalje	Belgium	Grimminge	10.8648	18.1769	3.96217	14.5802	7.80718	13.3601	408	230	9.82	10.5	22	8.16	2	4	1
266	Raspalje	Belgium	Grimminge	10.8648	18.1769	3.96217	14.5802	7.80718	13.3601	440	182	8.4	10.8	22	8.47	1	4	2
267	Raspalje	Belgium	Grimminge	10.8648	18.1769	3.96217	14.5802	7.80718	13.3601	504	223	13.89	9.8	22	8.84	1	4	0
268	Raspalje	Belgium	Grimminge	10.8648	18.1769	3.96217	14.5802	7.80718	13.3601	538	148	9.6	16.5	22	12.13	2	4	1
269	Raspalje	Belgium	Grimminge	10.8648	18.1769	3.96217	14.5802	7.80718	13.3601	617	250	13.51	13.5	22	10.83	1	4	1
270	Raspalje	Belgium	Grimminge	10.8648	18.1769	3.96217	14.5802	7.80718	13.3601	668	274	16.08	13.7	22	11.32	2	4	2
271	Raspalje	Belgium	Grimminge	10.8648	18.1769	3.96217	14.5802	7.80718	13.3601	727	235	11.05	18.1	22	10.71	2	4	1
272	Raspalje	Belgium	Grimminge	10.8648	18.1769	3.96217	14.5802	7.80718	13.3601	788	183	9.62	12.3	22	10.16	1	4	1
273	Raspalje	Belgium	Grimminge	10.8648	18.1769	3.96217	14.5802	7.80718	13.3601	813	226	10.73	15.7	22	9.5	1	4	0
396	Fritzy P.	Belgium	Grimminge	10.8648	18.1769	3.96217	14.5802	7.80718	13.3601	155	225	14.3	16.7	22	13.36	1	4	0
397	Fritzy P.	Belgium	Grimminge	10.8648	18.1769	3.96217	14.5802	7.80718	13.3601	730	242	13.86	9.6	22	10.33	0	4	2
398	Fritzy P.	Belgium	Grimminge	10.8648	18.1769	3.96217	14.5802	7.80718	13.3601	779	300	16.59	11.1	22	9.69	1	4	1
454	Beaupré	Belgium	Grimminge	10.8648	18.1769	3.96217	14.5802	7.80718	13.3601	23	8.9	200	9.71	22	8.14	3	4	0
455	Beaupré	Belgium	Grimminge	10.8648	18.1769	3.96217	14.5802	7.80718	13.3601	83	12.4	202	10.5	22	10.32	2	4	0
456	Beaupré	Belgium	Grimminge	10.8648	18.1769	3.96217	14.5802	7.80718	13.3601	115	9.1	225	12.65	22	8.84	2	4	0
457	Beaupré	Belgium	Grimminge	10.8648	18.1769	3.96217	14.5802	7.80718	13.3601	184	11.3	192	10.12	22	10.88	2	4	1
458	Beaupré	Belgium	Grimminge	10.8648	18.1769	3.96217	14.5802	7.80718	13.3601	232	8.1	104	3.34	22	7.21	1	4	0
459	Beaupré	Belgium	Grimminge	10.8648	18.1769	3.96217	14.5802	7.80718	13.3601	298	8.8	174	8.61	22	8.54	2	4	0
460	Beaupré	Belgium	Grimminge	10.8648	18.1769	3.96217	14.5802	7.80718	13.3601	329	12.3	305	15.34	22	10.34	2	4	0
461	Beaupré	Belgium	Grimminge	10.8648	18.1769	3.96217	14.5802	7.80718	13.3601	373	7.7	223	10.47	22	7.73	2	4	0
462	Beaupré	Belgium	Grimminge	10.8648	18.1769	3.96217	14.5802	7.80718	13.3601	389	8.1	197	7.86	22	7.06	1	4	0
463	Beaupré	Belgium	Grimminge	10.8648	18.1769	3.96217	14.5802	7.80718	13.3601	435	9.2	185	6.76	22	7.37	1	4	0
464	Beaupré	Belgium	Grimminge	10.8648	18.1769	3.96217	14.5802	7.80718	13.3601	467	10.1	235	11.51	22	9.12	2	4	1
465	Beaupré	Belgium	Grimminge	10.8648	18.1769	3.96217	14.5802	7.80718	13.3601	501	8.4	236	12.46	22	9.62	2	4	0
466	Beaupré	Belgium	Grimminge	10.8648	18.1769	3.96217	14.5802	7.80718	13.3601	555	7.4	223	11.25	22	7.67	1	4	0
467	Beaupré	Belgium	Grimminge	10.8648	18.1769	3.96217	14.5802	7.80718	13.3601	627	9.7	170	6.25	22	9.36	2	4	1
468	Beaupré	Belgium	Grimminge	10.8648	18.1769	3.96217	14.5802	7.80718	13.3601	645	11.6	245	12085	22	10.48	2	4	0
469	Beaupré	Belgium	Grimminge	10.8648	18.1769	3.96217	14.5802	7.80718	13.3601	683	7.1	120	5.79	22	6.68	1	4	0
470	Beaupré	Belgium	Grimminge	10.8648	18.1769	3.96217	14.5802	7.80718	13.3601	716	19.7	252	12	22	13.92	2	4	0
471	Beaupré	Belgium	Grimminge	10.8648	18.1769	3.96217	14.5802	7.80718	13.3601	773	13.6	156	7.3	22	10.4	2	4	0
472	Beaupré	France 1	Beuxes(86)	11.9935	19.1718	5.41675	14.2562	8.36343	13.1932	8	35.7	195	10.41	22	15.74	3	7	0
473	Beaupré	France 1	Beuxes(86)	11.9935	19.1718	5.41675	14.2562	8.36343	13.1932	34	9.1	145	6.95	22	7.71	3	7	0
474	Beaupré	France 1	Beuxes(86)	11.9935	19.1718	5.41675	14.2562	8.36343	13.1932	67	8.7	144	6.72	22	6.99	0	7	0
475	Beaupré	France 1	Beuxes(86)	11.9935	19.1718	5.41675	14.2562	8.36343	13.1932	88	5.1	133	6.97	22	5.5	1	7	0
476	Beaupré	France 1	Beuxes(86)	11.9935	19.1718	5.41675	14.2562	8.36343	13.1932	103	5.9	100	3	22	5.67	2	7	0
477	Beaupré	France 1	Beuxes(86)	11.9935	19.1718	5.41675	14.2562	8.36343	13.1932	197	6.6	141	7.91	22	6.2	2	7	0
478	Beaupré	France 1	Beuxes(86)	11.9935	19.1718	5.41675	14.2562	8.36343	13.1932	259	7.1	125	4	22	6.69	2	7	0
479	Beaupré	France 1	Beuxes(86)	11.9935	19.1718	5.41675	14.2562	8.36343	13.1932	286	9.9	190	9.4	22	7.06	2	7	0
480	Beaupré	France 1	Beuxes(86)	11.9935	19.1718	5.41675	14.2562	8.36343	13.1932	302	4.2	101	3.95	22	3.26	2	7	0
481	Beaupré	France 1	Beuxes(86)	11.9935	19.1718	5.41675	14.2562	8.36343	13.1932	338	29.4	260	13.15	22	14.4	3	7	0
482	Beaupré	France 1	Beuxes(86)	11.9935	19.1718	5.41675	14.2562	8.36343	13.1932	353	4.2	60	7	22	4.62	1	7	0
483	Beaupré	France 1	Beuxes(86)	11.9935	19.1718	5.41675	14.2562	8.36343	13.1932	371	21.8	180	7.3	22	12.08	3	7	0
484	Beaupré	France 1	Beuxes(86)	11.9935	19.1718	5.41675	14.2562	8.36343	13.1932	431	6.8	155	6.52	22	6.19	1	7	0
485	Beaupré	France 1	Beuxes(86)	11.9935	19.1718	5.41675	14.2562	8.36343	13.1932	459	5.3	156	8.19	22	5.07	1	7	0
486	Beaupré	France 1	Beuxes(86)	11.9935	19.1718	5.41675	14.2562	8.36343	13.1932	514	37.3	222	11.23	22	15.53	3	7	0
487	Beaupré	France 1	Beuxes(86)	11.9935	19.1718	5.41675	14.2562	8.36343	13.1932	560	2.6	123	5.45	22	4.28	1	7	0
488	Beaupré	France 1	Beuxes(86)	11.9935	19.1718	5.41675	14.2562	8.36343	13.1932	600	15.1	119	3.89	22	9.23	2	7	0
489	Beaupré	France 1	Beuxes(86)	11.9935	19.1718	5.41675	14.2562	8.36343	13.1932	630	3.5	153	7.02	22	4.16	1	7	0
490	Beaupré	France 1	Beuxes(86)	11.9935	19.1718	5.41675	14.2562	8.36343	13.1932	655	12.3	212	9.56	22	8.25	2	7	0
491	Beaupré	France 1	Beuxes(86)	11.9935	19.1718	5.41675	14.2562	8.36343	13.1932	689	23.2	176	9.14	22	12.56	3	7	0
492	Beaupré	France 1	Beuxes(86)	11.9935	19.1718	5.41675	14.2562	8.36343	13.1932	790	19.7	238	12.38	22	11.49	2	7	0
472	Beaupré	France 1	Beuxes(86)	11.9935	19.1718	5.41675	14.2562	8.36343	13.1932	8	35.7	195	10.41	22	15.74	3	6	0
473	Beaupré	France 1	Beuxes(86)	11.9935	19.1718	5.41675	14.2562	8.36343	13.1932	34	9.1	145	6.95	22	7.71	3	6	0
474	Beaupré	France 1	Beuxes(86)	11.9935	19.1718	5.41675	14.2562	8.36343	13.1932	67	8.7	144	6.72	22	6.99	0	6	0
475	Beaupré	France 1	Beuxes(86)	11.9935	19.1718	5.41675	14.2562	8.36343	13.1932	88	5.1	133	6.97	22	5.5	1	6	0
476	Beaupré	France 1	Beuxes(86)	11.9935	19.1718	5.41675	14.2562	8.36343	13.1932	103	5.9	100	3	22	5.67	2	6	0
477	Beaupré	France 1	Beuxes(86)	11.9935	19.1718	5.41675	14.2562	8.36343	13.1932	197	6.6	141	7.91	22	6.2	2	6	0
478	Beaupré	France 1	Beuxes(86)	11.9935	19.1718	5.41675	14.2562	8.36343	13.1932	259	7.1	125	4	22	6.69	2	6	0
479	Beaupré	France 1	Beuxes(86)	11.9935	19.1718	5.41675	14.2562	8.36343	13.1932	286	9.9	190	9.4	22	7.06	2	6	1
480	Beaupré	France 1	Beuxes(86)	11.9935	19.1718	5.41675	14.2562	8.36343	13.1932	302	4.2	101	3.95	22	3.26	2	6	0
481	Beaupré	France 1	Beuxes(86)	11.9935	19.1718	5.41675	14.2562	8.36343	13.1932	338	29.4	260	13.15	22	14.4	3	6	0
482	Beaupré	France 1	Beuxes(86)	11.9935	19.1718	5.41675	14.2562	8.36343	13.1932	353	4.2	60	7	22	4.62	1	6	0
483	Beaupré	France 1	Beuxes(86)	11.9935	19.1718	5.41675	14.2562	8.36343	13.1932	371	21.8	180	7.3	22	12.08	3	6	0
484	Beaupré	France 1	Beuxes(86)	11.9935	19.1718	5.41675	14.2562	8.36343	13.1932	431	6.8	155	6.52	22	6.19	1	6	0
485	Beaupré	France 1	Beuxes(86)	11.9935	19.1718	5.41675	14.2562	8.36343	13.1932	459	5.3	156	8.19	22	5.07	1	6	0
486	Beaupré	France 1	Beuxes(86)	11.9935	19.1718	5.41675	14.2562	8.36343	13.1932	514	37.3	222	11.23	22	15.53	3	6	0
487	Beaupré	France 1	Beuxes(86)	11.9935	19.1718	5.41675	14.2562	8.36343	13.1932	560	2.6	123	5.45	22	4.28	1	6	0
488	Beaupré	France 1	Beuxes(86)	11.9935	19.1718	5.41675	14.2562	8.36343	13.1932	600	15.1	119	3.89	22	9.23	2	6	0
489	Beaupré	France 1	Beuxes(86)	11.9935	19.1718	5.41675	14.2562	8.36343	13.1932	630	3.5	153	7.02	22	4.16	1	6	0
490	Beaupré	France 1	Beuxes(86)	11.9935	19.1718	5.41675	14.2562	8.36343	13.1932	655	12.3	212	9.56	22	8.25	2	6	0
491	Beaupré	France 1	Beuxes(86)	11.9935	19.1718	5.41675	14.2562	8.36343	13.1932	689	23.2	176	9.14	22	12.56	3	6	0
492	Beaupré	France 1	Beuxes(86)	11.9935	19.1718	5.41675	14.2562	8.36343	13.1932	790	19.7	238	12.38	22	11.49	2	6	0
472	Beaupré	France 1	Beuxes(86)	11.9935	19.1718	5.41675	14.2562	8.36343	13.1932	8	35.7	195	10.41	22	15.74	3	5	0
473	Beaupré	France 1	Beuxes(86)	11.9935	19.1718	5.41675	14.2562	8.36343	13.1932	34	9.1	145	6.95	22	7.71	3	5	0
474	Beaupré	France 1	Beuxes(86)	11.9935	19.1718	5.41675	14.2562	8.36343	13.1932	67	8.7	144	6.72	22	6.99	0	5	0
475	Beaupré	France 1	Beuxes(86)	11.9935	19.1718	5.41675	14.2562	8.36343	13.1932	88	5.1	133	6.97	22	5.5	1	5	0
476	Beaupré	France 1	Beuxes(86)	11.9935	19.1718	5.41675	14.2562	8.36343	13.1932	103	5.9	100	3	22	5.67	2	5	0
477	Beaupré	France 1	Beuxes(86)	11.9935	19.1718	5.41675	14.2562	8.36343	13.1932	197	6.6	141	7.91	22	6.2	2	5	0
478	Beaupré	France 1	Beuxes(86)	11.9935	19.1718	5.41675	14.2562	8.36343	13.1932	259	7.1	125	4	22	6.69	2	5	0
479	Beaupré	France 1	Beuxes(86)	11.9935	19.1718	5.41675	14.2562	8.36343	13.1932	286	9.9	190	9.4	22	7.06	2	5	1
480	Beaupré	France 1	Beuxes(86)	11.9935	19.1718	5.41675	14.2562	8.36343	13.1932	302	4.2	101	3.95	22	3.26	2	5	0
481	Beaupré	France 1	Beuxes(86)	11.9935	19.1718	5.41675	14.2562	8.36343	13.1932	338	29.4	260	13.15	22	14.4	3	5	0
482	Beaupré	France 1	Beuxes(86)	11.9935	19.1718	5.41675	14.2562	8.36343	13.1932	353	4.2	60	7	22	4.62	1	5	0
483	Beaupré	France 1	Beuxes(86)	11.9935	19.1718	5.41675	14.2562	8.36343	13.1932	371	21.8	180	7.3	22	12.08	3	5	0
484	Beaupré	France 1	Beuxes(86)	11.9935	19.1718	5.41675	14.2562	8.36343	13.1932	431	6.8	155	6.52	22	6.19	1	5	0
485	Beaupré	France 1	Beuxes(86)	11.9935	19.1718	5.41675	14.2562	8.36343	13.1932	459	5.3	156	8.19	22	5.07	1	5	0
486	Beaupré	France 1	Beuxes(86)	11.9935	19.1718	5.41675	14.2562	8.36343	13.1932	514	37.3	222	11.23	22	15.53	3	5	0
487	Beaupré	France 1	Beuxes(86)	11.9935	19.1718	5.41675	14.2562	8.36343	13.1932	560	2.6	123	5.45	22	4.28	1	5	0
488	Beaupré	France 1	Beuxes(86)	11.9935	19.1718	5.41675	14.2562	8.36343	13.1932	600	15.1	119	3.89	22	9.23	2	5	0
489	Beaupré	France 1	Beuxes(86)	11.9935	19.1718	5.41675	14.2562	8.36343	13.1932	630	3.5	153	7.02	22	4.16	1	5	0
490	Beaupré	France 1	Beuxes(86)	11.9935	19.1718	5.41675	14.2562	8.36343	13.1932	655	12.3	212	9.56	22	8.25	2	5	0
491	Beaupré	France 1	Beuxes(86)	11.9935	19.1718	5.41675	14.2562	8.36343	13.1932	689	23.2	176	9.14	22	12.56	3	5	0
492	Beaupré	France 1	Beuxes(86)	11.9935	19.1718	5.41675	14.2562	8.36343	13.1932	790	19.7	238	12.38	22	11.49	2	5	0
472	Beaupré	France 1	Beuxes(86)	11.9935	19.1718	5.41675	14.2562	8.36343	13.1932	8	35.7	195	10.41	22	15.74	3	4	1
473	Beaupré	France 1	Beuxes(86)	11.9935	19.1718	5.41675	14.2562	8.36343	13.1932	34	9.1	145	6.95	22	7.71	3	4	0
474	Beaupré	France 1	Beuxes(86)	11.9935	19.1718	5.41675	14.2562	8.36343	13.1932	67	8.7	144	6.72	22	6.99	0	4	0
475	Beaupré	France 1	Beuxes(86)	11.9935	19.1718	5.41675	14.2562	8.36343	13.1932	88	5.1	133	6.97	22	5.5	1	4	0
476	Beaupré	France 1	Beuxes(86)	11.9935	19.1718	5.41675	14.2562	8.36343	13.1932	103	5.9	100	3	22	5.67	2	4	0
477	Beaupré	France 1	Beuxes(86)	11.9935	19.1718	5.41675	14.2562	8.36343	13.1932	197	6.6	141	7.91	22	6.2	2	4	0
478	Beaupré	France 1	Beuxes(86)	11.9935	19.1718	5.41675	14.2562	8.36343	13.1932	259	7.1	125	4	22	6.69	2	4	0
479	Beaupré	France 1	Beuxes(86)	11.9935	19.1718	5.41675	14.2562	8.36343	13.1932	286	9.9	190	9.4	22	7.06	2	4	1
480	Beaupré	France 1	Beuxes(86)	11.9935	19.1718	5.41675	14.2562	8.36343	13.1932	302	4.2	101	3.95	22	3.26	2	4	0
481	Beaupré	France 1	Beuxes(86)	11.9935	19.1718	5.41675	14.2562	8.36343	13.1932	338	29.4	260	13.15	22	14.4	3	4	0
482	Beaupré	France 1	Beuxes(86)	11.9935	19.1718	5.41675	14.2562	8.36343	13.1932	353	4.2	60	7	22	4.62	1	4	0
483	Beaupré	France 1	Beuxes(86)	11.9935	19.1718	5.41675	14.2562	8.36343	13.1932	371	21.8	180	7.3	22	12.08	3	4	0
484	Beaupré	France 1	Beuxes(86)	11.9935	19.1718	5.41675	14.2562	8.36343	13.1932	431	6.8	155	6.52	22	6.19	1	4	1
485	Beaupré	France 1	Beuxes(86)	11.9935	19.1718	5.41675	14.2562	8.36343	13.1932	459	5.3	156	8.19	22	5.07	1	4	0
486	Beaupré	France 1	Beuxes(86)	11.9935	19.1718	5.41675	14.2562	8.36343	13.1932	514	37.3	222	11.23	22	15.53	3	4	0
487	Beaupré	France 1	Beuxes(86)	11.9935	19.1718	5.41675	14.2562	8.36343	13.1932	560	2.6	123	5.45	22	4.28	1	4	0
488	Beaupré	France 1	Beuxes(86)	11.9935	19.1718	5.41675	14.2562	8.36343	13.1932	600	15.1	119	3.89	22	9.23	2	4	0
489	Beaupré	France 1	Beuxes(86)	11.9935	19.1718	5.41675	14.2562	8.36343	13.1932	630	3.5	153	7.02	22	4.16	1	4	0
490	Beaupré	France 1	Beuxes(86)	11.9935	19.1718	5.41675	14.2562	8.36343	13.1932	655	12.3	212	9.56	22	8.25	2	4	0
491	Beaupré	France 1	Beuxes(86)	11.9935	19.1718	5.41675	14.2562	8.36343	13.1932	689	23.2	176	9.14	22	12.56	3	4	0
492	Beaupré	France 1	Beuxes(86)	11.9935	19.1718	5.41675	14.2562	8.36343	13.1932	790	19.7	238	12.38	22	11.49	2	4	0
20	Unal	France 2	Gueméne penfao(44)	11.0391	19.0383	3.53549	14.3004	8.28843	13.2161	2	205	9.11	14.5	22	9.52	3	7	0
21	Unal	France 2	Gueméne penfao(44)	11.0391	19.0383	3.53549	14.3004	8.28843	13.2161	15	213	10.87	7.1	22	7.69	3	7	0
22	Unal	France 2	Gueméne penfao(44)	11.0391	19.0383	3.53549	14.3004	8.28843	13.2161	47	254	11.1	7.1	22	7.33	2	7	0
23	Unal	France 2	Gueméne penfao(44)	11.0391	19.0383	3.53549	14.3004	8.28843	13.2161	63	200	9.51	10.5	22	7.3	2	7	0
24	Unal	France 2	Gueméne penfao(44)	11.0391	19.0383	3.53549	14.3004	8.28843	13.2161	74	190	8.3	11.2	22	8.96	2	7	0
25	Unal	France 2	Gueméne penfao(44)	11.0391	19.0383	3.53549	14.3004	8.28843	13.2161	92	240	10.52	6.7	22	7.3	2	7	0
26	Unal	France 2	Gueméne penfao(44)	11.0391	19.0383	3.53549	14.3004	8.28843	13.2161	111	196	8.49	10.7	22	8.38	2	7	0
27	Unal	France 2	Gueméne penfao(44)	11.0391	19.0383	3.53549	14.3004	8.28843	13.2161	127	200	9.25	8.5	22	7.02	3	7	0
28	Unal	France 2	Gueméne penfao(44)	11.0391	19.0383	3.53549	14.3004	8.28843	13.2161	142	263	13.09	14.5	22	8.82	2	7	0
29	Unal	France 2	Gueméne penfao(44)	11.0391	19.0383	3.53549	14.3004	8.28843	13.2161	149	220	11.88	9.6	22	7.21	1	7	0
30	Unal	France 2	Gueméne penfao(44)	11.0391	19.0383	3.53549	14.3004	8.28843	13.2161	167	206	8.19	7.8	22	8.6	2	7	0
31	Unal	France 2	Gueméne penfao(44)	11.0391	19.0383	3.53549	14.3004	8.28843	13.2161	183	245	11.23	26	22	11.43	2	7	0
32	Unal	France 2	Gueméne penfao(44)	11.0391	19.0383	3.53549	14.3004	8.28843	13.2161	196	175	9.08	6.7	22	7.62	2	7	0
33	Unal	France 2	Gueméne penfao(44)	11.0391	19.0383	3.53549	14.3004	8.28843	13.2161	212	243	11.75	8.3	22	8.02	2	7	0
34	Unal	France 2	Gueméne penfao(44)	11.0391	19.0383	3.53549	14.3004	8.28843	13.2161	224	200	8.9	9.7	22	8.74	2	7	0
35	Unal	France 2	Gueméne penfao(44)	11.0391	19.0383	3.53549	14.3004	8.28843	13.2161	239	220	8.54	7.2	22	7.63	1	7	0
36	Unal	France 2	Gueméne penfao(44)	11.0391	19.0383	3.53549	14.3004	8.28843	13.2161	250	273	11.83	11.9	22	10.16	2	7	0
37	Unal	France 2	Gueméne penfao(44)	11.0391	19.0383	3.53549	14.3004	8.28843	13.2161	283	278	13.35	19.8	22	10.96	3	7	0
38	Unal	France 2	Gueméne penfao(44)	11.0391	19.0383	3.53549	14.3004	8.28843	13.2161	299	263	13.84	12.5	22	7.66	2	7	0
39	Unal	France 2	Gueméne penfao(44)	11.0391	19.0383	3.53549	14.3004	8.28843	13.2161	322	260	15.15	9.1	22	9.01	2	7	0
40	Unal	France 2	Gueméne penfao(44)	11.0391	19.0383	3.53549	14.3004	8.28843	13.2161	336	250	14.79	6.9	22	6.05	2	7	0
41	Unal	France 2	Gueméne penfao(44)	11.0391	19.0383	3.53549	14.3004	8.28843	13.2161	352	240	13.75	10.6	22	7.98	2	7	0
42	Unal	France 2	Gueméne penfao(44)	11.0391	19.0383	3.53549	14.3004	8.28843	13.2161	364	288	15	13.5	22	9.2	2	7	0
43	Unal	France 2	Gueméne penfao(44)	11.0391	19.0383	3.53549	14.3004	8.28843	13.2161	390	225	9.99	10.7	22	7.3	1	7	0
44	Unal	France 2	Gueméne penfao(44)	11.0391	19.0383	3.53549	14.3004	8.28843	13.2161	399	196	9.16	6.1	22	7.52	2	7	0
45	Unal	France 2	Gueméne penfao(44)	11.0391	19.0383	3.53549	14.3004	8.28843	13.2161	412	265	13.1	7.7	22	7.41	2	7	0
46	Unal	France 2	Gueméne penfao(44)	11.0391	19.0383	3.53549	14.3004	8.28843	13.2161	427	213	9.92	6.6	22	7.11	2	7	0
47	Unal	France 2	Gueméne penfao(44)	11.0391	19.0383	3.53549	14.3004	8.28843	13.2161	441	206	9.55	7.6	22	8.09	2	7	0
48	Unal	France 2	Gueméne penfao(44)	11.0391	19.0383	3.53549	14.3004	8.28843	13.2161	463	270	12.74	8.3	22	8.69	2	7	0
49	Unal	France 2	Gueméne penfao(44)	11.0391	19.0383	3.53549	14.3004	8.28843	13.2161	480	245	12.61	7.4	22	7.49	1	7	0
50	Unal	France 2	Gueméne penfao(44)	11.0391	19.0383	3.53549	14.3004	8.28843	13.2161	496	210	11.89	14.7	22	8.73	2	7	0
51	Unal	France 2	Gueméne penfao(44)	11.0391	19.0383	3.53549	14.3004	8.28843	13.2161	503	266	14.09	12.3	22	8.42	2	7	0
52	Unal	France 2	Gueméne penfao(44)	11.0391	19.0383	3.53549	14.3004	8.28843	13.2161	515	231	12.9	7.7	22	7.06	2	7	0
53	Unal	France 2	Gueméne penfao(44)	11.0391	19.0383	3.53549	14.3004	8.28843	13.2161	530	142	11.98	10.5	22	7.27	2	7	0
54	Unal	France 2	Gueméne penfao(44)	11.0391	19.0383	3.53549	14.3004	8.28843	13.2161	541	230	11.83	8.9	22	6.98	2	7	0
55	Unal	France 2	Gueméne penfao(44)	11.0391	19.0383	3.53549	14.3004	8.28843	13.2161	549	245	10.87	15.5	22	9	1	7	0
56	Unal	France 2	Gueméne penfao(44)	11.0391	19.0383	3.53549	14.3004	8.28843	13.2161	565	240	10.65	5.7	22	6.28	1	7	0
57	Unal	France 2	Gueméne penfao(44)	11.0391	19.0383	3.53549	14.3004	8.28843	13.2161	583	203	8.51	10.8	22	7.64	2	7	0
58	Unal	France 2	Gueméne penfao(44)	11.0391	19.0383	3.53549	14.3004	8.28843	13.2161	604	250	11.81	9.3	22	7.67	2	7	0
59	Unal	France 2	Gueméne penfao(44)	11.0391	19.0383	3.53549	14.3004	8.28843	13.2161	624	225	11.51	14.6	22	9.27	2	7	0
60	Unal	France 2	Gueméne penfao(44)	11.0391	19.0383	3.53549	14.3004	8.28843	13.2161	640	263	11.63	10.1	22	9.52	3	7	0
61	Unal	France 2	Gueméne penfao(44)	11.0391	19.0383	3.53549	14.3004	8.28843	13.2161	656	192	9.88	15.9	22	9.02	2	7	0
62	Unal	France 2	Gueméne penfao(44)	11.0391	19.0383	3.53549	14.3004	8.28843	13.2161	672	245	12.78	7.3	22	8.44	2	7	0
63	Unal	France 2	Gueméne penfao(44)	11.0391	19.0383	3.53549	14.3004	8.28843	13.2161	684	211	11.73	6.7	22	6.17	2	7	0
64	Unal	France 2	Gueméne penfao(44)	11.0391	19.0383	3.53549	14.3004	8.28843	13.2161	705	210	10.3	11.9	22	8.94	2	7	0
65	Unal	France 2	Gueméne penfao(44)	11.0391	19.0383	3.53549	14.3004	8.28843	13.2161	717	250	13.34	8.7	22	7.85	2	7	0
66	Unal	France 2	Gueméne penfao(44)	11.0391	19.0383	3.53549	14.3004	8.28843	13.2161	764	295	14.22	13.3	22	9.43	1	7	0
67	Unal	France 2	Gueméne penfao(44)	11.0391	19.0383	3.53549	14.3004	8.28843	13.2161	780	282	13.73	10.3	22	7.24	2	7	0
189	Trichobel	France 2	Gueméne penfao(44)	11.0391	19.0383	3.53549	14.3004	8.28843	13.2161	5	210	12.36	28.7	22	12.87	3	7	0
190	Trichobel	France 2	Gueméne penfao(44)	11.0391	19.0383	3.53549	14.3004	8.28843	13.2161	26	197	9.94	19.9	22	11.48	3	7	0
191	Trichobel	France 2	Gueméne penfao(44)	11.0391	19.0383	3.53549	14.3004	8.28843	13.2161	38	250	14.2	22	22	11.52	3	7	0
192	Trichobel	France 2	Gueméne penfao(44)	11.0391	19.0383	3.53549	14.3004	8.28843	13.2161	61	290	15.66	13.3	22	9.66	2	7	0
193	Trichobel	France 2	Gueméne penfao(44)	11.0391	19.0383	3.53549	14.3004	8.28843	13.2161	82	265	15	9.1	22	8.71	2	7	0
194	Trichobel	France 2	Gueméne penfao(44)	11.0391	19.0383	3.53549	14.3004	8.28843	13.2161	89	260	15.15	21.1	22	12.73	3	7	0
195	Trichobel	France 2	Gueméne penfao(44)	11.0391	19.0383	3.53549	14.3004	8.28843	13.2161	100	225	16.24	13.8	22	9.97	3	7	0
196	Trichobel	France 2	Gueméne penfao(44)	11.0391	19.0383	3.53549	14.3004	8.28843	13.2161	114	238	15.24	23.6	22	10.98	2	7	0
197	Trichobel	France 2	Gueméne penfao(44)	11.0391	19.0383	3.53549	14.3004	8.28843	13.2161	161	275	16.04	15.7	22	8.91	2	7	0
198	Trichobel	France 2	Gueméne penfao(44)	11.0391	19.0383	3.53549	14.3004	8.28843	13.2161	177	268	15.2	13.3	22	9.09	2	7	0
199	Trichobel	France 2	Gueméne penfao(44)	11.0391	19.0383	3.53549	14.3004	8.28843	13.2161	185	280	16.02	12.8	22	10.49	3	7	0
200	Trichobel	France 2	Gueméne penfao(44)	11.0391	19.0383	3.53549	14.3004	8.28843	13.2161	194	285	18.21	19.1	22	11.74	2	7	0
201	Trichobel	France 2	Gueméne penfao(44)	11.0391	19.0383	3.53549	14.3004	8.28843	13.2161	209	270	14.54	16.7	22	11.52	3	7	0
202	Trichobel	France 2	Gueméne penfao(44)	11.0391	19.0383	3.53549	14.3004	8.28843	13.2161	221	270	13.97	13.3	22	9.51	3	7	0
203	Trichobel	France 2	Gueméne penfao(44)	11.0391	19.0383	3.53549	14.3004	8.28843	13.2161	238	253	13.59	27.1	22	12.42	1	7	0
204	Trichobel	France 2	Gueméne penfao(44)	11.0391	19.0383	3.53549	14.3004	8.28843	13.2161	253	285	17.19	17.9	22	11.6	3	7	0
205	Trichobel	France 2	Gueméne penfao(44)	11.0391	19.0383	3.53549	14.3004	8.28843	13.2161	273	263	17	16.1	22	11.54	3	7	0
206	Trichobel	France 2	Gueméne penfao(44)	11.0391	19.0383	3.53549	14.3004	8.28843	13.2161	289	270	15.34	12.5	22	9.81	2	7	0
207	Trichobel	France 2	Gueméne penfao(44)	11.0391	19.0383	3.53549	14.3004	8.28843	13.2161	319	140	7.99	18.2	22	9.55	1	7	0
208	Trichobel	France 2	Gueméne penfao(44)	11.0391	19.0383	3.53549	14.3004	8.28843	13.2161	330	225	15.69	11.3	22	7.58	1	7	0
209	Trichobel	France 2	Gueméne penfao(44)	11.0391	19.0383	3.53549	14.3004	8.28843	13.2161	344	280	13.57	28.2	22	12.7	2	7	0
210	Trichobel	France 2	Gueméne penfao(44)	11.0391	19.0383	3.53549	14.3004	8.28843	13.2161	362	285	16.83	24.6	22	10.87	2	7	0
211	Trichobel	France 2	Gueméne penfao(44)	11.0391	19.0383	3.53549	14.3004	8.28843	13.2161	382	240	15	22.8	22	11.75	3	7	0
212	Trichobel	France 2	Gueméne penfao(44)	11.0391	19.0383	3.53549	14.3004	8.28843	13.2161	400	255	16.63	36.9	22	14.66	1	7	0
213	Trichobel	France 2	Gueméne penfao(44)	11.0391	19.0383	3.53549	14.3004	8.28843	13.2161	416	265	13.96	10.6	22	7.51	3	7	0
214	Trichobel	France 2	Gueméne penfao(44)	11.0391	19.0383	3.53549	14.3004	8.28843	13.2161	434	250	12.66	20.7	22	11.31	3	7	0
215	Trichobel	France 2	Gueméne penfao(44)	11.0391	19.0383	3.53549	14.3004	8.28843	13.2161	447	273	16.51	13.8	22	8.33	2	7	0
216	Trichobel	France 2	Gueméne penfao(44)	11.0391	19.0383	3.53549	14.3004	8.28843	13.2161	461	275	14.72	32.3	22	13.18	3	7	0
217	Trichobel	France 2	Gueméne penfao(44)	11.0391	19.0383	3.53549	14.3004	8.28843	13.2161	481	280	15.41	18.8	22	10.37	1	7	0
218	Trichobel	France 2	Gueméne penfao(44)	11.0391	19.0383	3.53549	14.3004	8.28843	13.2161	500	265	16.74	13.2	22	10.68	2	7	0
219	Trichobel	France 2	Gueméne penfao(44)	11.0391	19.0383	3.53549	14.3004	8.28843	13.2161	512	242	13.62	10	22	8.96	3	7	0
220	Trichobel	France 2	Gueméne penfao(44)	11.0391	19.0383	3.53549	14.3004	8.28843	13.2161	532	225	13.24	20.1	22	13.66	1	7	0
221	Trichobel	France 2	Gueméne penfao(44)	11.0391	19.0383	3.53549	14.3004	8.28843	13.2161	554	225	15.96	17.2	22	9.15	3	7	0
222	Trichobel	France 2	Gueméne penfao(44)	11.0391	19.0383	3.53549	14.3004	8.28843	13.2161	573	251	15.64	17.2	22	10.55	2	7	0
223	Trichobel	France 2	Gueméne penfao(44)	11.0391	19.0383	3.53549	14.3004	8.28843	13.2161	592	280	17.26	25.3	22	11.71	3	7	0
224	Trichobel	France 2	Gueméne penfao(44)	11.0391	19.0383	3.53549	14.3004	8.28843	13.2161	601	285	16.9	21.7	22	11.4	2	7	0
225	Trichobel	France 2	Gueméne penfao(44)	11.0391	19.0383	3.53549	14.3004	8.28843	13.2161	618	270	15.68	13	22	10.29	2	7	0
226	Trichobel	France 2	Gueméne penfao(44)	11.0391	19.0383	3.53549	14.3004	8.28843	13.2161	631	192	17.64	17.6	22	10.25	3	7	0
227	Trichobel	France 2	Gueméne penfao(44)	11.0391	19.0383	3.53549	14.3004	8.28843	13.2161	652	290	17052	23.4	22	11.5	2	7	0
228	Trichobel	France 2	Gueméne penfao(44)	11.0391	19.0383	3.53549	14.3004	8.28843	13.2161	671	250	15.23	21.9	22	12.61	2	7	0
229	Trichobel	France 2	Gueméne penfao(44)	11.0391	19.0383	3.53549	14.3004	8.28843	13.2161	682	295	17.98	16.4	22	10.39	2	7	0
230	Trichobel	France 2	Gueméne penfao(44)	11.0391	19.0383	3.53549	14.3004	8.28843	13.2161	694	310	18.37	35	22	13.44	2	7	0
231	Trichobel	France 2	Gueméne penfao(44)	11.0391	19.0383	3.53549	14.3004	8.28843	13.2161	703	272	14.75	16.9	22	10.43	2	7	0
232	Trichobel	France 2	Gueméne penfao(44)	11.0391	19.0383	3.53549	14.3004	8.28843	13.2161	709	285	17.35	11.1	22	9.6	3	7	0
233	Trichobel	France 2	Gueméne penfao(44)	11.0391	19.0383	3.53549	14.3004	8.28843	13.2161	729	290	17.57	35.3	22	13.74	3	7	0
234	Trichobel	France 2	Gueméne penfao(44)	11.0391	19.0383	3.53549	14.3004	8.28843	13.2161	743	288	16.94	27.4	22	12.3	3	7	0
235	Trichobel	France 2	Gueméne penfao(44)	11.0391	19.0383	3.53549	14.3004	8.28843	13.2161	789	280	16.98	17.3	22	10.96	3	7	0
236	Trichobel	France 2	Gueméne penfao(44)	11.0391	19.0383	3.53549	14.3004	8.28843	13.2161	799	250	14.02	17.5	22	9.42	2	7	0
237	Trichobel	France 2	Gueméne penfao(44)	11.0391	19.0383	3.53549	14.3004	8.28843	13.2161	816	176	9.77	14.2	22	8.46	2	7	0
274	Raspalje	France 2	Gueméne penfao(44)	11.0391	19.0383	3.53549	14.3004	8.28843	13.2161	10	220	11.62	18.5	22	10.99	3	7	0
275	Raspalje	France 2	Gueméne penfao(44)	11.0391	19.0383	3.53549	14.3004	8.28843	13.2161	24	225	12.81	16.2	22	11.06	3	7	0
276	Raspalje	France 2	Gueméne penfao(44)	11.0391	19.0383	3.53549	14.3004	8.28843	13.2161	32	238	11.59	20.2	22	10.94	3	7	0
277	Raspalje	France 2	Gueméne penfao(44)	11.0391	19.0383	3.53549	14.3004	8.28843	13.2161	52	176	8.38	22.9	22	12.23	2	7	0
278	Raspalje	France 2	Gueméne penfao(44)	11.0391	19.0383	3.53549	14.3004	8.28843	13.2161	65	228	11.75	13.5	22	10.5	2	7	0
279	Raspalje	France 2	Gueméne penfao(44)	11.0391	19.0383	3.53549	14.3004	8.28843	13.2161	84	230	12.92	11.4	22	9.58	2	7	0
280	Raspalje	France 2	Gueméne penfao(44)	11.0391	19.0383	3.53549	14.3004	8.28843	13.2161	97	240	12.53	11.1	22	10.78	2	7	0
281	Raspalje	France 2	Gueméne penfao(44)	11.0391	19.0383	3.53549	14.3004	8.28843	13.2161	116	235	11.74	11.7	22	10.85	2	7	0
282	Raspalje	France 2	Gueméne penfao(44)	11.0391	19.0383	3.53549	14.3004	8.28843	13.2161	124	225	15.2	9.6	22	8.66	2	7	0
283	Raspalje	France 2	Gueméne penfao(44)	11.0391	19.0383	3.53549	14.3004	8.28843	13.2161	133	242	12.72	13.9	22	9.22	2	7	0
284	Raspalje	France 2	Gueméne penfao(44)	11.0391	19.0383	3.53549	14.3004	8.28843	13.2161	147	208	9.63	11.7	22	8.92	1	7	0
285	Raspalje	France 2	Gueméne penfao(44)	11.0391	19.0383	3.53549	14.3004	8.28843	13.2161	154	231	11.64	27.5	22	12	3	7	0
286	Raspalje	France 2	Gueméne penfao(44)	11.0391	19.0383	3.53549	14.3004	8.28843	13.2161	179	250	13.63	11.4	22	9.5	3	7	0
287	Raspalje	France 2	Gueméne penfao(44)	11.0391	19.0383	3.53549	14.3004	8.28843	13.2161	198	228	11.49	15	22	9.28	1	7	0
288	Raspalje	France 2	Gueméne penfao(44)	11.0391	19.0383	3.53549	14.3004	8.28843	13.2161	217	265	12.28	16.5	22	10.33	2	7	0
289	Raspalje	France 2	Gueméne penfao(44)	11.0391	19.0383	3.53549	14.3004	8.28843	13.2161	231	250	11.4	12.1	22	9.5	3	7	0
290	Raspalje	France 2	Gueméne penfao(44)	11.0391	19.0383	3.53549	14.3004	8.28843	13.2161	256	250	12.04	14.9	22	10.16	2	7	0
291	Raspalje	France 2	Gueméne penfao(44)	11.0391	19.0383	3.53549	14.3004	8.28843	13.2161	269	255	11.95	12.3	22	9.64	2	7	0
292	Raspalje	France 2	Gueméne penfao(44)	11.0391	19.0383	3.53549	14.3004	8.28843	13.2161	282	265	13.9	19.5	22	10.35	2	7	0
293	Raspalje	France 2	Gueméne penfao(44)	11.0391	19.0383	3.53549	14.3004	8.28843	13.2161	300	270	15.68	14.4	22	9.45	2	7	0
294	Raspalje	France 2	Gueméne penfao(44)	11.0391	19.0383	3.53549	14.3004	8.28843	13.2161	311	223	16.78	15.6	22	10.15	2	7	0
295	Raspalje	France 2	Gueméne penfao(44)	11.0391	19.0383	3.53549	14.3004	8.28843	13.2161	328	272	16.26	13	22	9.36	2	7	0
296	Raspalje	France 2	Gueméne penfao(44)	11.0391	19.0383	3.53549	14.3004	8.28843	13.2161	342	260	13.92	19.8	22	10.78	3	7	0
297	Raspalje	France 2	Gueméne penfao(44)	11.0391	19.0383	3.53549	14.3004	8.28843	13.2161	356	285	15.11	10.8	22	8.71	2	7	0
298	Raspalje	France 2	Gueméne penfao(44)	11.0391	19.0383	3.53549	14.3004	8.28843	13.2161	374	210	9.21	17.5	22	9.51	2	7	0
299	Raspalje	France 2	Gueméne penfao(44)	11.0391	19.0383	3.53549	14.3004	8.28843	13.2161	393	255	12.44	23.1	22	11.27	2	7	0
300	Raspalje	France 2	Gueméne penfao(44)	11.0391	19.0383	3.53549	14.3004	8.28843	13.2161	404	249	12.82	11.5	22	7.89	2	7	0
301	Raspalje	France 2	Gueméne penfao(44)	11.0391	19.0383	3.53549	14.3004	8.28843	13.2161	417	248	12.56	18.1	22	10.06	2	7	0
302	Raspalje	France 2	Gueméne penfao(44)	11.0391	19.0383	3.53549	14.3004	8.28843	13.2161	436	234	10.26	17.2	22	11.22	0	7	0
303	Raspalje	France 2	Gueméne penfao(44)	11.0391	19.0383	3.53549	14.3004	8.28843	13.2161	455	258	13.28	14.3	22	8.44	2	7	0
304	Raspalje	France 2	Gueméne penfao(44)	11.0391	19.0383	3.53549	14.3004	8.28843	13.2161	468	292	16.06	19.1	22	10.97	3	7	0
305	Raspalje	France 2	Gueméne penfao(44)	11.0391	19.0383	3.53549	14.3004	8.28843	13.2161	483	262	12.21	12.5	22	9.45	2	7	0
306	Raspalje	France 2	Gueméne penfao(44)	11.0391	19.0383	3.53549	14.3004	8.28843	13.2161	499	251	13.22	19.4	22	10.44	2	7	0
307	Raspalje	France 2	Gueméne penfao(44)	11.0391	19.0383	3.53549	14.3004	8.28843	13.2161	507	260	15.18	15.2	22	8.85	2	7	0
308	Raspalje	France 2	Gueméne penfao(44)	11.0391	19.0383	3.53549	14.3004	8.28843	13.2161	534	235	13.91	21.3	22	11.09	1	7	0
309	Raspalje	France 2	Gueméne penfao(44)	11.0391	19.0383	3.53549	14.3004	8.28843	13.2161	545	182	9.3	13.7	22	8.05	2	7	0
310	Raspalje	France 2	Gueméne penfao(44)	11.0391	19.0383	3.53549	14.3004	8.28843	13.2161	559	260	12.76	20.1	22	10.2	2	7	0
311	Raspalje	France 2	Gueméne penfao(44)	11.0391	19.0383	3.53549	14.3004	8.28843	13.2161	576	222	10.54	22.8	22	11.26	2	7	0
312	Raspalje	France 2	Gueméne penfao(44)	11.0391	19.0383	3.53549	14.3004	8.28843	13.2161	589	265	12.51	9.3	22	7.63	2	7	0
313	Raspalje	France 2	Gueméne penfao(44)	11.0391	19.0383	3.53549	14.3004	8.28843	13.2161	612	224	9.42	24.5	22	11.08	1	7	0
314	Raspalje	France 2	Gueméne penfao(44)	11.0391	19.0383	3.53549	14.3004	8.28843	13.2161	628	265	13.34	17.1	22	10.76	2	7	0
315	Raspalje	France 2	Gueméne penfao(44)	11.0391	19.0383	3.53549	14.3004	8.28843	13.2161	638	260	13.71	15.1	22	10.29	2	7	0
316	Raspalje	France 2	Gueméne penfao(44)	11.0391	19.0383	3.53549	14.3004	8.28843	13.2161	658	292	15.7	16.6	22	11.05	1	7	0
317	Raspalje	France 2	Gueméne penfao(44)	11.0391	19.0383	3.53549	14.3004	8.28843	13.2161	673	225	11.22	12.8	22	9.33	1	7	0
318	Raspalje	France 2	Gueméne penfao(44)	11.0391	19.0383	3.53549	14.3004	8.28843	13.2161	748	228	12.71	15.1	22	9.56	2	7	0
319	Raspalje	France 2	Gueméne penfao(44)	11.0391	19.0383	3.53549	14.3004	8.28843	13.2161	767	210	10.46	12.1	22	8.08	2	7	0
320	Raspalje	France 2	Gueméne penfao(44)	11.0391	19.0383	3.53549	14.3004	8.28843	13.2161	772	238	13.11	9.1	22	8.68	2	7	0
321	Raspalje	France 2	Gueméne penfao(44)	11.0391	19.0383	3.53549	14.3004	8.28843	13.2161	796	275	13.63	12.8	22	9.06	1	7	0
322	Raspalje	France 2	Gueméne penfao(44)	11.0391	19.0383	3.53549	14.3004	8.28843	13.2161	808	261	14.84	14.1	22	9.31	3	7	0
399	Fritzy P.	France 2	Gueméne penfao(44)	11.0391	19.0383	3.53549	14.3004	8.28843	13.2161	12	210	11.87	22.3	22	12.39	3	7	0
400	Fritzy P.	France 2	Gueméne penfao(44)	11.0391	19.0383	3.53549	14.3004	8.28843	13.2161	31	240	12.13	22	22	12.16	3	7	0
401	Fritzy P.	France 2	Gueméne penfao(44)	11.0391	19.0383	3.53549	14.3004	8.28843	13.2161	43	245	11.9	12.7	22	9.27	3	7	0
402	Fritzy P.	France 2	Gueméne penfao(44)	11.0391	19.0383	3.53549	14.3004	8.28843	13.2161	60	215	11.96	14.3	22	10.95	3	7	0
403	Fritzy P.	France 2	Gueméne penfao(44)	11.0391	19.0383	3.53549	14.3004	8.28843	13.2161	77	221	11.56	15	22	10.48	3	7	0
404	Fritzy P.	France 2	Gueméne penfao(44)	11.0391	19.0383	3.53549	14.3004	8.28843	13.2161	95	250	12.24	20.2	22	12.31	3	7	0
405	Fritzy P.	France 2	Gueméne penfao(44)	11.0391	19.0383	3.53549	14.3004	8.28843	13.2161	106	270	14.25	39.8	22	14.75	3	7	0
406	Fritzy P.	France 2	Gueméne penfao(44)	11.0391	19.0383	3.53549	14.3004	8.28843	13.2161	128	277	15.34	20.1	22	11.56	3	7	0
407	Fritzy P.	France 2	Gueméne penfao(44)	11.0391	19.0383	3.53549	14.3004	8.28843	13.2161	139	239	14.98	19.4	22	10.84	2	7	0
408	Fritzy P.	France 2	Gueméne penfao(44)	11.0391	19.0383	3.53549	14.3004	8.28843	13.2161	160	230	16	34.2	22	13.75	3	7	0
409	Fritzy P.	France 2	Gueméne penfao(44)	11.0391	19.0383	3.53549	14.3004	8.28843	13.2161	172	280	15.02	51.3	22	16.65	3	7	0
410	Fritzy P.	France 2	Gueméne penfao(44)	11.0391	19.0383	3.53549	14.3004	8.28843	13.2161	192	248	13.96	31.5	22	13.36	3	7	0
411	Fritzy P.	France 2	Gueméne penfao(44)	11.0391	19.0383	3.53549	14.3004	8.28843	13.2161	202	280	14.25	25.4	22	11.9	3	7	0
412	Fritzy P.	France 2	Gueméne penfao(44)	11.0391	19.0383	3.53549	14.3004	8.28843	13.2161	222	259	14.23	43	22	14.56	3	7	0
413	Fritzy P.	France 2	Gueméne penfao(44)	11.0391	19.0383	3.53549	14.3004	8.28843	13.2161	243	230	12.64	29.5	22	13.07	3	7	0
414	Fritzy P.	France 2	Gueméne penfao(44)	11.0391	19.0383	3.53549	14.3004	8.28843	13.2161	258	260	13.53	15.7	22	10.1	2	7	0
415	Fritzy P.	France 2	Gueméne penfao(44)	11.0391	19.0383	3.53549	14.3004	8.28843	13.2161	278	285	15.14	34.9	22	13.8	3	7	0
416	Fritzy P.	France 2	Gueméne penfao(44)	11.0391	19.0383	3.53549	14.3004	8.28843	13.2161	292	251	13.98	39.4	22	14.98	3	7	1
417	Fritzy P.	France 2	Gueméne penfao(44)	11.0391	19.0383	3.53549	14.3004	8.28843	13.2161	310	289	14.35	15.5	22	10.33	3	7	0
418	Fritzy P.	France 2	Gueméne penfao(44)	11.0391	19.0383	3.53549	14.3004	8.28843	13.2161	321	270	15.11	24.6	22	12.19	2	7	0
419	Fritzy P.	France 2	Gueméne penfao(44)	11.0391	19.0383	3.53549	14.3004	8.28843	13.2161	334	273	14.78	28	22	12.43	3	7	0
420	Fritzy P.	France 2	Gueméne penfao(44)	11.0391	19.0383	3.53549	14.3004	8.28843	13.2161	350	275	14.36	23.4	22	12.2	2	7	0
421	Fritzy P.	France 2	Gueméne penfao(44)	11.0391	19.0383	3.53549	14.3004	8.28843	13.2161	360	265	14.37	26.1	22	12.3	2	7	0
422	Fritzy P.	France 2	Gueméne penfao(44)	11.0391	19.0383	3.53549	14.3004	8.28843	13.2161	388	194	9.75	11.6	22	8.76	3	7	0
423	Fritzy P.	France 2	Gueméne penfao(44)	11.0391	19.0383	3.53549	14.3004	8.28843	13.2161	402	200	11.19	20.1	22	10.88	3	7	0
424	Fritzy P.	France 2	Gueméne penfao(44)	11.0391	19.0383	3.53549	14.3004	8.28843	13.2161	415	266	13.69	22.6	22	11.97	3	7	0
425	Fritzy P.	France 2	Gueméne penfao(44)	11.0391	19.0383	3.53549	14.3004	8.28843	13.2161	424	232	13.6	38.2	22	14.59	3	7	0
426	Fritzy P.	France 2	Gueméne penfao(44)	11.0391	19.0383	3.53549	14.3004	8.28843	13.2161	438	224	11.57	19.1	22	10.99	2	7	0
427	Fritzy P.	France 2	Gueméne penfao(44)	11.0391	19.0383	3.53549	14.3004	8.28843	13.2161	456	240	13.48	16	22	10.24	2	7	0
428	Fritzy P.	France 2	Gueméne penfao(44)	11.0391	19.0383	3.53549	14.3004	8.28843	13.2161	475	273	14.8	26.1	22	12.53	3	7	0
429	Fritzy P.	France 2	Gueméne penfao(44)	11.0391	19.0383	3.53549	14.3004	8.28843	13.2161	493	143	16	22.2	22	13.09	2	7	0
430	Fritzy P.	France 2	Gueméne penfao(44)	11.0391	19.0383	3.53549	14.3004	8.28843	13.2161	502	275	15.09	37.8	22	14.84	3	7	0
431	Fritzy P.	France 2	Gueméne penfao(44)	11.0391	19.0383	3.53549	14.3004	8.28843	13.2161	513	245	13.58	22.8	22	11.86	3	7	1
432	Fritzy P.	France 2	Gueméne penfao(44)	11.0391	19.0383	3.53549	14.3004	8.28843	13.2161	526	220	12.6	41.9	22	15.47	3	7	0
433	Fritzy P.	France 2	Gueméne penfao(44)	11.0391	19.0383	3.53549	14.3004	8.28843	13.2161	543	278	16.52	15.4	22	10.39	3	7	0
434	Fritzy P.	France 2	Gueméne penfao(44)	11.0391	19.0383	3.53549	14.3004	8.28843	13.2161	558	200	11.22	29.1	22	13.19	3	7	0
435	Fritzy P.	France 2	Gueméne penfao(44)	11.0391	19.0383	3.53549	14.3004	8.28843	13.2161	568	243	13.31	16.7	22	10.7	3	7	0
436	Fritzy P.	France 2	Gueméne penfao(44)	11.0391	19.0383	3.53549	14.3004	8.28843	13.2161	587	220	16.88	25.6	22	12.88	2	7	0
437	Fritzy P.	France 2	Gueméne penfao(44)	11.0391	19.0383	3.53549	14.3004	8.28843	13.2161	622	195	12.21	13.6	22	9.6	3	7	0
438	Fritzy P.	France 2	Gueméne penfao(44)	11.0391	19.0383	3.53549	14.3004	8.28843	13.2161	634	255	14.37	23.7	22	12.1	3	7	0
439	Fritzy P.	France 2	Gueméne penfao(44)	11.0391	19.0383	3.53549	14.3004	8.28843	13.2161	669	280	15.57	27.5	22	13.01	3	7	0
440	Fritzy P.	France 2	Gueméne penfao(44)	11.0391	19.0383	3.53549	14.3004	8.28843	13.2161	678	215	13.44	17.6	22	10.98	3	7	0
441	Fritzy P.	France 2	Gueméne penfao(44)	11.0391	19.0383	3.53549	14.3004	8.28843	13.2161	691	260	13.5	27.7	22	12.71	3	7	0
442	Fritzy P.	France 2	Gueméne penfao(44)	11.0391	19.0383	3.53549	14.3004	8.28843	13.2161	711	232	13.4	19.1	22	11.54	3	7	0
443	Fritzy P.	France 2	Gueméne penfao(44)	11.0391	19.0383	3.53549	14.3004	8.28843	13.2161	724	287	14.97	27.8	22	12.48	3	7	0
444	Fritzy P.	France 2	Gueméne penfao(44)	11.0391	19.0383	3.53549	14.3004	8.28843	13.2161	746	225	12.61	19.6	22	11.81	2	7	0
445	Fritzy P.	France 2	Gueméne penfao(44)	11.0391	19.0383	3.53549	14.3004	8.28843	13.2161	769	268	15.4	19.6	22	11.46	2	7	0
446	Fritzy P.	France 2	Gueméne penfao(44)	11.0391	19.0383	3.53549	14.3004	8.28843	13.2161	786	278	15.61	22.5	22	11.47	2	7	0
493	Beaupré	France 2	Gueméne penfao(44)	11.0391	19.0383	3.53549	14.3004	8.28843	13.2161	6	15.1	211	12.8	22	9.59	3	7	0
494	Beaupré	France 2	Gueméne penfao(44)	11.0391	19.0383	3.53549	14.3004	8.28843	13.2161	20	15.3	192	9.66	22	10.93	3	7	0
495	Beaupré	France 2	Gueméne penfao(44)	11.0391	19.0383	3.53549	14.3004	8.28843	13.2161	40	19.8	255	12.58	22	10.79	3	7	0
496	Beaupré	France 2	Gueméne penfao(44)	11.0391	19.0383	3.53549	14.3004	8.28843	13.2161	53	10.3	242	11.91	22	8.86	2	7	0
497	Beaupré	France 2	Gueméne penfao(44)	11.0391	19.0383	3.53549	14.3004	8.28843	13.2161	75	18.7	218	10.42	22	11.39	3	7	0
498	Beaupré	France 2	Gueméne penfao(44)	11.0391	19.0383	3.53549	14.3004	8.28843	13.2161	94	11	200	9.45	22	9.41	2	7	0
499	Beaupré	France 2	Gueméne penfao(44)	11.0391	19.0383	3.53549	14.3004	8.28843	13.2161	109	32.9	260	12.05	22	12.98	2	7	0
500	Beaupré	France 2	Gueméne penfao(44)	11.0391	19.0383	3.53549	14.3004	8.28843	13.2161	120	25.7	217	8.08	22	13.5	3	7	0
501	Beaupré	France 2	Gueméne penfao(44)	11.0391	19.0383	3.53549	14.3004	8.28843	13.2161	140	11.9	146	5.84	22	9.28	1	7	0
502	Beaupré	France 2	Gueméne penfao(44)	11.0391	19.0383	3.53549	14.3004	8.28843	13.2161	159	13.2	220	10.69	22	10.02	2	7	0
503	Beaupré	France 2	Gueméne penfao(44)	11.0391	19.0383	3.53549	14.3004	8.28843	13.2161	166	17.5	163	6.33	22	10.98	2	7	0
504	Beaupré	France 2	Gueméne penfao(44)	11.0391	19.0383	3.53549	14.3004	8.28843	13.2161	181	10.3	220	10.78	22	8.91	2	7	0
505	Beaupré	France 2	Gueméne penfao(44)	11.0391	19.0383	3.53549	14.3004	8.28843	13.2161	207	35.3	210	9.38	22	13.75	2	7	0
506	Beaupré	France 2	Gueméne penfao(44)	11.0391	19.0383	3.53549	14.3004	8.28843	13.2161	226	14.9	158	10	22	11.21	2	7	0
507	Beaupré	France 2	Gueméne penfao(44)	11.0391	19.0383	3.53549	14.3004	8.28843	13.2161	245	15	262	12.45	22	9.23	2	7	0
508	Beaupré	France 2	Gueméne penfao(44)	11.0391	19.0383	3.53549	14.3004	8.28843	13.2161	270	20.7	245	11.36	22	12.88	2	7	0
509	Beaupré	France 2	Gueméne penfao(44)	11.0391	19.0383	3.53549	14.3004	8.28843	13.2161	288	13.9	276	12.24	22	10.23	3	7	0
510	Beaupré	France 2	Gueméne penfao(44)	11.0391	19.0383	3.53549	14.3004	8.28843	13.2161	312	11.7	228	11.07	22	9.98	2	7	0
511	Beaupré	France 2	Gueméne penfao(44)	11.0391	19.0383	3.53549	14.3004	8.28843	13.2161	325	22	250	11.18	22	10.71	2	7	0
512	Beaupré	France 2	Gueméne penfao(44)	11.0391	19.0383	3.53549	14.3004	8.28843	13.2161	348	14.9	148	4.59	22	10.03	2	7	0
513	Beaupré	France 2	Gueméne penfao(44)	11.0391	19.0383	3.53549	14.3004	8.28843	13.2161	376	14.3	265	11.74	22	9.72	2	7	0
514	Beaupré	France 2	Gueméne penfao(44)	11.0391	19.0383	3.53549	14.3004	8.28843	13.2161	392	22.6	175	9.54	22	11.6	1	7	0
515	Beaupré	France 2	Gueméne penfao(44)	11.0391	19.0383	3.53549	14.3004	8.28843	13.2161	410	10.8	187	8.58	22	9.85	2	7	0
516	Beaupré	France 2	Gueméne penfao(44)	11.0391	19.0383	3.53549	14.3004	8.28843	13.2161	429	10.3	252	1086	22	8.12	1	7	0
517	Beaupré	France 2	Gueméne penfao(44)	11.0391	19.0383	3.53549	14.3004	8.28843	13.2161	451	15.5	126	10.33	22	10.64	2	7	0
518	Beaupré	France 2	Gueméne penfao(44)	11.0391	19.0383	3.53549	14.3004	8.28843	13.2161	470	10.6	238	10.62	22	7.98	2	7	0
519	Beaupré	France 2	Gueméne penfao(44)	11.0391	19.0383	3.53549	14.3004	8.28843	13.2161	490	43	240	10.4	22	14.61	3	7	0
520	Beaupré	France 2	Gueméne penfao(44)	11.0391	19.0383	3.53549	14.3004	8.28843	13.2161	505	28.9	220	12.67	22	13.3	2	7	0
521	Beaupré	France 2	Gueméne penfao(44)	11.0391	19.0383	3.53549	14.3004	8.28843	13.2161	520	21.1	180	9.4	22	12.64	2	7	0
522	Beaupré	France 2	Gueméne penfao(44)	11.0391	19.0383	3.53549	14.3004	8.28843	13.2161	544	9.9	250	12.88	22	7.81	2	7	0
523	Beaupré	France 2	Gueméne penfao(44)	11.0391	19.0383	3.53549	14.3004	8.28843	13.2161	570	25.7	240	10.61	22	12.67	2	7	0
524	Beaupré	France 2	Gueméne penfao(44)	11.0391	19.0383	3.53549	14.3004	8.28843	13.2161	585	22.3	248	11.05	22	14.8	2	7	0
525	Beaupré	France 2	Gueméne penfao(44)	11.0391	19.0383	3.53549	14.3004	8.28843	13.2161	599	23.1	215	10.31	22	12.46	2	7	0
526	Beaupré	France 2	Gueméne penfao(44)	11.0391	19.0383	3.53549	14.3004	8.28843	13.2161	607	16.7	240	11.93	22	10.19	2	7	0
527	Beaupré	France 2	Gueméne penfao(44)	11.0391	19.0383	3.53549	14.3004	8.28843	13.2161	616	11.1	254	11.92	22	8.84	1	7	0
528	Beaupré	France 2	Gueméne penfao(44)	11.0391	19.0383	3.53549	14.3004	8.28843	13.2161	635	18.1	265	13.08	22	9.61	2	7	0
529	Beaupré	France 2	Gueméne penfao(44)	11.0391	19.0383	3.53549	14.3004	8.28843	13.2161	650	14.6	193	9.7	22	10.83	1	7	0
530	Beaupré	France 2	Gueméne penfao(44)	11.0391	19.0383	3.53549	14.3004	8.28843	13.2161	667	27.1	203	9.45	22	12.16	3	7	0
531	Beaupré	France 2	Gueméne penfao(44)	11.0391	19.0383	3.53549	14.3004	8.28843	13.2161	676	11	192	11.29	22	8.4	2	7	0
532	Beaupré	France 2	Gueméne penfao(44)	11.0391	19.0383	3.53549	14.3004	8.28843	13.2161	687	29.3	196	8.37	22	12.36	2	7	0
533	Beaupré	France 2	Gueméne penfao(44)	11.0391	19.0383	3.53549	14.3004	8.28843	13.2161	704	22.7	183	10.9	22	11.21	2	7	0
534	Beaupré	France 2	Gueméne penfao(44)	11.0391	19.0383	3.53549	14.3004	8.28843	13.2161	713	17.1	211	9.81	22	9.64	2	7	0
535	Beaupré	France 2	Gueméne penfao(44)	11.0391	19.0383	3.53549	14.3004	8.28843	13.2161	726	24.9	245	12.13	22	12.87	2	7	0
536	Beaupré	France 2	Gueméne penfao(44)	11.0391	19.0383	3.53549	14.3004	8.28843	13.2161	740	20.3	242	10.93	22	10.98	3	7	0
537	Beaupré	France 2	Gueméne penfao(44)	11.0391	19.0383	3.53549	14.3004	8.28843	13.2161	755	17.8	268	12.51	22	10.45	3	7	0
538	Beaupré	France 2	Gueméne penfao(44)	11.0391	19.0383	3.53549	14.3004	8.28843	13.2161	766	18.3	167	13.08	22	11.3	2	7	0
539	Beaupré	France 2	Gueméne penfao(44)	11.0391	19.0383	3.53549	14.3004	8.28843	13.2161	775	32.4	192	8.56	22	13.74	3	7	0
540	Beaupré	France 2	Gueméne penfao(44)	11.0391	19.0383	3.53549	14.3004	8.28843	13.2161	793	16.8	242	10.57	22	10.91	1	7	0
541	Beaupré	France 2	Gueméne penfao(44)	11.0391	19.0383	3.53549	14.3004	8.28843	13.2161	800	19.8	190	9.4	22	10.83	2	7	0
542	Beaupré	France 2	Gueméne penfao(44)	11.0391	19.0383	3.53549	14.3004	8.28843	13.2161	815	16.7	203	12.17	22	10.5	2	7	0
20	Unal	France 2	Gueméne penfao(44)	11.0391	19.0383	3.53549	14.3004	8.28843	13.2161	2	205	9.11	14.5	22	9.52	3	6	0
21	Unal	France 2	Gueméne penfao(44)	11.0391	19.0383	3.53549	14.3004	8.28843	13.2161	15	213	10.87	7.1	22	7.69	3	6	0
22	Unal	France 2	Gueméne penfao(44)	11.0391	19.0383	3.53549	14.3004	8.28843	13.2161	47	254	11.1	7.1	22	7.33	2	6	0
23	Unal	France 2	Gueméne penfao(44)	11.0391	19.0383	3.53549	14.3004	8.28843	13.2161	63	200	9.51	10.5	22	7.3	2	6	0
24	Unal	France 2	Gueméne penfao(44)	11.0391	19.0383	3.53549	14.3004	8.28843	13.2161	74	190	8.3	11.2	22	8.96	2	6	0
25	Unal	France 2	Gueméne penfao(44)	11.0391	19.0383	3.53549	14.3004	8.28843	13.2161	92	240	10.52	6.7	22	7.3	2	6	0
26	Unal	France 2	Gueméne penfao(44)	11.0391	19.0383	3.53549	14.3004	8.28843	13.2161	111	196	8.49	10.7	22	8.38	2	6	0
27	Unal	France 2	Gueméne penfao(44)	11.0391	19.0383	3.53549	14.3004	8.28843	13.2161	127	200	9.25	8.5	22	7.02	3	6	0
28	Unal	France 2	Gueméne penfao(44)	11.0391	19.0383	3.53549	14.3004	8.28843	13.2161	142	263	13.09	14.5	22	8.82	2	6	0
29	Unal	France 2	Gueméne penfao(44)	11.0391	19.0383	3.53549	14.3004	8.28843	13.2161	149	220	11.88	9.6	22	7.21	1	6	0
30	Unal	France 2	Gueméne penfao(44)	11.0391	19.0383	3.53549	14.3004	8.28843	13.2161	167	206	8.19	7.8	22	8.6	2	6	0
31	Unal	France 2	Gueméne penfao(44)	11.0391	19.0383	3.53549	14.3004	8.28843	13.2161	183	245	11.23	26	22	11.43	2	6	0
32	Unal	France 2	Gueméne penfao(44)	11.0391	19.0383	3.53549	14.3004	8.28843	13.2161	196	175	9.08	6.7	22	7.62	2	6	0
33	Unal	France 2	Gueméne penfao(44)	11.0391	19.0383	3.53549	14.3004	8.28843	13.2161	212	243	11.75	8.3	22	8.02	2	6	0
34	Unal	France 2	Gueméne penfao(44)	11.0391	19.0383	3.53549	14.3004	8.28843	13.2161	224	200	8.9	9.7	22	8.74	2	6	0
35	Unal	France 2	Gueméne penfao(44)	11.0391	19.0383	3.53549	14.3004	8.28843	13.2161	239	220	8.54	7.2	22	7.63	1	6	0
36	Unal	France 2	Gueméne penfao(44)	11.0391	19.0383	3.53549	14.3004	8.28843	13.2161	250	273	11.83	11.9	22	10.16	2	6	0
37	Unal	France 2	Gueméne penfao(44)	11.0391	19.0383	3.53549	14.3004	8.28843	13.2161	283	278	13.35	19.8	22	10.96	3	6	0
38	Unal	France 2	Gueméne penfao(44)	11.0391	19.0383	3.53549	14.3004	8.28843	13.2161	299	263	13.84	12.5	22	7.66	2	6	0
39	Unal	France 2	Gueméne penfao(44)	11.0391	19.0383	3.53549	14.3004	8.28843	13.2161	322	260	15.15	9.1	22	9.01	2	6	0
40	Unal	France 2	Gueméne penfao(44)	11.0391	19.0383	3.53549	14.3004	8.28843	13.2161	336	250	14.79	6.9	22	6.05	2	6	0
41	Unal	France 2	Gueméne penfao(44)	11.0391	19.0383	3.53549	14.3004	8.28843	13.2161	352	240	13.75	10.6	22	7.98	2	6	0
42	Unal	France 2	Gueméne penfao(44)	11.0391	19.0383	3.53549	14.3004	8.28843	13.2161	364	288	15	13.5	22	9.2	2	6	0
43	Unal	France 2	Gueméne penfao(44)	11.0391	19.0383	3.53549	14.3004	8.28843	13.2161	390	225	9.99	10.7	22	7.3	1	6	0
44	Unal	France 2	Gueméne penfao(44)	11.0391	19.0383	3.53549	14.3004	8.28843	13.2161	399	196	9.16	6.1	22	7.52	2	6	0
45	Unal	France 2	Gueméne penfao(44)	11.0391	19.0383	3.53549	14.3004	8.28843	13.2161	412	265	13.1	7.7	22	7.41	2	6	0
46	Unal	France 2	Gueméne penfao(44)	11.0391	19.0383	3.53549	14.3004	8.28843	13.2161	427	213	9.92	6.6	22	7.11	2	6	0
47	Unal	France 2	Gueméne penfao(44)	11.0391	19.0383	3.53549	14.3004	8.28843	13.2161	441	206	9.55	7.6	22	8.09	2	6	0
48	Unal	France 2	Gueméne penfao(44)	11.0391	19.0383	3.53549	14.3004	8.28843	13.2161	463	270	12.74	8.3	22	8.69	2	6	0
49	Unal	France 2	Gueméne penfao(44)	11.0391	19.0383	3.53549	14.3004	8.28843	13.2161	480	245	12.61	7.4	22	7.49	1	6	0
50	Unal	France 2	Gueméne penfao(44)	11.0391	19.0383	3.53549	14.3004	8.28843	13.2161	496	210	11.89	14.7	22	8.73	2	6	0
51	Unal	France 2	Gueméne penfao(44)	11.0391	19.0383	3.53549	14.3004	8.28843	13.2161	503	266	14.09	12.3	22	8.42	2	6	0
52	Unal	France 2	Gueméne penfao(44)	11.0391	19.0383	3.53549	14.3004	8.28843	13.2161	515	231	12.9	7.7	22	7.06	2	6	0
53	Unal	France 2	Gueméne penfao(44)	11.0391	19.0383	3.53549	14.3004	8.28843	13.2161	530	142	11.98	10.5	22	7.27	2	6	0
54	Unal	France 2	Gueméne penfao(44)	11.0391	19.0383	3.53549	14.3004	8.28843	13.2161	541	230	11.83	8.9	22	6.98	2	6	0
55	Unal	France 2	Gueméne penfao(44)	11.0391	19.0383	3.53549	14.3004	8.28843	13.2161	549	245	10.87	15.5	22	9	1	6	0
56	Unal	France 2	Gueméne penfao(44)	11.0391	19.0383	3.53549	14.3004	8.28843	13.2161	565	240	10.65	5.7	22	6.28	1	6	0
57	Unal	France 2	Gueméne penfao(44)	11.0391	19.0383	3.53549	14.3004	8.28843	13.2161	583	203	8.51	10.8	22	7.64	2	6	0
58	Unal	France 2	Gueméne penfao(44)	11.0391	19.0383	3.53549	14.3004	8.28843	13.2161	604	250	11.81	9.3	22	7.67	2	6	0
59	Unal	France 2	Gueméne penfao(44)	11.0391	19.0383	3.53549	14.3004	8.28843	13.2161	624	225	11.51	14.6	22	9.27	2	6	0
60	Unal	France 2	Gueméne penfao(44)	11.0391	19.0383	3.53549	14.3004	8.28843	13.2161	640	263	11.63	10.1	22	9.52	3	6	0
61	Unal	France 2	Gueméne penfao(44)	11.0391	19.0383	3.53549	14.3004	8.28843	13.2161	656	192	9.88	15.9	22	9.02	2	6	0
62	Unal	France 2	Gueméne penfao(44)	11.0391	19.0383	3.53549	14.3004	8.28843	13.2161	672	245	12.78	7.3	22	8.44	2	6	0
63	Unal	France 2	Gueméne penfao(44)	11.0391	19.0383	3.53549	14.3004	8.28843	13.2161	684	211	11.73	6.7	22	6.17	2	6	0
64	Unal	France 2	Gueméne penfao(44)	11.0391	19.0383	3.53549	14.3004	8.28843	13.2161	705	210	10.3	11.9	22	8.94	2	6	0
65	Unal	France 2	Gueméne penfao(44)	11.0391	19.0383	3.53549	14.3004	8.28843	13.2161	717	250	13.34	8.7	22	7.85	2	6	0
66	Unal	France 2	Gueméne penfao(44)	11.0391	19.0383	3.53549	14.3004	8.28843	13.2161	764	295	14.22	13.3	22	9.43	1	6	0
67	Unal	France 2	Gueméne penfao(44)	11.0391	19.0383	3.53549	14.3004	8.28843	13.2161	780	282	13.73	10.3	22	7.24	2	6	0
189	Trichobel	France 2	Gueméne penfao(44)	11.0391	19.0383	3.53549	14.3004	8.28843	13.2161	5	210	12.36	28.7	22	12.87	3	6	0
190	Trichobel	France 2	Gueméne penfao(44)	11.0391	19.0383	3.53549	14.3004	8.28843	13.2161	26	197	9.94	19.9	22	11.48	3	6	0
191	Trichobel	France 2	Gueméne penfao(44)	11.0391	19.0383	3.53549	14.3004	8.28843	13.2161	38	250	14.2	22	22	11.52	3	6	0
192	Trichobel	France 2	Gueméne penfao(44)	11.0391	19.0383	3.53549	14.3004	8.28843	13.2161	61	290	15.66	13.3	22	9.66	2	6	0
193	Trichobel	France 2	Gueméne penfao(44)	11.0391	19.0383	3.53549	14.3004	8.28843	13.2161	82	265	15	9.1	22	8.71	2	6	0
194	Trichobel	France 2	Gueméne penfao(44)	11.0391	19.0383	3.53549	14.3004	8.28843	13.2161	89	260	15.15	21.1	22	12.73	3	6	0
195	Trichobel	France 2	Gueméne penfao(44)	11.0391	19.0383	3.53549	14.3004	8.28843	13.2161	100	225	16.24	13.8	22	9.97	3	6	0
196	Trichobel	France 2	Gueméne penfao(44)	11.0391	19.0383	3.53549	14.3004	8.28843	13.2161	114	238	15.24	23.6	22	10.98	2	6	0
197	Trichobel	France 2	Gueméne penfao(44)	11.0391	19.0383	3.53549	14.3004	8.28843	13.2161	161	275	16.04	15.7	22	8.91	2	6	0
198	Trichobel	France 2	Gueméne penfao(44)	11.0391	19.0383	3.53549	14.3004	8.28843	13.2161	177	268	15.2	13.3	22	9.09	2	6	0
199	Trichobel	France 2	Gueméne penfao(44)	11.0391	19.0383	3.53549	14.3004	8.28843	13.2161	185	280	16.02	12.8	22	10.49	3	6	0
200	Trichobel	France 2	Gueméne penfao(44)	11.0391	19.0383	3.53549	14.3004	8.28843	13.2161	194	285	18.21	19.1	22	11.74	2	6	0
201	Trichobel	France 2	Gueméne penfao(44)	11.0391	19.0383	3.53549	14.3004	8.28843	13.2161	209	270	14.54	16.7	22	11.52	3	6	0
202	Trichobel	France 2	Gueméne penfao(44)	11.0391	19.0383	3.53549	14.3004	8.28843	13.2161	221	270	13.97	13.3	22	9.51	3	6	0
203	Trichobel	France 2	Gueméne penfao(44)	11.0391	19.0383	3.53549	14.3004	8.28843	13.2161	238	253	13.59	27.1	22	12.42	1	6	0
204	Trichobel	France 2	Gueméne penfao(44)	11.0391	19.0383	3.53549	14.3004	8.28843	13.2161	253	285	17.19	17.9	22	11.6	3	6	0
205	Trichobel	France 2	Gueméne penfao(44)	11.0391	19.0383	3.53549	14.3004	8.28843	13.2161	273	263	17	16.1	22	11.54	3	6	0
206	Trichobel	France 2	Gueméne penfao(44)	11.0391	19.0383	3.53549	14.3004	8.28843	13.2161	289	270	15.34	12.5	22	9.81	2	6	0
207	Trichobel	France 2	Gueméne penfao(44)	11.0391	19.0383	3.53549	14.3004	8.28843	13.2161	319	140	7.99	18.2	22	9.55	1	6	0
208	Trichobel	France 2	Gueméne penfao(44)	11.0391	19.0383	3.53549	14.3004	8.28843	13.2161	330	225	15.69	11.3	22	7.58	1	6	0
209	Trichobel	France 2	Gueméne penfao(44)	11.0391	19.0383	3.53549	14.3004	8.28843	13.2161	344	280	13.57	28.2	22	12.7	2	6	0
210	Trichobel	France 2	Gueméne penfao(44)	11.0391	19.0383	3.53549	14.3004	8.28843	13.2161	362	285	16.83	24.6	22	10.87	2	6	0
211	Trichobel	France 2	Gueméne penfao(44)	11.0391	19.0383	3.53549	14.3004	8.28843	13.2161	382	240	15	22.8	22	11.75	3	6	0
212	Trichobel	France 2	Gueméne penfao(44)	11.0391	19.0383	3.53549	14.3004	8.28843	13.2161	400	255	16.63	36.9	22	14.66	1	6	0
213	Trichobel	France 2	Gueméne penfao(44)	11.0391	19.0383	3.53549	14.3004	8.28843	13.2161	416	265	13.96	10.6	22	7.51	3	6	0
214	Trichobel	France 2	Gueméne penfao(44)	11.0391	19.0383	3.53549	14.3004	8.28843	13.2161	434	250	12.66	20.7	22	11.31	3	6	0
215	Trichobel	France 2	Gueméne penfao(44)	11.0391	19.0383	3.53549	14.3004	8.28843	13.2161	447	273	16.51	13.8	22	8.33	2	6	0
216	Trichobel	France 2	Gueméne penfao(44)	11.0391	19.0383	3.53549	14.3004	8.28843	13.2161	461	275	14.72	32.3	22	13.18	3	6	0
217	Trichobel	France 2	Gueméne penfao(44)	11.0391	19.0383	3.53549	14.3004	8.28843	13.2161	481	280	15.41	18.8	22	10.37	1	6	1
218	Trichobel	France 2	Gueméne penfao(44)	11.0391	19.0383	3.53549	14.3004	8.28843	13.2161	500	265	16.74	13.2	22	10.68	2	6	0
219	Trichobel	France 2	Gueméne penfao(44)	11.0391	19.0383	3.53549	14.3004	8.28843	13.2161	512	242	13.62	10	22	8.96	3	6	0
220	Trichobel	France 2	Gueméne penfao(44)	11.0391	19.0383	3.53549	14.3004	8.28843	13.2161	532	225	13.24	20.1	22	13.66	1	6	0
221	Trichobel	France 2	Gueméne penfao(44)	11.0391	19.0383	3.53549	14.3004	8.28843	13.2161	554	225	15.96	17.2	22	9.15	3	6	0
222	Trichobel	France 2	Gueméne penfao(44)	11.0391	19.0383	3.53549	14.3004	8.28843	13.2161	573	251	15.64	17.2	22	10.55	2	6	0
223	Trichobel	France 2	Gueméne penfao(44)	11.0391	19.0383	3.53549	14.3004	8.28843	13.2161	592	280	17.26	25.3	22	11.71	3	6	0
224	Trichobel	France 2	Gueméne penfao(44)	11.0391	19.0383	3.53549	14.3004	8.28843	13.2161	601	285	16.9	21.7	22	11.4	2	6	0
225	Trichobel	France 2	Gueméne penfao(44)	11.0391	19.0383	3.53549	14.3004	8.28843	13.2161	618	270	15.68	13	22	10.29	2	6	0
226	Trichobel	France 2	Gueméne penfao(44)	11.0391	19.0383	3.53549	14.3004	8.28843	13.2161	631	192	17.64	17.6	22	10.25	3	6	0
227	Trichobel	France 2	Gueméne penfao(44)	11.0391	19.0383	3.53549	14.3004	8.28843	13.2161	652	290	17052	23.4	22	11.5	2	6	0
228	Trichobel	France 2	Gueméne penfao(44)	11.0391	19.0383	3.53549	14.3004	8.28843	13.2161	671	250	15.23	21.9	22	12.61	2	6	0
229	Trichobel	France 2	Gueméne penfao(44)	11.0391	19.0383	3.53549	14.3004	8.28843	13.2161	682	295	17.98	16.4	22	10.39	2	6	0
230	Trichobel	France 2	Gueméne penfao(44)	11.0391	19.0383	3.53549	14.3004	8.28843	13.2161	694	310	18.37	35	22	13.44	2	6	0
231	Trichobel	France 2	Gueméne penfao(44)	11.0391	19.0383	3.53549	14.3004	8.28843	13.2161	703	272	14.75	16.9	22	10.43	2	6	0
232	Trichobel	France 2	Gueméne penfao(44)	11.0391	19.0383	3.53549	14.3004	8.28843	13.2161	709	285	17.35	11.1	22	9.6	3	6	0
233	Trichobel	France 2	Gueméne penfao(44)	11.0391	19.0383	3.53549	14.3004	8.28843	13.2161	729	290	17.57	35.3	22	13.74	3	6	0
234	Trichobel	France 2	Gueméne penfao(44)	11.0391	19.0383	3.53549	14.3004	8.28843	13.2161	743	288	16.94	27.4	22	12.3	3	6	0
235	Trichobel	France 2	Gueméne penfao(44)	11.0391	19.0383	3.53549	14.3004	8.28843	13.2161	789	280	16.98	17.3	22	10.96	3	6	1
236	Trichobel	France 2	Gueméne penfao(44)	11.0391	19.0383	3.53549	14.3004	8.28843	13.2161	799	250	14.02	17.5	22	9.42	2	6	0
237	Trichobel	France 2	Gueméne penfao(44)	11.0391	19.0383	3.53549	14.3004	8.28843	13.2161	816	176	9.77	14.2	22	8.46	2	6	0
274	Raspalje	France 2	Gueméne penfao(44)	11.0391	19.0383	3.53549	14.3004	8.28843	13.2161	10	220	11.62	18.5	22	10.99	3	6	0
275	Raspalje	France 2	Gueméne penfao(44)	11.0391	19.0383	3.53549	14.3004	8.28843	13.2161	24	225	12.81	16.2	22	11.06	3	6	0
276	Raspalje	France 2	Gueméne penfao(44)	11.0391	19.0383	3.53549	14.3004	8.28843	13.2161	32	238	11.59	20.2	22	10.94	3	6	0
277	Raspalje	France 2	Gueméne penfao(44)	11.0391	19.0383	3.53549	14.3004	8.28843	13.2161	52	176	8.38	22.9	22	12.23	2	6	0
278	Raspalje	France 2	Gueméne penfao(44)	11.0391	19.0383	3.53549	14.3004	8.28843	13.2161	65	228	11.75	13.5	22	10.5	2	6	0
279	Raspalje	France 2	Gueméne penfao(44)	11.0391	19.0383	3.53549	14.3004	8.28843	13.2161	84	230	12.92	11.4	22	9.58	2	6	0
280	Raspalje	France 2	Gueméne penfao(44)	11.0391	19.0383	3.53549	14.3004	8.28843	13.2161	97	240	12.53	11.1	22	10.78	2	6	0
281	Raspalje	France 2	Gueméne penfao(44)	11.0391	19.0383	3.53549	14.3004	8.28843	13.2161	116	235	11.74	11.7	22	10.85	2	6	0
282	Raspalje	France 2	Gueméne penfao(44)	11.0391	19.0383	3.53549	14.3004	8.28843	13.2161	124	225	15.2	9.6	22	8.66	2	6	0
283	Raspalje	France 2	Gueméne penfao(44)	11.0391	19.0383	3.53549	14.3004	8.28843	13.2161	133	242	12.72	13.9	22	9.22	2	6	0
284	Raspalje	France 2	Gueméne penfao(44)	11.0391	19.0383	3.53549	14.3004	8.28843	13.2161	147	208	9.63	11.7	22	8.92	1	6	0
285	Raspalje	France 2	Gueméne penfao(44)	11.0391	19.0383	3.53549	14.3004	8.28843	13.2161	154	231	11.64	27.5	22	12	3	6	0
286	Raspalje	France 2	Gueméne penfao(44)	11.0391	19.0383	3.53549	14.3004	8.28843	13.2161	179	250	13.63	11.4	22	9.5	3	6	0
287	Raspalje	France 2	Gueméne penfao(44)	11.0391	19.0383	3.53549	14.3004	8.28843	13.2161	198	228	11.49	15	22	9.28	1	6	1
288	Raspalje	France 2	Gueméne penfao(44)	11.0391	19.0383	3.53549	14.3004	8.28843	13.2161	217	265	12.28	16.5	22	10.33	2	6	1
289	Raspalje	France 2	Gueméne penfao(44)	11.0391	19.0383	3.53549	14.3004	8.28843	13.2161	231	250	11.4	12.1	22	9.5	3	6	0
290	Raspalje	France 2	Gueméne penfao(44)	11.0391	19.0383	3.53549	14.3004	8.28843	13.2161	256	250	12.04	14.9	22	10.16	2	6	0
291	Raspalje	France 2	Gueméne penfao(44)	11.0391	19.0383	3.53549	14.3004	8.28843	13.2161	269	255	11.95	12.3	22	9.64	2	6	0
292	Raspalje	France 2	Gueméne penfao(44)	11.0391	19.0383	3.53549	14.3004	8.28843	13.2161	282	265	13.9	19.5	22	10.35	2	6	0
293	Raspalje	France 2	Gueméne penfao(44)	11.0391	19.0383	3.53549	14.3004	8.28843	13.2161	300	270	15.68	14.4	22	9.45	2	6	0
294	Raspalje	France 2	Gueméne penfao(44)	11.0391	19.0383	3.53549	14.3004	8.28843	13.2161	311	223	16.78	15.6	22	10.15	2	6	0
295	Raspalje	France 2	Gueméne penfao(44)	11.0391	19.0383	3.53549	14.3004	8.28843	13.2161	328	272	16.26	13	22	9.36	2	6	0
296	Raspalje	France 2	Gueméne penfao(44)	11.0391	19.0383	3.53549	14.3004	8.28843	13.2161	342	260	13.92	19.8	22	10.78	3	6	0
297	Raspalje	France 2	Gueméne penfao(44)	11.0391	19.0383	3.53549	14.3004	8.28843	13.2161	356	285	15.11	10.8	22	8.71	2	6	0
298	Raspalje	France 2	Gueméne penfao(44)	11.0391	19.0383	3.53549	14.3004	8.28843	13.2161	374	210	9.21	17.5	22	9.51	2	6	0
299	Raspalje	France 2	Gueméne penfao(44)	11.0391	19.0383	3.53549	14.3004	8.28843	13.2161	393	255	12.44	23.1	22	11.27	2	6	0
300	Raspalje	France 2	Gueméne penfao(44)	11.0391	19.0383	3.53549	14.3004	8.28843	13.2161	404	249	12.82	11.5	22	7.89	2	6	0
301	Raspalje	France 2	Gueméne penfao(44)	11.0391	19.0383	3.53549	14.3004	8.28843	13.2161	417	248	12.56	18.1	22	10.06	2	6	0
302	Raspalje	France 2	Gueméne penfao(44)	11.0391	19.0383	3.53549	14.3004	8.28843	13.2161	436	234	10.26	17.2	22	11.22	0	6	0
303	Raspalje	France 2	Gueméne penfao(44)	11.0391	19.0383	3.53549	14.3004	8.28843	13.2161	455	258	13.28	14.3	22	8.44	2	6	0
304	Raspalje	France 2	Gueméne penfao(44)	11.0391	19.0383	3.53549	14.3004	8.28843	13.2161	468	292	16.06	19.1	22	10.97	3	6	0
305	Raspalje	France 2	Gueméne penfao(44)	11.0391	19.0383	3.53549	14.3004	8.28843	13.2161	483	262	12.21	12.5	22	9.45	2	6	0
306	Raspalje	France 2	Gueméne penfao(44)	11.0391	19.0383	3.53549	14.3004	8.28843	13.2161	499	251	13.22	19.4	22	10.44	2	6	0
307	Raspalje	France 2	Gueméne penfao(44)	11.0391	19.0383	3.53549	14.3004	8.28843	13.2161	507	260	15.18	15.2	22	8.85	2	6	0
308	Raspalje	France 2	Gueméne penfao(44)	11.0391	19.0383	3.53549	14.3004	8.28843	13.2161	534	235	13.91	21.3	22	11.09	1	6	0
309	Raspalje	France 2	Gueméne penfao(44)	11.0391	19.0383	3.53549	14.3004	8.28843	13.2161	545	182	9.3	13.7	22	8.05	2	6	0
310	Raspalje	France 2	Gueméne penfao(44)	11.0391	19.0383	3.53549	14.3004	8.28843	13.2161	559	260	12.76	20.1	22	10.2	2	6	0
311	Raspalje	France 2	Gueméne penfao(44)	11.0391	19.0383	3.53549	14.3004	8.28843	13.2161	576	222	10.54	22.8	22	11.26	2	6	0
312	Raspalje	France 2	Gueméne penfao(44)	11.0391	19.0383	3.53549	14.3004	8.28843	13.2161	589	265	12.51	9.3	22	7.63	2	6	0
313	Raspalje	France 2	Gueméne penfao(44)	11.0391	19.0383	3.53549	14.3004	8.28843	13.2161	612	224	9.42	24.5	22	11.08	1	6	0
314	Raspalje	France 2	Gueméne penfao(44)	11.0391	19.0383	3.53549	14.3004	8.28843	13.2161	628	265	13.34	17.1	22	10.76	2	6	0
315	Raspalje	France 2	Gueméne penfao(44)	11.0391	19.0383	3.53549	14.3004	8.28843	13.2161	638	260	13.71	15.1	22	10.29	2	6	0
316	Raspalje	France 2	Gueméne penfao(44)	11.0391	19.0383	3.53549	14.3004	8.28843	13.2161	658	292	15.7	16.6	22	11.05	1	6	0
317	Raspalje	France 2	Gueméne penfao(44)	11.0391	19.0383	3.53549	14.3004	8.28843	13.2161	673	225	11.22	12.8	22	9.33	1	6	0
318	Raspalje	France 2	Gueméne penfao(44)	11.0391	19.0383	3.53549	14.3004	8.28843	13.2161	748	228	12.71	15.1	22	9.56	2	6	0
319	Raspalje	France 2	Gueméne penfao(44)	11.0391	19.0383	3.53549	14.3004	8.28843	13.2161	767	210	10.46	12.1	22	8.08	2	6	0
320	Raspalje	France 2	Gueméne penfao(44)	11.0391	19.0383	3.53549	14.3004	8.28843	13.2161	772	238	13.11	9.1	22	8.68	2	6	0
321	Raspalje	France 2	Gueméne penfao(44)	11.0391	19.0383	3.53549	14.3004	8.28843	13.2161	796	275	13.63	12.8	22	9.06	1	6	0
322	Raspalje	France 2	Gueméne penfao(44)	11.0391	19.0383	3.53549	14.3004	8.28843	13.2161	808	261	14.84	14.1	22	9.31	3	6	0
399	Fritzy P.	France 2	Gueméne penfao(44)	11.0391	19.0383	3.53549	14.3004	8.28843	13.2161	12	210	11.87	22.3	22	12.39	3	6	0
400	Fritzy P.	France 2	Gueméne penfao(44)	11.0391	19.0383	3.53549	14.3004	8.28843	13.2161	31	240	12.13	22	22	12.16	3	6	0
401	Fritzy P.	France 2	Gueméne penfao(44)	11.0391	19.0383	3.53549	14.3004	8.28843	13.2161	43	245	11.9	12.7	22	9.27	3	6	1
402	Fritzy P.	France 2	Gueméne penfao(44)	11.0391	19.0383	3.53549	14.3004	8.28843	13.2161	60	215	11.96	14.3	22	10.95	3	6	0
403	Fritzy P.	France 2	Gueméne penfao(44)	11.0391	19.0383	3.53549	14.3004	8.28843	13.2161	77	221	11.56	15	22	10.48	3	6	0
404	Fritzy P.	France 2	Gueméne penfao(44)	11.0391	19.0383	3.53549	14.3004	8.28843	13.2161	95	250	12.24	20.2	22	12.31	3	6	1
405	Fritzy P.	France 2	Gueméne penfao(44)	11.0391	19.0383	3.53549	14.3004	8.28843	13.2161	106	270	14.25	39.8	22	14.75	3	6	1
406	Fritzy P.	France 2	Gueméne penfao(44)	11.0391	19.0383	3.53549	14.3004	8.28843	13.2161	128	277	15.34	20.1	22	11.56	3	6	1
407	Fritzy P.	France 2	Gueméne penfao(44)	11.0391	19.0383	3.53549	14.3004	8.28843	13.2161	139	239	14.98	19.4	22	10.84	2	6	0
408	Fritzy P.	France 2	Gueméne penfao(44)	11.0391	19.0383	3.53549	14.3004	8.28843	13.2161	160	230	16	34.2	22	13.75	3	6	0
409	Fritzy P.	France 2	Gueméne penfao(44)	11.0391	19.0383	3.53549	14.3004	8.28843	13.2161	172	280	15.02	51.3	22	16.65	3	6	0
410	Fritzy P.	France 2	Gueméne penfao(44)	11.0391	19.0383	3.53549	14.3004	8.28843	13.2161	192	248	13.96	31.5	22	13.36	3	6	0
411	Fritzy P.	France 2	Gueméne penfao(44)	11.0391	19.0383	3.53549	14.3004	8.28843	13.2161	202	280	14.25	25.4	22	11.9	3	6	0
412	Fritzy P.	France 2	Gueméne penfao(44)	11.0391	19.0383	3.53549	14.3004	8.28843	13.2161	222	259	14.23	43	22	14.56	3	6	1
413	Fritzy P.	France 2	Gueméne penfao(44)	11.0391	19.0383	3.53549	14.3004	8.28843	13.2161	243	230	12.64	29.5	22	13.07	3	6	1
414	Fritzy P.	France 2	Gueméne penfao(44)	11.0391	19.0383	3.53549	14.3004	8.28843	13.2161	258	260	13.53	15.7	22	10.1	2	6	0
415	Fritzy P.	France 2	Gueméne penfao(44)	11.0391	19.0383	3.53549	14.3004	8.28843	13.2161	278	285	15.14	34.9	22	13.8	3	6	0
416	Fritzy P.	France 2	Gueméne penfao(44)	11.0391	19.0383	3.53549	14.3004	8.28843	13.2161	292	251	13.98	39.4	22	14.98	3	6	1
417	Fritzy P.	France 2	Gueméne penfao(44)	11.0391	19.0383	3.53549	14.3004	8.28843	13.2161	310	289	14.35	15.5	22	10.33	3	6	0
418	Fritzy P.	France 2	Gueméne penfao(44)	11.0391	19.0383	3.53549	14.3004	8.28843	13.2161	321	270	15.11	24.6	22	12.19	2	6	0
419	Fritzy P.	France 2	Gueméne penfao(44)	11.0391	19.0383	3.53549	14.3004	8.28843	13.2161	334	273	14.78	28	22	12.43	3	6	0
420	Fritzy P.	France 2	Gueméne penfao(44)	11.0391	19.0383	3.53549	14.3004	8.28843	13.2161	350	275	14.36	23.4	22	12.2	2	6	0
421	Fritzy P.	France 2	Gueméne penfao(44)	11.0391	19.0383	3.53549	14.3004	8.28843	13.2161	360	265	14.37	26.1	22	12.3	2	6	0
422	Fritzy P.	France 2	Gueméne penfao(44)	11.0391	19.0383	3.53549	14.3004	8.28843	13.2161	388	194	9.75	11.6	22	8.76	3	6	0
423	Fritzy P.	France 2	Gueméne penfao(44)	11.0391	19.0383	3.53549	14.3004	8.28843	13.2161	402	200	11.19	20.1	22	10.88	3	6	1
424	Fritzy P.	France 2	Gueméne penfao(44)	11.0391	19.0383	3.53549	14.3004	8.28843	13.2161	415	266	13.69	22.6	22	11.97	3	6	0
425	Fritzy P.	France 2	Gueméne penfao(44)	11.0391	19.0383	3.53549	14.3004	8.28843	13.2161	424	232	13.6	38.2	22	14.59	3	6	0
426	Fritzy P.	France 2	Gueméne penfao(44)	11.0391	19.0383	3.53549	14.3004	8.28843	13.2161	438	224	11.57	19.1	22	10.99	2	6	0
427	Fritzy P.	France 2	Gueméne penfao(44)	11.0391	19.0383	3.53549	14.3004	8.28843	13.2161	456	240	13.48	16	22	10.24	2	6	0
428	Fritzy P.	France 2	Gueméne penfao(44)	11.0391	19.0383	3.53549	14.3004	8.28843	13.2161	475	273	14.8	26.1	22	12.53	3	6	0
429	Fritzy P.	France 2	Gueméne penfao(44)	11.0391	19.0383	3.53549	14.3004	8.28843	13.2161	493	143	16	22.2	22	13.09	2	6	0
430	Fritzy P.	France 2	Gueméne penfao(44)	11.0391	19.0383	3.53549	14.3004	8.28843	13.2161	502	275	15.09	37.8	22	14.84	3	6	0
431	Fritzy P.	France 2	Gueméne penfao(44)	11.0391	19.0383	3.53549	14.3004	8.28843	13.2161	513	245	13.58	22.8	22	11.86	3	6	1
432	Fritzy P.	France 2	Gueméne penfao(44)	11.0391	19.0383	3.53549	14.3004	8.28843	13.2161	526	220	12.6	41.9	22	15.47	3	6	0
433	Fritzy P.	France 2	Gueméne penfao(44)	11.0391	19.0383	3.53549	14.3004	8.28843	13.2161	543	278	16.52	15.4	22	10.39	3	6	0
434	Fritzy P.	France 2	Gueméne penfao(44)	11.0391	19.0383	3.53549	14.3004	8.28843	13.2161	558	200	11.22	29.1	22	13.19	3	6	0
435	Fritzy P.	France 2	Gueméne penfao(44)	11.0391	19.0383	3.53549	14.3004	8.28843	13.2161	568	243	13.31	16.7	22	10.7	3	6	0
436	Fritzy P.	France 2	Gueméne penfao(44)	11.0391	19.0383	3.53549	14.3004	8.28843	13.2161	587	220	16.88	25.6	22	12.88	2	6	0
437	Fritzy P.	France 2	Gueméne penfao(44)	11.0391	19.0383	3.53549	14.3004	8.28843	13.2161	622	195	12.21	13.6	22	9.6	3	6	0
438	Fritzy P.	France 2	Gueméne penfao(44)	11.0391	19.0383	3.53549	14.3004	8.28843	13.2161	634	255	14.37	23.7	22	12.1	3	6	0
439	Fritzy P.	France 2	Gueméne penfao(44)	11.0391	19.0383	3.53549	14.3004	8.28843	13.2161	669	280	15.57	27.5	22	13.01	3	6	0
440	Fritzy P.	France 2	Gueméne penfao(44)	11.0391	19.0383	3.53549	14.3004	8.28843	13.2161	678	215	13.44	17.6	22	10.98	3	6	0
441	Fritzy P.	France 2	Gueméne penfao(44)	11.0391	19.0383	3.53549	14.3004	8.28843	13.2161	691	260	13.5	27.7	22	12.71	3	6	0
442	Fritzy P.	France 2	Gueméne penfao(44)	11.0391	19.0383	3.53549	14.3004	8.28843	13.2161	711	232	13.4	19.1	22	11.54	3	6	0
443	Fritzy P.	France 2	Gueméne penfao(44)	11.0391	19.0383	3.53549	14.3004	8.28843	13.2161	724	287	14.97	27.8	22	12.48	3	6	0
444	Fritzy P.	France 2	Gueméne penfao(44)	11.0391	19.0383	3.53549	14.3004	8.28843	13.2161	746	225	12.61	19.6	22	11.81	2	6	0
445	Fritzy P.	France 2	Gueméne penfao(44)	11.0391	19.0383	3.53549	14.3004	8.28843	13.2161	769	268	15.4	19.6	22	11.46	2	6	0
446	Fritzy P.	France 2	Gueméne penfao(44)	11.0391	19.0383	3.53549	14.3004	8.28843	13.2161	786	278	15.61	22.5	22	11.47	2	6	0
493	Beaupré	France 2	Gueméne penfao(44)	11.0391	19.0383	3.53549	14.3004	8.28843	13.2161	6	15.1	211	12.8	22	9.59	3	6	0
494	Beaupré	France 2	Gueméne penfao(44)	11.0391	19.0383	3.53549	14.3004	8.28843	13.2161	20	15.3	192	9.66	22	10.93	3	6	0
495	Beaupré	France 2	Gueméne penfao(44)	11.0391	19.0383	3.53549	14.3004	8.28843	13.2161	40	19.8	255	12.58	22	10.79	3	6	0
496	Beaupré	France 2	Gueméne penfao(44)	11.0391	19.0383	3.53549	14.3004	8.28843	13.2161	53	10.3	242	11.91	22	8.86	2	6	0
497	Beaupré	France 2	Gueméne penfao(44)	11.0391	19.0383	3.53549	14.3004	8.28843	13.2161	75	18.7	218	10.42	22	11.39	3	6	0
498	Beaupré	France 2	Gueméne penfao(44)	11.0391	19.0383	3.53549	14.3004	8.28843	13.2161	94	11	200	9.45	22	9.41	2	6	0
499	Beaupré	France 2	Gueméne penfao(44)	11.0391	19.0383	3.53549	14.3004	8.28843	13.2161	109	32.9	260	12.05	22	12.98	2	6	0
500	Beaupré	France 2	Gueméne penfao(44)	11.0391	19.0383	3.53549	14.3004	8.28843	13.2161	120	25.7	217	8.08	22	13.5	3	6	0
501	Beaupré	France 2	Gueméne penfao(44)	11.0391	19.0383	3.53549	14.3004	8.28843	13.2161	140	11.9	146	5.84	22	9.28	1	6	0
502	Beaupré	France 2	Gueméne penfao(44)	11.0391	19.0383	3.53549	14.3004	8.28843	13.2161	159	13.2	220	10.69	22	10.02	2	6	0
503	Beaupré	France 2	Gueméne penfao(44)	11.0391	19.0383	3.53549	14.3004	8.28843	13.2161	166	17.5	163	6.33	22	10.98	2	6	0
504	Beaupré	France 2	Gueméne penfao(44)	11.0391	19.0383	3.53549	14.3004	8.28843	13.2161	181	10.3	220	10.78	22	8.91	2	6	0
505	Beaupré	France 2	Gueméne penfao(44)	11.0391	19.0383	3.53549	14.3004	8.28843	13.2161	207	35.3	210	9.38	22	13.75	2	6	0
506	Beaupré	France 2	Gueméne penfao(44)	11.0391	19.0383	3.53549	14.3004	8.28843	13.2161	226	14.9	158	10	22	11.21	2	6	0
507	Beaupré	France 2	Gueméne penfao(44)	11.0391	19.0383	3.53549	14.3004	8.28843	13.2161	245	15	262	12.45	22	9.23	2	6	0
508	Beaupré	France 2	Gueméne penfao(44)	11.0391	19.0383	3.53549	14.3004	8.28843	13.2161	270	20.7	245	11.36	22	12.88	2	6	0
509	Beaupré	France 2	Gueméne penfao(44)	11.0391	19.0383	3.53549	14.3004	8.28843	13.2161	288	13.9	276	12.24	22	10.23	3	6	0
510	Beaupré	France 2	Gueméne penfao(44)	11.0391	19.0383	3.53549	14.3004	8.28843	13.2161	312	11.7	228	11.07	22	9.98	2	6	0
511	Beaupré	France 2	Gueméne penfao(44)	11.0391	19.0383	3.53549	14.3004	8.28843	13.2161	325	22	250	11.18	22	10.71	2	6	0
512	Beaupré	France 2	Gueméne penfao(44)	11.0391	19.0383	3.53549	14.3004	8.28843	13.2161	348	14.9	148	4.59	22	10.03	2	6	0
513	Beaupré	France 2	Gueméne penfao(44)	11.0391	19.0383	3.53549	14.3004	8.28843	13.2161	376	14.3	265	11.74	22	9.72	2	6	0
514	Beaupré	France 2	Gueméne penfao(44)	11.0391	19.0383	3.53549	14.3004	8.28843	13.2161	392	22.6	175	9.54	22	11.6	1	6	0
515	Beaupré	France 2	Gueméne penfao(44)	11.0391	19.0383	3.53549	14.3004	8.28843	13.2161	410	10.8	187	8.58	22	9.85	2	6	0
516	Beaupré	France 2	Gueméne penfao(44)	11.0391	19.0383	3.53549	14.3004	8.28843	13.2161	429	10.3	252	1086	22	8.12	1	6	0
517	Beaupré	France 2	Gueméne penfao(44)	11.0391	19.0383	3.53549	14.3004	8.28843	13.2161	451	15.5	126	10.33	22	10.64	2	6	0
518	Beaupré	France 2	Gueméne penfao(44)	11.0391	19.0383	3.53549	14.3004	8.28843	13.2161	470	10.6	238	10.62	22	7.98	2	6	0
519	Beaupré	France 2	Gueméne penfao(44)	11.0391	19.0383	3.53549	14.3004	8.28843	13.2161	490	43	240	10.4	22	14.61	3	6	0
520	Beaupré	France 2	Gueméne penfao(44)	11.0391	19.0383	3.53549	14.3004	8.28843	13.2161	505	28.9	220	12.67	22	13.3	2	6	0
521	Beaupré	France 2	Gueméne penfao(44)	11.0391	19.0383	3.53549	14.3004	8.28843	13.2161	520	21.1	180	9.4	22	12.64	2	6	0
522	Beaupré	France 2	Gueméne penfao(44)	11.0391	19.0383	3.53549	14.3004	8.28843	13.2161	544	9.9	250	12.88	22	7.81	2	6	0
523	Beaupré	France 2	Gueméne penfao(44)	11.0391	19.0383	3.53549	14.3004	8.28843	13.2161	570	25.7	240	10.61	22	12.67	2	6	0
524	Beaupré	France 2	Gueméne penfao(44)	11.0391	19.0383	3.53549	14.3004	8.28843	13.2161	585	22.3	248	11.05	22	14.8	2	6	0
525	Beaupré	France 2	Gueméne penfao(44)	11.0391	19.0383	3.53549	14.3004	8.28843	13.2161	599	23.1	215	10.31	22	12.46	2	6	0
526	Beaupré	France 2	Gueméne penfao(44)	11.0391	19.0383	3.53549	14.3004	8.28843	13.2161	607	16.7	240	11.93	22	10.19	2	6	0
527	Beaupré	France 2	Gueméne penfao(44)	11.0391	19.0383	3.53549	14.3004	8.28843	13.2161	616	11.1	254	11.92	22	8.84	1	6	0
528	Beaupré	France 2	Gueméne penfao(44)	11.0391	19.0383	3.53549	14.3004	8.28843	13.2161	635	18.1	265	13.08	22	9.61	2	6	0
529	Beaupré	France 2	Gueméne penfao(44)	11.0391	19.0383	3.53549	14.3004	8.28843	13.2161	650	14.6	193	9.7	22	10.83	1	6	0
530	Beaupré	France 2	Gueméne penfao(44)	11.0391	19.0383	3.53549	14.3004	8.28843	13.2161	667	27.1	203	9.45	22	12.16	3	6	0
531	Beaupré	France 2	Gueméne penfao(44)	11.0391	19.0383	3.53549	14.3004	8.28843	13.2161	676	11	192	11.29	22	8.4	2	6	0
532	Beaupré	France 2	Gueméne penfao(44)	11.0391	19.0383	3.53549	14.3004	8.28843	13.2161	687	29.3	196	8.37	22	12.36	2	6	0
533	Beaupré	France 2	Gueméne penfao(44)	11.0391	19.0383	3.53549	14.3004	8.28843	13.2161	704	22.7	183	10.9	22	11.21	2	6	0
534	Beaupré	France 2	Gueméne penfao(44)	11.0391	19.0383	3.53549	14.3004	8.28843	13.2161	713	17.1	211	9.81	22	9.64	2	6	0
535	Beaupré	France 2	Gueméne penfao(44)	11.0391	19.0383	3.53549	14.3004	8.28843	13.2161	726	24.9	245	12.13	22	12.87	2	6	0
536	Beaupré	France 2	Gueméne penfao(44)	11.0391	19.0383	3.53549	14.3004	8.28843	13.2161	740	20.3	242	10.93	22	10.98	3	6	0
537	Beaupré	France 2	Gueméne penfao(44)	11.0391	19.0383	3.53549	14.3004	8.28843	13.2161	755	17.8	268	12.51	22	10.45	3	6	0
538	Beaupré	France 2	Gueméne penfao(44)	11.0391	19.0383	3.53549	14.3004	8.28843	13.2161	766	18.3	167	13.08	22	11.3	2	6	0
539	Beaupré	France 2	Gueméne penfao(44)	11.0391	19.0383	3.53549	14.3004	8.28843	13.2161	775	32.4	192	8.56	22	13.74	3	6	0
540	Beaupré	France 2	Gueméne penfao(44)	11.0391	19.0383	3.53549	14.3004	8.28843	13.2161	793	16.8	242	10.57	22	10.91	1	6	0
541	Beaupré	France 2	Gueméne penfao(44)	11.0391	19.0383	3.53549	14.3004	8.28843	13.2161	800	19.8	190	9.4	22	10.83	2	6	0
542	Beaupré	France 2	Gueméne penfao(44)	11.0391	19.0383	3.53549	14.3004	8.28843	13.2161	815	16.7	203	12.17	22	10.5	2	6	0
20	Unal	France 2	Gueméne penfao(44)	11.0391	19.0383	3.53549	14.3004	8.28843	13.2161	2	205	9.11	14.5	22	9.52	3	5	0
21	Unal	France 2	Gueméne penfao(44)	11.0391	19.0383	3.53549	14.3004	8.28843	13.2161	15	213	10.87	7.1	22	7.69	3	5	0
22	Unal	France 2	Gueméne penfao(44)	11.0391	19.0383	3.53549	14.3004	8.28843	13.2161	47	254	11.1	7.1	22	7.33	2	5	0
23	Unal	France 2	Gueméne penfao(44)	11.0391	19.0383	3.53549	14.3004	8.28843	13.2161	63	200	9.51	10.5	22	7.3	2	5	0
24	Unal	France 2	Gueméne penfao(44)	11.0391	19.0383	3.53549	14.3004	8.28843	13.2161	74	190	8.3	11.2	22	8.96	2	5	0
25	Unal	France 2	Gueméne penfao(44)	11.0391	19.0383	3.53549	14.3004	8.28843	13.2161	92	240	10.52	6.7	22	7.3	2	5	0
26	Unal	France 2	Gueméne penfao(44)	11.0391	19.0383	3.53549	14.3004	8.28843	13.2161	111	196	8.49	10.7	22	8.38	2	5	0
27	Unal	France 2	Gueméne penfao(44)	11.0391	19.0383	3.53549	14.3004	8.28843	13.2161	127	200	9.25	8.5	22	7.02	3	5	0
28	Unal	France 2	Gueméne penfao(44)	11.0391	19.0383	3.53549	14.3004	8.28843	13.2161	142	263	13.09	14.5	22	8.82	2	5	0
29	Unal	France 2	Gueméne penfao(44)	11.0391	19.0383	3.53549	14.3004	8.28843	13.2161	149	220	11.88	9.6	22	7.21	1	5	0
30	Unal	France 2	Gueméne penfao(44)	11.0391	19.0383	3.53549	14.3004	8.28843	13.2161	167	206	8.19	7.8	22	8.6	2	5	0
31	Unal	France 2	Gueméne penfao(44)	11.0391	19.0383	3.53549	14.3004	8.28843	13.2161	183	245	11.23	26	22	11.43	2	5	1
32	Unal	France 2	Gueméne penfao(44)	11.0391	19.0383	3.53549	14.3004	8.28843	13.2161	196	175	9.08	6.7	22	7.62	2	5	0
33	Unal	France 2	Gueméne penfao(44)	11.0391	19.0383	3.53549	14.3004	8.28843	13.2161	212	243	11.75	8.3	22	8.02	2	5	0
34	Unal	France 2	Gueméne penfao(44)	11.0391	19.0383	3.53549	14.3004	8.28843	13.2161	224	200	8.9	9.7	22	8.74	2	5	0
35	Unal	France 2	Gueméne penfao(44)	11.0391	19.0383	3.53549	14.3004	8.28843	13.2161	239	220	8.54	7.2	22	7.63	1	5	0
36	Unal	France 2	Gueméne penfao(44)	11.0391	19.0383	3.53549	14.3004	8.28843	13.2161	250	273	11.83	11.9	22	10.16	2	5	0
37	Unal	France 2	Gueméne penfao(44)	11.0391	19.0383	3.53549	14.3004	8.28843	13.2161	283	278	13.35	19.8	22	10.96	3	5	0
38	Unal	France 2	Gueméne penfao(44)	11.0391	19.0383	3.53549	14.3004	8.28843	13.2161	299	263	13.84	12.5	22	7.66	2	5	0
39	Unal	France 2	Gueméne penfao(44)	11.0391	19.0383	3.53549	14.3004	8.28843	13.2161	322	260	15.15	9.1	22	9.01	2	5	0
40	Unal	France 2	Gueméne penfao(44)	11.0391	19.0383	3.53549	14.3004	8.28843	13.2161	336	250	14.79	6.9	22	6.05	2	5	0
41	Unal	France 2	Gueméne penfao(44)	11.0391	19.0383	3.53549	14.3004	8.28843	13.2161	352	240	13.75	10.6	22	7.98	2	5	0
42	Unal	France 2	Gueméne penfao(44)	11.0391	19.0383	3.53549	14.3004	8.28843	13.2161	364	288	15	13.5	22	9.2	2	5	0
43	Unal	France 2	Gueméne penfao(44)	11.0391	19.0383	3.53549	14.3004	8.28843	13.2161	390	225	9.99	10.7	22	7.3	1	5	0
44	Unal	France 2	Gueméne penfao(44)	11.0391	19.0383	3.53549	14.3004	8.28843	13.2161	399	196	9.16	6.1	22	7.52	2	5	0
45	Unal	France 2	Gueméne penfao(44)	11.0391	19.0383	3.53549	14.3004	8.28843	13.2161	412	265	13.1	7.7	22	7.41	2	5	0
46	Unal	France 2	Gueméne penfao(44)	11.0391	19.0383	3.53549	14.3004	8.28843	13.2161	427	213	9.92	6.6	22	7.11	2	5	0
47	Unal	France 2	Gueméne penfao(44)	11.0391	19.0383	3.53549	14.3004	8.28843	13.2161	441	206	9.55	7.6	22	8.09	2	5	0
48	Unal	France 2	Gueméne penfao(44)	11.0391	19.0383	3.53549	14.3004	8.28843	13.2161	463	270	12.74	8.3	22	8.69	2	5	0
49	Unal	France 2	Gueméne penfao(44)	11.0391	19.0383	3.53549	14.3004	8.28843	13.2161	480	245	12.61	7.4	22	7.49	1	5	0
50	Unal	France 2	Gueméne penfao(44)	11.0391	19.0383	3.53549	14.3004	8.28843	13.2161	496	210	11.89	14.7	22	8.73	2	5	0
51	Unal	France 2	Gueméne penfao(44)	11.0391	19.0383	3.53549	14.3004	8.28843	13.2161	503	266	14.09	12.3	22	8.42	2	5	0
52	Unal	France 2	Gueméne penfao(44)	11.0391	19.0383	3.53549	14.3004	8.28843	13.2161	515	231	12.9	7.7	22	7.06	2	5	0
53	Unal	France 2	Gueméne penfao(44)	11.0391	19.0383	3.53549	14.3004	8.28843	13.2161	530	142	11.98	10.5	22	7.27	2	5	0
54	Unal	France 2	Gueméne penfao(44)	11.0391	19.0383	3.53549	14.3004	8.28843	13.2161	541	230	11.83	8.9	22	6.98	2	5	0
55	Unal	France 2	Gueméne penfao(44)	11.0391	19.0383	3.53549	14.3004	8.28843	13.2161	549	245	10.87	15.5	22	9	1	5	0
56	Unal	France 2	Gueméne penfao(44)	11.0391	19.0383	3.53549	14.3004	8.28843	13.2161	565	240	10.65	5.7	22	6.28	1	5	0
57	Unal	France 2	Gueméne penfao(44)	11.0391	19.0383	3.53549	14.3004	8.28843	13.2161	583	203	8.51	10.8	22	7.64	2	5	0
58	Unal	France 2	Gueméne penfao(44)	11.0391	19.0383	3.53549	14.3004	8.28843	13.2161	604	250	11.81	9.3	22	7.67	2	5	1
59	Unal	France 2	Gueméne penfao(44)	11.0391	19.0383	3.53549	14.3004	8.28843	13.2161	624	225	11.51	14.6	22	9.27	2	5	0
60	Unal	France 2	Gueméne penfao(44)	11.0391	19.0383	3.53549	14.3004	8.28843	13.2161	640	263	11.63	10.1	22	9.52	3	5	0
61	Unal	France 2	Gueméne penfao(44)	11.0391	19.0383	3.53549	14.3004	8.28843	13.2161	656	192	9.88	15.9	22	9.02	2	5	0
62	Unal	France 2	Gueméne penfao(44)	11.0391	19.0383	3.53549	14.3004	8.28843	13.2161	672	245	12.78	7.3	22	8.44	2	5	0
63	Unal	France 2	Gueméne penfao(44)	11.0391	19.0383	3.53549	14.3004	8.28843	13.2161	684	211	11.73	6.7	22	6.17	2	5	0
64	Unal	France 2	Gueméne penfao(44)	11.0391	19.0383	3.53549	14.3004	8.28843	13.2161	705	210	10.3	11.9	22	8.94	2	5	0
65	Unal	France 2	Gueméne penfao(44)	11.0391	19.0383	3.53549	14.3004	8.28843	13.2161	717	250	13.34	8.7	22	7.85	2	5	0
66	Unal	France 2	Gueméne penfao(44)	11.0391	19.0383	3.53549	14.3004	8.28843	13.2161	764	295	14.22	13.3	22	9.43	1	5	1
67	Unal	France 2	Gueméne penfao(44)	11.0391	19.0383	3.53549	14.3004	8.28843	13.2161	780	282	13.73	10.3	22	7.24	2	5	0
189	Trichobel	France 2	Gueméne penfao(44)	11.0391	19.0383	3.53549	14.3004	8.28843	13.2161	5	210	12.36	28.7	22	12.87	3	5	1
190	Trichobel	France 2	Gueméne penfao(44)	11.0391	19.0383	3.53549	14.3004	8.28843	13.2161	26	197	9.94	19.9	22	11.48	3	5	0
191	Trichobel	France 2	Gueméne penfao(44)	11.0391	19.0383	3.53549	14.3004	8.28843	13.2161	38	250	14.2	22	22	11.52	3	5	0
192	Trichobel	France 2	Gueméne penfao(44)	11.0391	19.0383	3.53549	14.3004	8.28843	13.2161	61	290	15.66	13.3	22	9.66	2	5	1
193	Trichobel	France 2	Gueméne penfao(44)	11.0391	19.0383	3.53549	14.3004	8.28843	13.2161	82	265	15	9.1	22	8.71	2	5	0
194	Trichobel	France 2	Gueméne penfao(44)	11.0391	19.0383	3.53549	14.3004	8.28843	13.2161	89	260	15.15	21.1	22	12.73	3	5	0
195	Trichobel	France 2	Gueméne penfao(44)	11.0391	19.0383	3.53549	14.3004	8.28843	13.2161	100	225	16.24	13.8	22	9.97	3	5	0
196	Trichobel	France 2	Gueméne penfao(44)	11.0391	19.0383	3.53549	14.3004	8.28843	13.2161	114	238	15.24	23.6	22	10.98	2	5	2
197	Trichobel	France 2	Gueméne penfao(44)	11.0391	19.0383	3.53549	14.3004	8.28843	13.2161	161	275	16.04	15.7	22	8.91	2	5	0
198	Trichobel	France 2	Gueméne penfao(44)	11.0391	19.0383	3.53549	14.3004	8.28843	13.2161	177	268	15.2	13.3	22	9.09	2	5	0
199	Trichobel	France 2	Gueméne penfao(44)	11.0391	19.0383	3.53549	14.3004	8.28843	13.2161	185	280	16.02	12.8	22	10.49	3	5	0
200	Trichobel	France 2	Gueméne penfao(44)	11.0391	19.0383	3.53549	14.3004	8.28843	13.2161	194	285	18.21	19.1	22	11.74	2	5	0
201	Trichobel	France 2	Gueméne penfao(44)	11.0391	19.0383	3.53549	14.3004	8.28843	13.2161	209	270	14.54	16.7	22	11.52	3	5	0
202	Trichobel	France 2	Gueméne penfao(44)	11.0391	19.0383	3.53549	14.3004	8.28843	13.2161	221	270	13.97	13.3	22	9.51	3	5	1
203	Trichobel	France 2	Gueméne penfao(44)	11.0391	19.0383	3.53549	14.3004	8.28843	13.2161	238	253	13.59	27.1	22	12.42	1	5	1
204	Trichobel	France 2	Gueméne penfao(44)	11.0391	19.0383	3.53549	14.3004	8.28843	13.2161	253	285	17.19	17.9	22	11.6	3	5	1
205	Trichobel	France 2	Gueméne penfao(44)	11.0391	19.0383	3.53549	14.3004	8.28843	13.2161	273	263	17	16.1	22	11.54	3	5	0
206	Trichobel	France 2	Gueméne penfao(44)	11.0391	19.0383	3.53549	14.3004	8.28843	13.2161	289	270	15.34	12.5	22	9.81	2	5	0
207	Trichobel	France 2	Gueméne penfao(44)	11.0391	19.0383	3.53549	14.3004	8.28843	13.2161	319	140	7.99	18.2	22	9.55	1	5	0
208	Trichobel	France 2	Gueméne penfao(44)	11.0391	19.0383	3.53549	14.3004	8.28843	13.2161	330	225	15.69	11.3	22	7.58	1	5	0
209	Trichobel	France 2	Gueméne penfao(44)	11.0391	19.0383	3.53549	14.3004	8.28843	13.2161	344	280	13.57	28.2	22	12.7	2	5	0
210	Trichobel	France 2	Gueméne penfao(44)	11.0391	19.0383	3.53549	14.3004	8.28843	13.2161	362	285	16.83	24.6	22	10.87	2	5	1
211	Trichobel	France 2	Gueméne penfao(44)	11.0391	19.0383	3.53549	14.3004	8.28843	13.2161	382	240	15	22.8	22	11.75	3	5	1
212	Trichobel	France 2	Gueméne penfao(44)	11.0391	19.0383	3.53549	14.3004	8.28843	13.2161	400	255	16.63	36.9	22	14.66	1	5	1
213	Trichobel	France 2	Gueméne penfao(44)	11.0391	19.0383	3.53549	14.3004	8.28843	13.2161	416	265	13.96	10.6	22	7.51	3	5	0
214	Trichobel	France 2	Gueméne penfao(44)	11.0391	19.0383	3.53549	14.3004	8.28843	13.2161	434	250	12.66	20.7	22	11.31	3	5	1
215	Trichobel	France 2	Gueméne penfao(44)	11.0391	19.0383	3.53549	14.3004	8.28843	13.2161	447	273	16.51	13.8	22	8.33	2	5	1
216	Trichobel	France 2	Gueméne penfao(44)	11.0391	19.0383	3.53549	14.3004	8.28843	13.2161	461	275	14.72	32.3	22	13.18	3	5	0
217	Trichobel	France 2	Gueméne penfao(44)	11.0391	19.0383	3.53549	14.3004	8.28843	13.2161	481	280	15.41	18.8	22	10.37	1	5	2
218	Trichobel	France 2	Gueméne penfao(44)	11.0391	19.0383	3.53549	14.3004	8.28843	13.2161	500	265	16.74	13.2	22	10.68	2	5	0
219	Trichobel	France 2	Gueméne penfao(44)	11.0391	19.0383	3.53549	14.3004	8.28843	13.2161	512	242	13.62	10	22	8.96	3	5	0
220	Trichobel	France 2	Gueméne penfao(44)	11.0391	19.0383	3.53549	14.3004	8.28843	13.2161	532	225	13.24	20.1	22	13.66	1	5	0
221	Trichobel	France 2	Gueméne penfao(44)	11.0391	19.0383	3.53549	14.3004	8.28843	13.2161	554	225	15.96	17.2	22	9.15	3	5	0
222	Trichobel	France 2	Gueméne penfao(44)	11.0391	19.0383	3.53549	14.3004	8.28843	13.2161	573	251	15.64	17.2	22	10.55	2	5	2
223	Trichobel	France 2	Gueméne penfao(44)	11.0391	19.0383	3.53549	14.3004	8.28843	13.2161	592	280	17.26	25.3	22	11.71	3	5	0
224	Trichobel	France 2	Gueméne penfao(44)	11.0391	19.0383	3.53549	14.3004	8.28843	13.2161	601	285	16.9	21.7	22	11.4	2	5	0
225	Trichobel	France 2	Gueméne penfao(44)	11.0391	19.0383	3.53549	14.3004	8.28843	13.2161	618	270	15.68	13	22	10.29	2	5	2
226	Trichobel	France 2	Gueméne penfao(44)	11.0391	19.0383	3.53549	14.3004	8.28843	13.2161	631	192	17.64	17.6	22	10.25	3	5	1
227	Trichobel	France 2	Gueméne penfao(44)	11.0391	19.0383	3.53549	14.3004	8.28843	13.2161	652	290	17052	23.4	22	11.5	2	5	1
228	Trichobel	France 2	Gueméne penfao(44)	11.0391	19.0383	3.53549	14.3004	8.28843	13.2161	671	250	15.23	21.9	22	12.61	2	5	0
229	Trichobel	France 2	Gueméne penfao(44)	11.0391	19.0383	3.53549	14.3004	8.28843	13.2161	682	295	17.98	16.4	22	10.39	2	5	1
230	Trichobel	France 2	Gueméne penfao(44)	11.0391	19.0383	3.53549	14.3004	8.28843	13.2161	694	310	18.37	35	22	13.44	2	5	1
231	Trichobel	France 2	Gueméne penfao(44)	11.0391	19.0383	3.53549	14.3004	8.28843	13.2161	703	272	14.75	16.9	22	10.43	2	5	0
232	Trichobel	France 2	Gueméne penfao(44)	11.0391	19.0383	3.53549	14.3004	8.28843	13.2161	709	285	17.35	11.1	22	9.6	3	5	1
233	Trichobel	France 2	Gueméne penfao(44)	11.0391	19.0383	3.53549	14.3004	8.28843	13.2161	729	290	17.57	35.3	22	13.74	3	5	0
234	Trichobel	France 2	Gueméne penfao(44)	11.0391	19.0383	3.53549	14.3004	8.28843	13.2161	743	288	16.94	27.4	22	12.3	3	5	1
235	Trichobel	France 2	Gueméne penfao(44)	11.0391	19.0383	3.53549	14.3004	8.28843	13.2161	789	280	16.98	17.3	22	10.96	3	5	2
236	Trichobel	France 2	Gueméne penfao(44)	11.0391	19.0383	3.53549	14.3004	8.28843	13.2161	799	250	14.02	17.5	22	9.42	2	5	0
237	Trichobel	France 2	Gueméne penfao(44)	11.0391	19.0383	3.53549	14.3004	8.28843	13.2161	816	176	9.77	14.2	22	8.46	2	5	0
274	Raspalje	France 2	Gueméne penfao(44)	11.0391	19.0383	3.53549	14.3004	8.28843	13.2161	10	220	11.62	18.5	22	10.99	3	5	0
275	Raspalje	France 2	Gueméne penfao(44)	11.0391	19.0383	3.53549	14.3004	8.28843	13.2161	24	225	12.81	16.2	22	11.06	3	5	0
276	Raspalje	France 2	Gueméne penfao(44)	11.0391	19.0383	3.53549	14.3004	8.28843	13.2161	32	238	11.59	20.2	22	10.94	3	5	1
277	Raspalje	France 2	Gueméne penfao(44)	11.0391	19.0383	3.53549	14.3004	8.28843	13.2161	52	176	8.38	22.9	22	12.23	2	5	0
278	Raspalje	France 2	Gueméne penfao(44)	11.0391	19.0383	3.53549	14.3004	8.28843	13.2161	65	228	11.75	13.5	22	10.5	2	5	0
279	Raspalje	France 2	Gueméne penfao(44)	11.0391	19.0383	3.53549	14.3004	8.28843	13.2161	84	230	12.92	11.4	22	9.58	2	5	1
280	Raspalje	France 2	Gueméne penfao(44)	11.0391	19.0383	3.53549	14.3004	8.28843	13.2161	97	240	12.53	11.1	22	10.78	2	5	2
281	Raspalje	France 2	Gueméne penfao(44)	11.0391	19.0383	3.53549	14.3004	8.28843	13.2161	116	235	11.74	11.7	22	10.85	2	5	0
282	Raspalje	France 2	Gueméne penfao(44)	11.0391	19.0383	3.53549	14.3004	8.28843	13.2161	124	225	15.2	9.6	22	8.66	2	5	0
283	Raspalje	France 2	Gueméne penfao(44)	11.0391	19.0383	3.53549	14.3004	8.28843	13.2161	133	242	12.72	13.9	22	9.22	2	5	1
284	Raspalje	France 2	Gueméne penfao(44)	11.0391	19.0383	3.53549	14.3004	8.28843	13.2161	147	208	9.63	11.7	22	8.92	1	5	0
285	Raspalje	France 2	Gueméne penfao(44)	11.0391	19.0383	3.53549	14.3004	8.28843	13.2161	154	231	11.64	27.5	22	12	3	5	0
286	Raspalje	France 2	Gueméne penfao(44)	11.0391	19.0383	3.53549	14.3004	8.28843	13.2161	179	250	13.63	11.4	22	9.5	3	5	0
287	Raspalje	France 2	Gueméne penfao(44)	11.0391	19.0383	3.53549	14.3004	8.28843	13.2161	198	228	11.49	15	22	9.28	1	5	2
288	Raspalje	France 2	Gueméne penfao(44)	11.0391	19.0383	3.53549	14.3004	8.28843	13.2161	217	265	12.28	16.5	22	10.33	2	5	2
289	Raspalje	France 2	Gueméne penfao(44)	11.0391	19.0383	3.53549	14.3004	8.28843	13.2161	231	250	11.4	12.1	22	9.5	3	5	0
290	Raspalje	France 2	Gueméne penfao(44)	11.0391	19.0383	3.53549	14.3004	8.28843	13.2161	256	250	12.04	14.9	22	10.16	2	5	0
291	Raspalje	France 2	Gueméne penfao(44)	11.0391	19.0383	3.53549	14.3004	8.28843	13.2161	269	255	11.95	12.3	22	9.64	2	5	0
292	Raspalje	France 2	Gueméne penfao(44)	11.0391	19.0383	3.53549	14.3004	8.28843	13.2161	282	265	13.9	19.5	22	10.35	2	5	1
293	Raspalje	France 2	Gueméne penfao(44)	11.0391	19.0383	3.53549	14.3004	8.28843	13.2161	300	270	15.68	14.4	22	9.45	2	5	0
294	Raspalje	France 2	Gueméne penfao(44)	11.0391	19.0383	3.53549	14.3004	8.28843	13.2161	311	223	16.78	15.6	22	10.15	2	5	0
295	Raspalje	France 2	Gueméne penfao(44)	11.0391	19.0383	3.53549	14.3004	8.28843	13.2161	328	272	16.26	13	22	9.36	2	5	0
296	Raspalje	France 2	Gueméne penfao(44)	11.0391	19.0383	3.53549	14.3004	8.28843	13.2161	342	260	13.92	19.8	22	10.78	3	5	0
297	Raspalje	France 2	Gueméne penfao(44)	11.0391	19.0383	3.53549	14.3004	8.28843	13.2161	356	285	15.11	10.8	22	8.71	2	5	0
298	Raspalje	France 2	Gueméne penfao(44)	11.0391	19.0383	3.53549	14.3004	8.28843	13.2161	374	210	9.21	17.5	22	9.51	2	5	0
299	Raspalje	France 2	Gueméne penfao(44)	11.0391	19.0383	3.53549	14.3004	8.28843	13.2161	393	255	12.44	23.1	22	11.27	2	5	0
300	Raspalje	France 2	Gueméne penfao(44)	11.0391	19.0383	3.53549	14.3004	8.28843	13.2161	404	249	12.82	11.5	22	7.89	2	5	0
301	Raspalje	France 2	Gueméne penfao(44)	11.0391	19.0383	3.53549	14.3004	8.28843	13.2161	417	248	12.56	18.1	22	10.06	2	5	1
302	Raspalje	France 2	Gueméne penfao(44)	11.0391	19.0383	3.53549	14.3004	8.28843	13.2161	436	234	10.26	17.2	22	11.22	0	5	0
303	Raspalje	France 2	Gueméne penfao(44)	11.0391	19.0383	3.53549	14.3004	8.28843	13.2161	455	258	13.28	14.3	22	8.44	2	5	1
304	Raspalje	France 2	Gueméne penfao(44)	11.0391	19.0383	3.53549	14.3004	8.28843	13.2161	468	292	16.06	19.1	22	10.97	3	5	0
305	Raspalje	France 2	Gueméne penfao(44)	11.0391	19.0383	3.53549	14.3004	8.28843	13.2161	483	262	12.21	12.5	22	9.45	2	5	1
306	Raspalje	France 2	Gueméne penfao(44)	11.0391	19.0383	3.53549	14.3004	8.28843	13.2161	499	251	13.22	19.4	22	10.44	2	5	0
307	Raspalje	France 2	Gueméne penfao(44)	11.0391	19.0383	3.53549	14.3004	8.28843	13.2161	507	260	15.18	15.2	22	8.85	2	5	0
308	Raspalje	France 2	Gueméne penfao(44)	11.0391	19.0383	3.53549	14.3004	8.28843	13.2161	534	235	13.91	21.3	22	11.09	1	5	0
309	Raspalje	France 2	Gueméne penfao(44)	11.0391	19.0383	3.53549	14.3004	8.28843	13.2161	545	182	9.3	13.7	22	8.05	2	5	1
310	Raspalje	France 2	Gueméne penfao(44)	11.0391	19.0383	3.53549	14.3004	8.28843	13.2161	559	260	12.76	20.1	22	10.2	2	5	1
311	Raspalje	France 2	Gueméne penfao(44)	11.0391	19.0383	3.53549	14.3004	8.28843	13.2161	576	222	10.54	22.8	22	11.26	2	5	0
312	Raspalje	France 2	Gueméne penfao(44)	11.0391	19.0383	3.53549	14.3004	8.28843	13.2161	589	265	12.51	9.3	22	7.63	2	5	0
313	Raspalje	France 2	Gueméne penfao(44)	11.0391	19.0383	3.53549	14.3004	8.28843	13.2161	612	224	9.42	24.5	22	11.08	1	5	0
314	Raspalje	France 2	Gueméne penfao(44)	11.0391	19.0383	3.53549	14.3004	8.28843	13.2161	628	265	13.34	17.1	22	10.76	2	5	0
315	Raspalje	France 2	Gueméne penfao(44)	11.0391	19.0383	3.53549	14.3004	8.28843	13.2161	638	260	13.71	15.1	22	10.29	2	5	0
316	Raspalje	France 2	Gueméne penfao(44)	11.0391	19.0383	3.53549	14.3004	8.28843	13.2161	658	292	15.7	16.6	22	11.05	1	5	1
317	Raspalje	France 2	Gueméne penfao(44)	11.0391	19.0383	3.53549	14.3004	8.28843	13.2161	673	225	11.22	12.8	22	9.33	1	5	0
318	Raspalje	France 2	Gueméne penfao(44)	11.0391	19.0383	3.53549	14.3004	8.28843	13.2161	748	228	12.71	15.1	22	9.56	2	5	0
319	Raspalje	France 2	Gueméne penfao(44)	11.0391	19.0383	3.53549	14.3004	8.28843	13.2161	767	210	10.46	12.1	22	8.08	2	5	0
320	Raspalje	France 2	Gueméne penfao(44)	11.0391	19.0383	3.53549	14.3004	8.28843	13.2161	772	238	13.11	9.1	22	8.68	2	5	1
321	Raspalje	France 2	Gueméne penfao(44)	11.0391	19.0383	3.53549	14.3004	8.28843	13.2161	796	275	13.63	12.8	22	9.06	1	5	1
322	Raspalje	France 2	Gueméne penfao(44)	11.0391	19.0383	3.53549	14.3004	8.28843	13.2161	808	261	14.84	14.1	22	9.31	3	5	0
399	Fritzy P.	France 2	Gueméne penfao(44)	11.0391	19.0383	3.53549	14.3004	8.28843	13.2161	12	210	11.87	22.3	22	12.39	3	5	0
400	Fritzy P.	France 2	Gueméne penfao(44)	11.0391	19.0383	3.53549	14.3004	8.28843	13.2161	31	240	12.13	22	22	12.16	3	5	1
401	Fritzy P.	France 2	Gueméne penfao(44)	11.0391	19.0383	3.53549	14.3004	8.28843	13.2161	43	245	11.9	12.7	22	9.27	3	5	1
402	Fritzy P.	France 2	Gueméne penfao(44)	11.0391	19.0383	3.53549	14.3004	8.28843	13.2161	60	215	11.96	14.3	22	10.95	3	5	1
403	Fritzy P.	France 2	Gueméne penfao(44)	11.0391	19.0383	3.53549	14.3004	8.28843	13.2161	77	221	11.56	15	22	10.48	3	5	1
404	Fritzy P.	France 2	Gueméne penfao(44)	11.0391	19.0383	3.53549	14.3004	8.28843	13.2161	95	250	12.24	20.2	22	12.31	3	5	1
405	Fritzy P.	France 2	Gueméne penfao(44)	11.0391	19.0383	3.53549	14.3004	8.28843	13.2161	106	270	14.25	39.8	22	14.75	3	5	2
406	Fritzy P.	France 2	Gueméne penfao(44)	11.0391	19.0383	3.53549	14.3004	8.28843	13.2161	128	277	15.34	20.1	22	11.56	3	5	1
407	Fritzy P.	France 2	Gueméne penfao(44)	11.0391	19.0383	3.53549	14.3004	8.28843	13.2161	139	239	14.98	19.4	22	10.84	2	5	0
408	Fritzy P.	France 2	Gueméne penfao(44)	11.0391	19.0383	3.53549	14.3004	8.28843	13.2161	160	230	16	34.2	22	13.75	3	5	1
409	Fritzy P.	France 2	Gueméne penfao(44)	11.0391	19.0383	3.53549	14.3004	8.28843	13.2161	172	280	15.02	51.3	22	16.65	3	5	0
410	Fritzy P.	France 2	Gueméne penfao(44)	11.0391	19.0383	3.53549	14.3004	8.28843	13.2161	192	248	13.96	31.5	22	13.36	3	5	1
411	Fritzy P.	France 2	Gueméne penfao(44)	11.0391	19.0383	3.53549	14.3004	8.28843	13.2161	202	280	14.25	25.4	22	11.9	3	5	2
412	Fritzy P.	France 2	Gueméne penfao(44)	11.0391	19.0383	3.53549	14.3004	8.28843	13.2161	222	259	14.23	43	22	14.56	3	5	1
413	Fritzy P.	France 2	Gueméne penfao(44)	11.0391	19.0383	3.53549	14.3004	8.28843	13.2161	243	230	12.64	29.5	22	13.07	3	5	1
414	Fritzy P.	France 2	Gueméne penfao(44)	11.0391	19.0383	3.53549	14.3004	8.28843	13.2161	258	260	13.53	15.7	22	10.1	2	5	1
415	Fritzy P.	France 2	Gueméne penfao(44)	11.0391	19.0383	3.53549	14.3004	8.28843	13.2161	278	285	15.14	34.9	22	13.8	3	5	1
416	Fritzy P.	France 2	Gueméne penfao(44)	11.0391	19.0383	3.53549	14.3004	8.28843	13.2161	292	251	13.98	39.4	22	14.98	3	5	1
417	Fritzy P.	France 2	Gueméne penfao(44)	11.0391	19.0383	3.53549	14.3004	8.28843	13.2161	310	289	14.35	15.5	22	10.33	3	5	1
418	Fritzy P.	France 2	Gueméne penfao(44)	11.0391	19.0383	3.53549	14.3004	8.28843	13.2161	321	270	15.11	24.6	22	12.19	2	5	1
419	Fritzy P.	France 2	Gueméne penfao(44)	11.0391	19.0383	3.53549	14.3004	8.28843	13.2161	334	273	14.78	28	22	12.43	3	5	0
420	Fritzy P.	France 2	Gueméne penfao(44)	11.0391	19.0383	3.53549	14.3004	8.28843	13.2161	350	275	14.36	23.4	22	12.2	2	5	1
421	Fritzy P.	France 2	Gueméne penfao(44)	11.0391	19.0383	3.53549	14.3004	8.28843	13.2161	360	265	14.37	26.1	22	12.3	2	5	0
422	Fritzy P.	France 2	Gueméne penfao(44)	11.0391	19.0383	3.53549	14.3004	8.28843	13.2161	388	194	9.75	11.6	22	8.76	3	5	1
423	Fritzy P.	France 2	Gueméne penfao(44)	11.0391	19.0383	3.53549	14.3004	8.28843	13.2161	402	200	11.19	20.1	22	10.88	3	5	1
424	Fritzy P.	France 2	Gueméne penfao(44)	11.0391	19.0383	3.53549	14.3004	8.28843	13.2161	415	266	13.69	22.6	22	11.97	3	5	1
425	Fritzy P.	France 2	Gueméne penfao(44)	11.0391	19.0383	3.53549	14.3004	8.28843	13.2161	424	232	13.6	38.2	22	14.59	3	5	0
426	Fritzy P.	France 2	Gueméne penfao(44)	11.0391	19.0383	3.53549	14.3004	8.28843	13.2161	438	224	11.57	19.1	22	10.99	2	5	1
427	Fritzy P.	France 2	Gueméne penfao(44)	11.0391	19.0383	3.53549	14.3004	8.28843	13.2161	456	240	13.48	16	22	10.24	2	5	1
428	Fritzy P.	France 2	Gueméne penfao(44)	11.0391	19.0383	3.53549	14.3004	8.28843	13.2161	475	273	14.8	26.1	22	12.53	3	5	0
429	Fritzy P.	France 2	Gueméne penfao(44)	11.0391	19.0383	3.53549	14.3004	8.28843	13.2161	493	143	16	22.2	22	13.09	2	5	0
430	Fritzy P.	France 2	Gueméne penfao(44)	11.0391	19.0383	3.53549	14.3004	8.28843	13.2161	502	275	15.09	37.8	22	14.84	3	5	0
431	Fritzy P.	France 2	Gueméne penfao(44)	11.0391	19.0383	3.53549	14.3004	8.28843	13.2161	513	245	13.58	22.8	22	11.86	3	5	1
432	Fritzy P.	France 2	Gueméne penfao(44)	11.0391	19.0383	3.53549	14.3004	8.28843	13.2161	526	220	12.6	41.9	22	15.47	3	5	1
433	Fritzy P.	France 2	Gueméne penfao(44)	11.0391	19.0383	3.53549	14.3004	8.28843	13.2161	543	278	16.52	15.4	22	10.39	3	5	1
434	Fritzy P.	France 2	Gueméne penfao(44)	11.0391	19.0383	3.53549	14.3004	8.28843	13.2161	558	200	11.22	29.1	22	13.19	3	5	1
435	Fritzy P.	France 2	Gueméne penfao(44)	11.0391	19.0383	3.53549	14.3004	8.28843	13.2161	568	243	13.31	16.7	22	10.7	3	5	1
436	Fritzy P.	France 2	Gueméne penfao(44)	11.0391	19.0383	3.53549	14.3004	8.28843	13.2161	587	220	16.88	25.6	22	12.88	2	5	0
437	Fritzy P.	France 2	Gueméne penfao(44)	11.0391	19.0383	3.53549	14.3004	8.28843	13.2161	622	195	12.21	13.6	22	9.6	3	5	1
438	Fritzy P.	France 2	Gueméne penfao(44)	11.0391	19.0383	3.53549	14.3004	8.28843	13.2161	634	255	14.37	23.7	22	12.1	3	5	2
439	Fritzy P.	France 2	Gueméne penfao(44)	11.0391	19.0383	3.53549	14.3004	8.28843	13.2161	669	280	15.57	27.5	22	13.01	3	5	1
440	Fritzy P.	France 2	Gueméne penfao(44)	11.0391	19.0383	3.53549	14.3004	8.28843	13.2161	678	215	13.44	17.6	22	10.98	3	5	2
441	Fritzy P.	France 2	Gueméne penfao(44)	11.0391	19.0383	3.53549	14.3004	8.28843	13.2161	691	260	13.5	27.7	22	12.71	3	5	0
442	Fritzy P.	France 2	Gueméne penfao(44)	11.0391	19.0383	3.53549	14.3004	8.28843	13.2161	711	232	13.4	19.1	22	11.54	3	5	1
443	Fritzy P.	France 2	Gueméne penfao(44)	11.0391	19.0383	3.53549	14.3004	8.28843	13.2161	724	287	14.97	27.8	22	12.48	3	5	1
444	Fritzy P.	France 2	Gueméne penfao(44)	11.0391	19.0383	3.53549	14.3004	8.28843	13.2161	746	225	12.61	19.6	22	11.81	2	5	0
445	Fritzy P.	France 2	Gueméne penfao(44)	11.0391	19.0383	3.53549	14.3004	8.28843	13.2161	769	268	15.4	19.6	22	11.46	2	5	2
446	Fritzy P.	France 2	Gueméne penfao(44)	11.0391	19.0383	3.53549	14.3004	8.28843	13.2161	786	278	15.61	22.5	22	11.47	2	5	0
493	Beaupré	France 2	Gueméne penfao(44)	11.0391	19.0383	3.53549	14.3004	8.28843	13.2161	6	15.1	211	12.8	22	9.59	3	5	0
494	Beaupré	France 2	Gueméne penfao(44)	11.0391	19.0383	3.53549	14.3004	8.28843	13.2161	20	15.3	192	9.66	22	10.93	3	5	0
495	Beaupré	France 2	Gueméne penfao(44)	11.0391	19.0383	3.53549	14.3004	8.28843	13.2161	40	19.8	255	12.58	22	10.79	3	5	0
496	Beaupré	France 2	Gueméne penfao(44)	11.0391	19.0383	3.53549	14.3004	8.28843	13.2161	53	10.3	242	11.91	22	8.86	2	5	0
497	Beaupré	France 2	Gueméne penfao(44)	11.0391	19.0383	3.53549	14.3004	8.28843	13.2161	75	18.7	218	10.42	22	11.39	3	5	1
498	Beaupré	France 2	Gueméne penfao(44)	11.0391	19.0383	3.53549	14.3004	8.28843	13.2161	94	11	200	9.45	22	9.41	2	5	0
499	Beaupré	France 2	Gueméne penfao(44)	11.0391	19.0383	3.53549	14.3004	8.28843	13.2161	109	32.9	260	12.05	22	12.98	2	5	0
500	Beaupré	France 2	Gueméne penfao(44)	11.0391	19.0383	3.53549	14.3004	8.28843	13.2161	120	25.7	217	8.08	22	13.5	3	5	0
501	Beaupré	France 2	Gueméne penfao(44)	11.0391	19.0383	3.53549	14.3004	8.28843	13.2161	140	11.9	146	5.84	22	9.28	1	5	0
502	Beaupré	France 2	Gueméne penfao(44)	11.0391	19.0383	3.53549	14.3004	8.28843	13.2161	159	13.2	220	10.69	22	10.02	2	5	0
503	Beaupré	France 2	Gueméne penfao(44)	11.0391	19.0383	3.53549	14.3004	8.28843	13.2161	166	17.5	163	6.33	22	10.98	2	5	0
504	Beaupré	France 2	Gueméne penfao(44)	11.0391	19.0383	3.53549	14.3004	8.28843	13.2161	181	10.3	220	10.78	22	8.91	2	5	0
505	Beaupré	France 2	Gueméne penfao(44)	11.0391	19.0383	3.53549	14.3004	8.28843	13.2161	207	35.3	210	9.38	22	13.75	2	5	0
506	Beaupré	France 2	Gueméne penfao(44)	11.0391	19.0383	3.53549	14.3004	8.28843	13.2161	226	14.9	158	10	22	11.21	2	5	0
507	Beaupré	France 2	Gueméne penfao(44)	11.0391	19.0383	3.53549	14.3004	8.28843	13.2161	245	15	262	12.45	22	9.23	2	5	0
508	Beaupré	France 2	Gueméne penfao(44)	11.0391	19.0383	3.53549	14.3004	8.28843	13.2161	270	20.7	245	11.36	22	12.88	2	5	0
509	Beaupré	France 2	Gueméne penfao(44)	11.0391	19.0383	3.53549	14.3004	8.28843	13.2161	288	13.9	276	12.24	22	10.23	3	5	0
510	Beaupré	France 2	Gueméne penfao(44)	11.0391	19.0383	3.53549	14.3004	8.28843	13.2161	312	11.7	228	11.07	22	9.98	2	5	0
511	Beaupré	France 2	Gueméne penfao(44)	11.0391	19.0383	3.53549	14.3004	8.28843	13.2161	325	22	250	11.18	22	10.71	2	5	0
512	Beaupré	France 2	Gueméne penfao(44)	11.0391	19.0383	3.53549	14.3004	8.28843	13.2161	348	14.9	148	4.59	22	10.03	2	5	0
513	Beaupré	France 2	Gueméne penfao(44)	11.0391	19.0383	3.53549	14.3004	8.28843	13.2161	376	14.3	265	11.74	22	9.72	2	5	0
514	Beaupré	France 2	Gueméne penfao(44)	11.0391	19.0383	3.53549	14.3004	8.28843	13.2161	392	22.6	175	9.54	22	11.6	1	5	0
515	Beaupré	France 2	Gueméne penfao(44)	11.0391	19.0383	3.53549	14.3004	8.28843	13.2161	410	10.8	187	8.58	22	9.85	2	5	0
516	Beaupré	France 2	Gueméne penfao(44)	11.0391	19.0383	3.53549	14.3004	8.28843	13.2161	429	10.3	252	1086	22	8.12	1	5	0
517	Beaupré	France 2	Gueméne penfao(44)	11.0391	19.0383	3.53549	14.3004	8.28843	13.2161	451	15.5	126	10.33	22	10.64	2	5	0
518	Beaupré	France 2	Gueméne penfao(44)	11.0391	19.0383	3.53549	14.3004	8.28843	13.2161	470	10.6	238	10.62	22	7.98	2	5	0
519	Beaupré	France 2	Gueméne penfao(44)	11.0391	19.0383	3.53549	14.3004	8.28843	13.2161	490	43	240	10.4	22	14.61	3	5	0
520	Beaupré	France 2	Gueméne penfao(44)	11.0391	19.0383	3.53549	14.3004	8.28843	13.2161	505	28.9	220	12.67	22	13.3	2	5	0
521	Beaupré	France 2	Gueméne penfao(44)	11.0391	19.0383	3.53549	14.3004	8.28843	13.2161	520	21.1	180	9.4	22	12.64	2	5	0
522	Beaupré	France 2	Gueméne penfao(44)	11.0391	19.0383	3.53549	14.3004	8.28843	13.2161	544	9.9	250	12.88	22	7.81	2	5	0
523	Beaupré	France 2	Gueméne penfao(44)	11.0391	19.0383	3.53549	14.3004	8.28843	13.2161	570	25.7	240	10.61	22	12.67	2	5	0
524	Beaupré	France 2	Gueméne penfao(44)	11.0391	19.0383	3.53549	14.3004	8.28843	13.2161	585	22.3	248	11.05	22	14.8	2	5	0
525	Beaupré	France 2	Gueméne penfao(44)	11.0391	19.0383	3.53549	14.3004	8.28843	13.2161	599	23.1	215	10.31	22	12.46	2	5	0
526	Beaupré	France 2	Gueméne penfao(44)	11.0391	19.0383	3.53549	14.3004	8.28843	13.2161	607	16.7	240	11.93	22	10.19	2	5	0
527	Beaupré	France 2	Gueméne penfao(44)	11.0391	19.0383	3.53549	14.3004	8.28843	13.2161	616	11.1	254	11.92	22	8.84	1	5	0
528	Beaupré	France 2	Gueméne penfao(44)	11.0391	19.0383	3.53549	14.3004	8.28843	13.2161	635	18.1	265	13.08	22	9.61	2	5	0
529	Beaupré	France 2	Gueméne penfao(44)	11.0391	19.0383	3.53549	14.3004	8.28843	13.2161	650	14.6	193	9.7	22	10.83	1	5	0
530	Beaupré	France 2	Gueméne penfao(44)	11.0391	19.0383	3.53549	14.3004	8.28843	13.2161	667	27.1	203	9.45	22	12.16	3	5	0
531	Beaupré	France 2	Gueméne penfao(44)	11.0391	19.0383	3.53549	14.3004	8.28843	13.2161	676	11	192	11.29	22	8.4	2	5	0
532	Beaupré	France 2	Gueméne penfao(44)	11.0391	19.0383	3.53549	14.3004	8.28843	13.2161	687	29.3	196	8.37	22	12.36	2	5	0
533	Beaupré	France 2	Gueméne penfao(44)	11.0391	19.0383	3.53549	14.3004	8.28843	13.2161	704	22.7	183	10.9	22	11.21	2	5	0
534	Beaupré	France 2	Gueméne penfao(44)	11.0391	19.0383	3.53549	14.3004	8.28843	13.2161	713	17.1	211	9.81	22	9.64	2	5	0
535	Beaupré	France 2	Gueméne penfao(44)	11.0391	19.0383	3.53549	14.3004	8.28843	13.2161	726	24.9	245	12.13	22	12.87	2	5	0
536	Beaupré	France 2	Gueméne penfao(44)	11.0391	19.0383	3.53549	14.3004	8.28843	13.2161	740	20.3	242	10.93	22	10.98	3	5	0
537	Beaupré	France 2	Gueméne penfao(44)	11.0391	19.0383	3.53549	14.3004	8.28843	13.2161	755	17.8	268	12.51	22	10.45	3	5	0
538	Beaupré	France 2	Gueméne penfao(44)	11.0391	19.0383	3.53549	14.3004	8.28843	13.2161	766	18.3	167	13.08	22	11.3	2	5	0
539	Beaupré	France 2	Gueméne penfao(44)	11.0391	19.0383	3.53549	14.3004	8.28843	13.2161	775	32.4	192	8.56	22	13.74	3	5	0
540	Beaupré	France 2	Gueméne penfao(44)	11.0391	19.0383	3.53549	14.3004	8.28843	13.2161	793	16.8	242	10.57	22	10.91	1	5	0
541	Beaupré	France 2	Gueméne penfao(44)	11.0391	19.0383	3.53549	14.3004	8.28843	13.2161	800	19.8	190	9.4	22	10.83	2	5	0
542	Beaupré	France 2	Gueméne penfao(44)	11.0391	19.0383	3.53549	14.3004	8.28843	13.2161	815	16.7	203	12.17	22	10.5	2	5	0
20	Unal	France 2	Gueméne penfao(44)	11.0391	19.0383	3.53549	14.3004	8.28843	13.2161	2	205	9.11	14.5	22	9.52	3	4	1
21	Unal	France 2	Gueméne penfao(44)	11.0391	19.0383	3.53549	14.3004	8.28843	13.2161	15	213	10.87	7.1	22	7.69	3	4	0
22	Unal	France 2	Gueméne penfao(44)	11.0391	19.0383	3.53549	14.3004	8.28843	13.2161	47	254	11.1	7.1	22	7.33	2	4	1
23	Unal	France 2	Gueméne penfao(44)	11.0391	19.0383	3.53549	14.3004	8.28843	13.2161	63	200	9.51	10.5	22	7.3	2	4	0
24	Unal	France 2	Gueméne penfao(44)	11.0391	19.0383	3.53549	14.3004	8.28843	13.2161	74	190	8.3	11.2	22	8.96	2	4	0
25	Unal	France 2	Gueméne penfao(44)	11.0391	19.0383	3.53549	14.3004	8.28843	13.2161	92	240	10.52	6.7	22	7.3	2	4	0
26	Unal	France 2	Gueméne penfao(44)	11.0391	19.0383	3.53549	14.3004	8.28843	13.2161	111	196	8.49	10.7	22	8.38	2	4	0
27	Unal	France 2	Gueméne penfao(44)	11.0391	19.0383	3.53549	14.3004	8.28843	13.2161	127	200	9.25	8.5	22	7.02	3	4	1
28	Unal	France 2	Gueméne penfao(44)	11.0391	19.0383	3.53549	14.3004	8.28843	13.2161	142	263	13.09	14.5	22	8.82	2	4	2
29	Unal	France 2	Gueméne penfao(44)	11.0391	19.0383	3.53549	14.3004	8.28843	13.2161	149	220	11.88	9.6	22	7.21	1	4	1
30	Unal	France 2	Gueméne penfao(44)	11.0391	19.0383	3.53549	14.3004	8.28843	13.2161	167	206	8.19	7.8	22	8.6	2	4	0
31	Unal	France 2	Gueméne penfao(44)	11.0391	19.0383	3.53549	14.3004	8.28843	13.2161	183	245	11.23	26	22	11.43	2	4	2
32	Unal	France 2	Gueméne penfao(44)	11.0391	19.0383	3.53549	14.3004	8.28843	13.2161	196	175	9.08	6.7	22	7.62	2	4	0
33	Unal	France 2	Gueméne penfao(44)	11.0391	19.0383	3.53549	14.3004	8.28843	13.2161	212	243	11.75	8.3	22	8.02	2	4	0
34	Unal	France 2	Gueméne penfao(44)	11.0391	19.0383	3.53549	14.3004	8.28843	13.2161	224	200	8.9	9.7	22	8.74	2	4	0
35	Unal	France 2	Gueméne penfao(44)	11.0391	19.0383	3.53549	14.3004	8.28843	13.2161	239	220	8.54	7.2	22	7.63	1	4	1
36	Unal	France 2	Gueméne penfao(44)	11.0391	19.0383	3.53549	14.3004	8.28843	13.2161	250	273	11.83	11.9	22	10.16	2	4	2
37	Unal	France 2	Gueméne penfao(44)	11.0391	19.0383	3.53549	14.3004	8.28843	13.2161	283	278	13.35	19.8	22	10.96	3	4	1
38	Unal	France 2	Gueméne penfao(44)	11.0391	19.0383	3.53549	14.3004	8.28843	13.2161	299	263	13.84	12.5	22	7.66	2	4	0
39	Unal	France 2	Gueméne penfao(44)	11.0391	19.0383	3.53549	14.3004	8.28843	13.2161	322	260	15.15	9.1	22	9.01	2	4	0
40	Unal	France 2	Gueméne penfao(44)	11.0391	19.0383	3.53549	14.3004	8.28843	13.2161	336	250	14.79	6.9	22	6.05	2	4	0
41	Unal	France 2	Gueméne penfao(44)	11.0391	19.0383	3.53549	14.3004	8.28843	13.2161	352	240	13.75	10.6	22	7.98	2	4	0
42	Unal	France 2	Gueméne penfao(44)	11.0391	19.0383	3.53549	14.3004	8.28843	13.2161	364	288	15	13.5	22	9.2	2	4	1
43	Unal	France 2	Gueméne penfao(44)	11.0391	19.0383	3.53549	14.3004	8.28843	13.2161	390	225	9.99	10.7	22	7.3	1	4	0
44	Unal	France 2	Gueméne penfao(44)	11.0391	19.0383	3.53549	14.3004	8.28843	13.2161	399	196	9.16	6.1	22	7.52	2	4	0
45	Unal	France 2	Gueméne penfao(44)	11.0391	19.0383	3.53549	14.3004	8.28843	13.2161	412	265	13.1	7.7	22	7.41	2	4	0
46	Unal	France 2	Gueméne penfao(44)	11.0391	19.0383	3.53549	14.3004	8.28843	13.2161	427	213	9.92	6.6	22	7.11	2	4	0
47	Unal	France 2	Gueméne penfao(44)	11.0391	19.0383	3.53549	14.3004	8.28843	13.2161	441	206	9.55	7.6	22	8.09	2	4	0
48	Unal	France 2	Gueméne penfao(44)	11.0391	19.0383	3.53549	14.3004	8.28843	13.2161	463	270	12.74	8.3	22	8.69	2	4	0
49	Unal	France 2	Gueméne penfao(44)	11.0391	19.0383	3.53549	14.3004	8.28843	13.2161	480	245	12.61	7.4	22	7.49	1	4	0
50	Unal	France 2	Gueméne penfao(44)	11.0391	19.0383	3.53549	14.3004	8.28843	13.2161	496	210	11.89	14.7	22	8.73	2	4	0
51	Unal	France 2	Gueméne penfao(44)	11.0391	19.0383	3.53549	14.3004	8.28843	13.2161	503	266	14.09	12.3	22	8.42	2	4	1
52	Unal	France 2	Gueméne penfao(44)	11.0391	19.0383	3.53549	14.3004	8.28843	13.2161	515	231	12.9	7.7	22	7.06	2	4	0
53	Unal	France 2	Gueméne penfao(44)	11.0391	19.0383	3.53549	14.3004	8.28843	13.2161	530	142	11.98	10.5	22	7.27	2	4	0
54	Unal	France 2	Gueméne penfao(44)	11.0391	19.0383	3.53549	14.3004	8.28843	13.2161	541	230	11.83	8.9	22	6.98	2	4	0
55	Unal	France 2	Gueméne penfao(44)	11.0391	19.0383	3.53549	14.3004	8.28843	13.2161	549	245	10.87	15.5	22	9	1	4	0
56	Unal	France 2	Gueméne penfao(44)	11.0391	19.0383	3.53549	14.3004	8.28843	13.2161	565	240	10.65	5.7	22	6.28	1	4	0
57	Unal	France 2	Gueméne penfao(44)	11.0391	19.0383	3.53549	14.3004	8.28843	13.2161	583	203	8.51	10.8	22	7.64	2	4	0
58	Unal	France 2	Gueméne penfao(44)	11.0391	19.0383	3.53549	14.3004	8.28843	13.2161	604	250	11.81	9.3	22	7.67	2	4	1
59	Unal	France 2	Gueméne penfao(44)	11.0391	19.0383	3.53549	14.3004	8.28843	13.2161	624	225	11.51	14.6	22	9.27	2	4	0
60	Unal	France 2	Gueméne penfao(44)	11.0391	19.0383	3.53549	14.3004	8.28843	13.2161	640	263	11.63	10.1	22	9.52	3	4	0
61	Unal	France 2	Gueméne penfao(44)	11.0391	19.0383	3.53549	14.3004	8.28843	13.2161	656	192	9.88	15.9	22	9.02	2	4	0
62	Unal	France 2	Gueméne penfao(44)	11.0391	19.0383	3.53549	14.3004	8.28843	13.2161	672	245	12.78	7.3	22	8.44	2	4	1
63	Unal	France 2	Gueméne penfao(44)	11.0391	19.0383	3.53549	14.3004	8.28843	13.2161	684	211	11.73	6.7	22	6.17	2	4	1
64	Unal	France 2	Gueméne penfao(44)	11.0391	19.0383	3.53549	14.3004	8.28843	13.2161	705	210	10.3	11.9	22	8.94	2	4	0
65	Unal	France 2	Gueméne penfao(44)	11.0391	19.0383	3.53549	14.3004	8.28843	13.2161	717	250	13.34	8.7	22	7.85	2	4	1
66	Unal	France 2	Gueméne penfao(44)	11.0391	19.0383	3.53549	14.3004	8.28843	13.2161	764	295	14.22	13.3	22	9.43	1	4	1
67	Unal	France 2	Gueméne penfao(44)	11.0391	19.0383	3.53549	14.3004	8.28843	13.2161	780	282	13.73	10.3	22	7.24	2	4	0
189	Trichobel	France 2	Gueméne penfao(44)	11.0391	19.0383	3.53549	14.3004	8.28843	13.2161	5	210	12.36	28.7	22	12.87	3	4	2
190	Trichobel	France 2	Gueméne penfao(44)	11.0391	19.0383	3.53549	14.3004	8.28843	13.2161	26	197	9.94	19.9	22	11.48	3	4	1
191	Trichobel	France 2	Gueméne penfao(44)	11.0391	19.0383	3.53549	14.3004	8.28843	13.2161	38	250	14.2	22	22	11.52	3	4	1
192	Trichobel	France 2	Gueméne penfao(44)	11.0391	19.0383	3.53549	14.3004	8.28843	13.2161	61	290	15.66	13.3	22	9.66	2	4	2
193	Trichobel	France 2	Gueméne penfao(44)	11.0391	19.0383	3.53549	14.3004	8.28843	13.2161	82	265	15	9.1	22	8.71	2	4	2
194	Trichobel	France 2	Gueméne penfao(44)	11.0391	19.0383	3.53549	14.3004	8.28843	13.2161	89	260	15.15	21.1	22	12.73	3	4	2
195	Trichobel	France 2	Gueméne penfao(44)	11.0391	19.0383	3.53549	14.3004	8.28843	13.2161	100	225	16.24	13.8	22	9.97	3	4	1
196	Trichobel	France 2	Gueméne penfao(44)	11.0391	19.0383	3.53549	14.3004	8.28843	13.2161	114	238	15.24	23.6	22	10.98	2	4	2
197	Trichobel	France 2	Gueméne penfao(44)	11.0391	19.0383	3.53549	14.3004	8.28843	13.2161	161	275	16.04	15.7	22	8.91	2	4	1
198	Trichobel	France 2	Gueméne penfao(44)	11.0391	19.0383	3.53549	14.3004	8.28843	13.2161	177	268	15.2	13.3	22	9.09	2	4	2
199	Trichobel	France 2	Gueméne penfao(44)	11.0391	19.0383	3.53549	14.3004	8.28843	13.2161	185	280	16.02	12.8	22	10.49	3	4	1
200	Trichobel	France 2	Gueméne penfao(44)	11.0391	19.0383	3.53549	14.3004	8.28843	13.2161	194	285	18.21	19.1	22	11.74	2	4	1
201	Trichobel	France 2	Gueméne penfao(44)	11.0391	19.0383	3.53549	14.3004	8.28843	13.2161	209	270	14.54	16.7	22	11.52	3	4	1
202	Trichobel	France 2	Gueméne penfao(44)	11.0391	19.0383	3.53549	14.3004	8.28843	13.2161	221	270	13.97	13.3	22	9.51	3	4	1
203	Trichobel	France 2	Gueméne penfao(44)	11.0391	19.0383	3.53549	14.3004	8.28843	13.2161	238	253	13.59	27.1	22	12.42	1	4	2
204	Trichobel	France 2	Gueméne penfao(44)	11.0391	19.0383	3.53549	14.3004	8.28843	13.2161	253	285	17.19	17.9	22	11.6	3	4	1
205	Trichobel	France 2	Gueméne penfao(44)	11.0391	19.0383	3.53549	14.3004	8.28843	13.2161	273	263	17	16.1	22	11.54	3	4	2
206	Trichobel	France 2	Gueméne penfao(44)	11.0391	19.0383	3.53549	14.3004	8.28843	13.2161	289	270	15.34	12.5	22	9.81	2	4	1
207	Trichobel	France 2	Gueméne penfao(44)	11.0391	19.0383	3.53549	14.3004	8.28843	13.2161	319	140	7.99	18.2	22	9.55	1	4	0
208	Trichobel	France 2	Gueméne penfao(44)	11.0391	19.0383	3.53549	14.3004	8.28843	13.2161	330	225	15.69	11.3	22	7.58	1	4	0
209	Trichobel	France 2	Gueméne penfao(44)	11.0391	19.0383	3.53549	14.3004	8.28843	13.2161	344	280	13.57	28.2	22	12.7	2	4	1
210	Trichobel	France 2	Gueméne penfao(44)	11.0391	19.0383	3.53549	14.3004	8.28843	13.2161	362	285	16.83	24.6	22	10.87	2	4	1
211	Trichobel	France 2	Gueméne penfao(44)	11.0391	19.0383	3.53549	14.3004	8.28843	13.2161	382	240	15	22.8	22	11.75	3	4	2
212	Trichobel	France 2	Gueméne penfao(44)	11.0391	19.0383	3.53549	14.3004	8.28843	13.2161	400	255	16.63	36.9	22	14.66	1	4	1
213	Trichobel	France 2	Gueméne penfao(44)	11.0391	19.0383	3.53549	14.3004	8.28843	13.2161	416	265	13.96	10.6	22	7.51	3	4	2
214	Trichobel	France 2	Gueméne penfao(44)	11.0391	19.0383	3.53549	14.3004	8.28843	13.2161	434	250	12.66	20.7	22	11.31	3	4	1
215	Trichobel	France 2	Gueméne penfao(44)	11.0391	19.0383	3.53549	14.3004	8.28843	13.2161	447	273	16.51	13.8	22	8.33	2	4	1
216	Trichobel	France 2	Gueméne penfao(44)	11.0391	19.0383	3.53549	14.3004	8.28843	13.2161	461	275	14.72	32.3	22	13.18	3	4	0
217	Trichobel	France 2	Gueméne penfao(44)	11.0391	19.0383	3.53549	14.3004	8.28843	13.2161	481	280	15.41	18.8	22	10.37	1	4	2
218	Trichobel	France 2	Gueméne penfao(44)	11.0391	19.0383	3.53549	14.3004	8.28843	13.2161	500	265	16.74	13.2	22	10.68	2	4	0
219	Trichobel	France 2	Gueméne penfao(44)	11.0391	19.0383	3.53549	14.3004	8.28843	13.2161	512	242	13.62	10	22	8.96	3	4	0
220	Trichobel	France 2	Gueméne penfao(44)	11.0391	19.0383	3.53549	14.3004	8.28843	13.2161	532	225	13.24	20.1	22	13.66	1	4	0
221	Trichobel	France 2	Gueméne penfao(44)	11.0391	19.0383	3.53549	14.3004	8.28843	13.2161	554	225	15.96	17.2	22	9.15	3	4	1
222	Trichobel	France 2	Gueméne penfao(44)	11.0391	19.0383	3.53549	14.3004	8.28843	13.2161	573	251	15.64	17.2	22	10.55	2	4	2
223	Trichobel	France 2	Gueméne penfao(44)	11.0391	19.0383	3.53549	14.3004	8.28843	13.2161	592	280	17.26	25.3	22	11.71	3	4	2
224	Trichobel	France 2	Gueméne penfao(44)	11.0391	19.0383	3.53549	14.3004	8.28843	13.2161	601	285	16.9	21.7	22	11.4	2	4	1
225	Trichobel	France 2	Gueméne penfao(44)	11.0391	19.0383	3.53549	14.3004	8.28843	13.2161	618	270	15.68	13	22	10.29	2	4	2
226	Trichobel	France 2	Gueméne penfao(44)	11.0391	19.0383	3.53549	14.3004	8.28843	13.2161	631	192	17.64	17.6	22	10.25	3	4	2
227	Trichobel	France 2	Gueméne penfao(44)	11.0391	19.0383	3.53549	14.3004	8.28843	13.2161	652	290	17052	23.4	22	11.5	2	4	1
228	Trichobel	France 2	Gueméne penfao(44)	11.0391	19.0383	3.53549	14.3004	8.28843	13.2161	671	250	15.23	21.9	22	12.61	2	4	1
229	Trichobel	France 2	Gueméne penfao(44)	11.0391	19.0383	3.53549	14.3004	8.28843	13.2161	682	295	17.98	16.4	22	10.39	2	4	2
230	Trichobel	France 2	Gueméne penfao(44)	11.0391	19.0383	3.53549	14.3004	8.28843	13.2161	694	310	18.37	35	22	13.44	2	4	2
231	Trichobel	France 2	Gueméne penfao(44)	11.0391	19.0383	3.53549	14.3004	8.28843	13.2161	703	272	14.75	16.9	22	10.43	2	4	1
232	Trichobel	France 2	Gueméne penfao(44)	11.0391	19.0383	3.53549	14.3004	8.28843	13.2161	709	285	17.35	11.1	22	9.6	3	4	1
233	Trichobel	France 2	Gueméne penfao(44)	11.0391	19.0383	3.53549	14.3004	8.28843	13.2161	729	290	17.57	35.3	22	13.74	3	4	1
234	Trichobel	France 2	Gueméne penfao(44)	11.0391	19.0383	3.53549	14.3004	8.28843	13.2161	743	288	16.94	27.4	22	12.3	3	4	2
235	Trichobel	France 2	Gueméne penfao(44)	11.0391	19.0383	3.53549	14.3004	8.28843	13.2161	789	280	16.98	17.3	22	10.96	3	4	3
236	Trichobel	France 2	Gueméne penfao(44)	11.0391	19.0383	3.53549	14.3004	8.28843	13.2161	799	250	14.02	17.5	22	9.42	2	4	0
237	Trichobel	France 2	Gueméne penfao(44)	11.0391	19.0383	3.53549	14.3004	8.28843	13.2161	816	176	9.77	14.2	22	8.46	2	4	0
274	Raspalje	France 2	Gueméne penfao(44)	11.0391	19.0383	3.53549	14.3004	8.28843	13.2161	10	220	11.62	18.5	22	10.99	3	4	2
275	Raspalje	France 2	Gueméne penfao(44)	11.0391	19.0383	3.53549	14.3004	8.28843	13.2161	24	225	12.81	16.2	22	11.06	3	4	2
276	Raspalje	France 2	Gueméne penfao(44)	11.0391	19.0383	3.53549	14.3004	8.28843	13.2161	32	238	11.59	20.2	22	10.94	3	4	2
277	Raspalje	France 2	Gueméne penfao(44)	11.0391	19.0383	3.53549	14.3004	8.28843	13.2161	52	176	8.38	22.9	22	12.23	2	4	0
278	Raspalje	France 2	Gueméne penfao(44)	11.0391	19.0383	3.53549	14.3004	8.28843	13.2161	65	228	11.75	13.5	22	10.5	2	4	2
279	Raspalje	France 2	Gueméne penfao(44)	11.0391	19.0383	3.53549	14.3004	8.28843	13.2161	84	230	12.92	11.4	22	9.58	2	4	1
280	Raspalje	France 2	Gueméne penfao(44)	11.0391	19.0383	3.53549	14.3004	8.28843	13.2161	97	240	12.53	11.1	22	10.78	2	4	2
281	Raspalje	France 2	Gueméne penfao(44)	11.0391	19.0383	3.53549	14.3004	8.28843	13.2161	116	235	11.74	11.7	22	10.85	2	4	1
282	Raspalje	France 2	Gueméne penfao(44)	11.0391	19.0383	3.53549	14.3004	8.28843	13.2161	124	225	15.2	9.6	22	8.66	2	4	0
283	Raspalje	France 2	Gueméne penfao(44)	11.0391	19.0383	3.53549	14.3004	8.28843	13.2161	133	242	12.72	13.9	22	9.22	2	4	2
284	Raspalje	France 2	Gueméne penfao(44)	11.0391	19.0383	3.53549	14.3004	8.28843	13.2161	147	208	9.63	11.7	22	8.92	1	4	1
285	Raspalje	France 2	Gueméne penfao(44)	11.0391	19.0383	3.53549	14.3004	8.28843	13.2161	154	231	11.64	27.5	22	12	3	4	1
286	Raspalje	France 2	Gueméne penfao(44)	11.0391	19.0383	3.53549	14.3004	8.28843	13.2161	179	250	13.63	11.4	22	9.5	3	4	1
287	Raspalje	France 2	Gueméne penfao(44)	11.0391	19.0383	3.53549	14.3004	8.28843	13.2161	198	228	11.49	15	22	9.28	1	4	2
288	Raspalje	France 2	Gueméne penfao(44)	11.0391	19.0383	3.53549	14.3004	8.28843	13.2161	217	265	12.28	16.5	22	10.33	2	4	2
289	Raspalje	France 2	Gueméne penfao(44)	11.0391	19.0383	3.53549	14.3004	8.28843	13.2161	231	250	11.4	12.1	22	9.5	3	4	1
290	Raspalje	France 2	Gueméne penfao(44)	11.0391	19.0383	3.53549	14.3004	8.28843	13.2161	256	250	12.04	14.9	22	10.16	2	4	2
291	Raspalje	France 2	Gueméne penfao(44)	11.0391	19.0383	3.53549	14.3004	8.28843	13.2161	269	255	11.95	12.3	22	9.64	2	4	0
292	Raspalje	France 2	Gueméne penfao(44)	11.0391	19.0383	3.53549	14.3004	8.28843	13.2161	282	265	13.9	19.5	22	10.35	2	4	2
293	Raspalje	France 2	Gueméne penfao(44)	11.0391	19.0383	3.53549	14.3004	8.28843	13.2161	300	270	15.68	14.4	22	9.45	2	4	0
294	Raspalje	France 2	Gueméne penfao(44)	11.0391	19.0383	3.53549	14.3004	8.28843	13.2161	311	223	16.78	15.6	22	10.15	2	4	0
295	Raspalje	France 2	Gueméne penfao(44)	11.0391	19.0383	3.53549	14.3004	8.28843	13.2161	328	272	16.26	13	22	9.36	2	4	0
296	Raspalje	France 2	Gueméne penfao(44)	11.0391	19.0383	3.53549	14.3004	8.28843	13.2161	342	260	13.92	19.8	22	10.78	3	4	0
297	Raspalje	France 2	Gueméne penfao(44)	11.0391	19.0383	3.53549	14.3004	8.28843	13.2161	356	285	15.11	10.8	22	8.71	2	4	0
298	Raspalje	France 2	Gueméne penfao(44)	11.0391	19.0383	3.53549	14.3004	8.28843	13.2161	374	210	9.21	17.5	22	9.51	2	4	0
299	Raspalje	France 2	Gueméne penfao(44)	11.0391	19.0383	3.53549	14.3004	8.28843	13.2161	393	255	12.44	23.1	22	11.27	2	4	1
300	Raspalje	France 2	Gueméne penfao(44)	11.0391	19.0383	3.53549	14.3004	8.28843	13.2161	404	249	12.82	11.5	22	7.89	2	4	0
301	Raspalje	France 2	Gueméne penfao(44)	11.0391	19.0383	3.53549	14.3004	8.28843	13.2161	417	248	12.56	18.1	22	10.06	2	4	2
302	Raspalje	France 2	Gueméne penfao(44)	11.0391	19.0383	3.53549	14.3004	8.28843	13.2161	436	234	10.26	17.2	22	11.22	0	4	0
303	Raspalje	France 2	Gueméne penfao(44)	11.0391	19.0383	3.53549	14.3004	8.28843	13.2161	455	258	13.28	14.3	22	8.44	2	4	1
304	Raspalje	France 2	Gueméne penfao(44)	11.0391	19.0383	3.53549	14.3004	8.28843	13.2161	468	292	16.06	19.1	22	10.97	3	4	1
305	Raspalje	France 2	Gueméne penfao(44)	11.0391	19.0383	3.53549	14.3004	8.28843	13.2161	483	262	12.21	12.5	22	9.45	2	4	2
306	Raspalje	France 2	Gueméne penfao(44)	11.0391	19.0383	3.53549	14.3004	8.28843	13.2161	499	251	13.22	19.4	22	10.44	2	4	1
307	Raspalje	France 2	Gueméne penfao(44)	11.0391	19.0383	3.53549	14.3004	8.28843	13.2161	507	260	15.18	15.2	22	8.85	2	4	2
308	Raspalje	France 2	Gueméne penfao(44)	11.0391	19.0383	3.53549	14.3004	8.28843	13.2161	534	235	13.91	21.3	22	11.09	1	4	0
309	Raspalje	France 2	Gueméne penfao(44)	11.0391	19.0383	3.53549	14.3004	8.28843	13.2161	545	182	9.3	13.7	22	8.05	2	4	1
310	Raspalje	France 2	Gueméne penfao(44)	11.0391	19.0383	3.53549	14.3004	8.28843	13.2161	559	260	12.76	20.1	22	10.2	2	4	2
311	Raspalje	France 2	Gueméne penfao(44)	11.0391	19.0383	3.53549	14.3004	8.28843	13.2161	576	222	10.54	22.8	22	11.26	2	4	0
312	Raspalje	France 2	Gueméne penfao(44)	11.0391	19.0383	3.53549	14.3004	8.28843	13.2161	589	265	12.51	9.3	22	7.63	2	4	2
313	Raspalje	France 2	Gueméne penfao(44)	11.0391	19.0383	3.53549	14.3004	8.28843	13.2161	612	224	9.42	24.5	22	11.08	1	4	1
314	Raspalje	France 2	Gueméne penfao(44)	11.0391	19.0383	3.53549	14.3004	8.28843	13.2161	628	265	13.34	17.1	22	10.76	2	4	1
315	Raspalje	France 2	Gueméne penfao(44)	11.0391	19.0383	3.53549	14.3004	8.28843	13.2161	638	260	13.71	15.1	22	10.29	2	4	2
316	Raspalje	France 2	Gueméne penfao(44)	11.0391	19.0383	3.53549	14.3004	8.28843	13.2161	658	292	15.7	16.6	22	11.05	1	4	1
317	Raspalje	France 2	Gueméne penfao(44)	11.0391	19.0383	3.53549	14.3004	8.28843	13.2161	673	225	11.22	12.8	22	9.33	1	4	1
318	Raspalje	France 2	Gueméne penfao(44)	11.0391	19.0383	3.53549	14.3004	8.28843	13.2161	748	228	12.71	15.1	22	9.56	2	4	0
319	Raspalje	France 2	Gueméne penfao(44)	11.0391	19.0383	3.53549	14.3004	8.28843	13.2161	767	210	10.46	12.1	22	8.08	2	4	1
320	Raspalje	France 2	Gueméne penfao(44)	11.0391	19.0383	3.53549	14.3004	8.28843	13.2161	772	238	13.11	9.1	22	8.68	2	4	1
321	Raspalje	France 2	Gueméne penfao(44)	11.0391	19.0383	3.53549	14.3004	8.28843	13.2161	796	275	13.63	12.8	22	9.06	1	4	1
322	Raspalje	France 2	Gueméne penfao(44)	11.0391	19.0383	3.53549	14.3004	8.28843	13.2161	808	261	14.84	14.1	22	9.31	3	4	1
399	Fritzy P.	France 2	Gueméne penfao(44)	11.0391	19.0383	3.53549	14.3004	8.28843	13.2161	12	210	11.87	22.3	22	12.39	3	4	1
400	Fritzy P.	France 2	Gueméne penfao(44)	11.0391	19.0383	3.53549	14.3004	8.28843	13.2161	31	240	12.13	22	22	12.16	3	4	1
401	Fritzy P.	France 2	Gueméne penfao(44)	11.0391	19.0383	3.53549	14.3004	8.28843	13.2161	43	245	11.9	12.7	22	9.27	3	4	2
402	Fritzy P.	France 2	Gueméne penfao(44)	11.0391	19.0383	3.53549	14.3004	8.28843	13.2161	60	215	11.96	14.3	22	10.95	3	4	2
403	Fritzy P.	France 2	Gueméne penfao(44)	11.0391	19.0383	3.53549	14.3004	8.28843	13.2161	77	221	11.56	15	22	10.48	3	4	2
404	Fritzy P.	France 2	Gueméne penfao(44)	11.0391	19.0383	3.53549	14.3004	8.28843	13.2161	95	250	12.24	20.2	22	12.31	3	4	2
405	Fritzy P.	France 2	Gueméne penfao(44)	11.0391	19.0383	3.53549	14.3004	8.28843	13.2161	106	270	14.25	39.8	22	14.75	3	4	2
406	Fritzy P.	France 2	Gueméne penfao(44)	11.0391	19.0383	3.53549	14.3004	8.28843	13.2161	128	277	15.34	20.1	22	11.56	3	4	2
407	Fritzy P.	France 2	Gueméne penfao(44)	11.0391	19.0383	3.53549	14.3004	8.28843	13.2161	139	239	14.98	19.4	22	10.84	2	4	1
408	Fritzy P.	France 2	Gueméne penfao(44)	11.0391	19.0383	3.53549	14.3004	8.28843	13.2161	160	230	16	34.2	22	13.75	3	4	2
409	Fritzy P.	France 2	Gueméne penfao(44)	11.0391	19.0383	3.53549	14.3004	8.28843	13.2161	172	280	15.02	51.3	22	16.65	3	4	2
410	Fritzy P.	France 2	Gueméne penfao(44)	11.0391	19.0383	3.53549	14.3004	8.28843	13.2161	192	248	13.96	31.5	22	13.36	3	4	2
411	Fritzy P.	France 2	Gueméne penfao(44)	11.0391	19.0383	3.53549	14.3004	8.28843	13.2161	202	280	14.25	25.4	22	11.9	3	4	2
412	Fritzy P.	France 2	Gueméne penfao(44)	11.0391	19.0383	3.53549	14.3004	8.28843	13.2161	222	259	14.23	43	22	14.56	3	4	2
413	Fritzy P.	France 2	Gueméne penfao(44)	11.0391	19.0383	3.53549	14.3004	8.28843	13.2161	243	230	12.64	29.5	22	13.07	3	4	2
414	Fritzy P.	France 2	Gueméne penfao(44)	11.0391	19.0383	3.53549	14.3004	8.28843	13.2161	258	260	13.53	15.7	22	10.1	2	4	1
415	Fritzy P.	France 2	Gueméne penfao(44)	11.0391	19.0383	3.53549	14.3004	8.28843	13.2161	278	285	15.14	34.9	22	13.8	3	4	1
416	Fritzy P.	France 2	Gueméne penfao(44)	11.0391	19.0383	3.53549	14.3004	8.28843	13.2161	292	251	13.98	39.4	22	14.98	3	4	3
417	Fritzy P.	France 2	Gueméne penfao(44)	11.0391	19.0383	3.53549	14.3004	8.28843	13.2161	310	289	14.35	15.5	22	10.33	3	4	1
418	Fritzy P.	France 2	Gueméne penfao(44)	11.0391	19.0383	3.53549	14.3004	8.28843	13.2161	321	270	15.11	24.6	22	12.19	2	4	1
419	Fritzy P.	France 2	Gueméne penfao(44)	11.0391	19.0383	3.53549	14.3004	8.28843	13.2161	334	273	14.78	28	22	12.43	3	4	1
420	Fritzy P.	France 2	Gueméne penfao(44)	11.0391	19.0383	3.53549	14.3004	8.28843	13.2161	350	275	14.36	23.4	22	12.2	2	4	2
421	Fritzy P.	France 2	Gueméne penfao(44)	11.0391	19.0383	3.53549	14.3004	8.28843	13.2161	360	265	14.37	26.1	22	12.3	2	4	0
422	Fritzy P.	France 2	Gueméne penfao(44)	11.0391	19.0383	3.53549	14.3004	8.28843	13.2161	388	194	9.75	11.6	22	8.76	3	4	1
423	Fritzy P.	France 2	Gueméne penfao(44)	11.0391	19.0383	3.53549	14.3004	8.28843	13.2161	402	200	11.19	20.1	22	10.88	3	4	1
424	Fritzy P.	France 2	Gueméne penfao(44)	11.0391	19.0383	3.53549	14.3004	8.28843	13.2161	415	266	13.69	22.6	22	11.97	3	4	2
425	Fritzy P.	France 2	Gueméne penfao(44)	11.0391	19.0383	3.53549	14.3004	8.28843	13.2161	424	232	13.6	38.2	22	14.59	3	4	1
426	Fritzy P.	France 2	Gueméne penfao(44)	11.0391	19.0383	3.53549	14.3004	8.28843	13.2161	438	224	11.57	19.1	22	10.99	2	4	2
427	Fritzy P.	France 2	Gueméne penfao(44)	11.0391	19.0383	3.53549	14.3004	8.28843	13.2161	456	240	13.48	16	22	10.24	2	4	1
428	Fritzy P.	France 2	Gueméne penfao(44)	11.0391	19.0383	3.53549	14.3004	8.28843	13.2161	475	273	14.8	26.1	22	12.53	3	4	0
429	Fritzy P.	France 2	Gueméne penfao(44)	11.0391	19.0383	3.53549	14.3004	8.28843	13.2161	493	143	16	22.2	22	13.09	2	4	0
430	Fritzy P.	France 2	Gueméne penfao(44)	11.0391	19.0383	3.53549	14.3004	8.28843	13.2161	502	275	15.09	37.8	22	14.84	3	4	0
431	Fritzy P.	France 2	Gueméne penfao(44)	11.0391	19.0383	3.53549	14.3004	8.28843	13.2161	513	245	13.58	22.8	22	11.86	3	4	1
432	Fritzy P.	France 2	Gueméne penfao(44)	11.0391	19.0383	3.53549	14.3004	8.28843	13.2161	526	220	12.6	41.9	22	15.47	3	4	1
433	Fritzy P.	France 2	Gueméne penfao(44)	11.0391	19.0383	3.53549	14.3004	8.28843	13.2161	543	278	16.52	15.4	22	10.39	3	4	2
434	Fritzy P.	France 2	Gueméne penfao(44)	11.0391	19.0383	3.53549	14.3004	8.28843	13.2161	558	200	11.22	29.1	22	13.19	3	4	1
435	Fritzy P.	France 2	Gueméne penfao(44)	11.0391	19.0383	3.53549	14.3004	8.28843	13.2161	568	243	13.31	16.7	22	10.7	3	4	1
436	Fritzy P.	France 2	Gueméne penfao(44)	11.0391	19.0383	3.53549	14.3004	8.28843	13.2161	587	220	16.88	25.6	22	12.88	2	4	1
437	Fritzy P.	France 2	Gueméne penfao(44)	11.0391	19.0383	3.53549	14.3004	8.28843	13.2161	622	195	12.21	13.6	22	9.6	3	4	2
438	Fritzy P.	France 2	Gueméne penfao(44)	11.0391	19.0383	3.53549	14.3004	8.28843	13.2161	634	255	14.37	23.7	22	12.1	3	4	2
439	Fritzy P.	France 2	Gueméne penfao(44)	11.0391	19.0383	3.53549	14.3004	8.28843	13.2161	669	280	15.57	27.5	22	13.01	3	4	2
440	Fritzy P.	France 2	Gueméne penfao(44)	11.0391	19.0383	3.53549	14.3004	8.28843	13.2161	678	215	13.44	17.6	22	10.98	3	4	2
441	Fritzy P.	France 2	Gueméne penfao(44)	11.0391	19.0383	3.53549	14.3004	8.28843	13.2161	691	260	13.5	27.7	22	12.71	3	4	1
442	Fritzy P.	France 2	Gueméne penfao(44)	11.0391	19.0383	3.53549	14.3004	8.28843	13.2161	711	232	13.4	19.1	22	11.54	3	4	2
443	Fritzy P.	France 2	Gueméne penfao(44)	11.0391	19.0383	3.53549	14.3004	8.28843	13.2161	724	287	14.97	27.8	22	12.48	3	4	1
444	Fritzy P.	France 2	Gueméne penfao(44)	11.0391	19.0383	3.53549	14.3004	8.28843	13.2161	746	225	12.61	19.6	22	11.81	2	4	0
445	Fritzy P.	France 2	Gueméne penfao(44)	11.0391	19.0383	3.53549	14.3004	8.28843	13.2161	769	268	15.4	19.6	22	11.46	2	4	2
446	Fritzy P.	France 2	Gueméne penfao(44)	11.0391	19.0383	3.53549	14.3004	8.28843	13.2161	786	278	15.61	22.5	22	11.47	2	4	0
493	Beaupré	France 2	Gueméne penfao(44)	11.0391	19.0383	3.53549	14.3004	8.28843	13.2161	6	15.1	211	12.8	22	9.59	3	4	1
494	Beaupré	France 2	Gueméne penfao(44)	11.0391	19.0383	3.53549	14.3004	8.28843	13.2161	20	15.3	192	9.66	22	10.93	3	4	0
495	Beaupré	France 2	Gueméne penfao(44)	11.0391	19.0383	3.53549	14.3004	8.28843	13.2161	40	19.8	255	12.58	22	10.79	3	4	0
496	Beaupré	France 2	Gueméne penfao(44)	11.0391	19.0383	3.53549	14.3004	8.28843	13.2161	53	10.3	242	11.91	22	8.86	2	4	0
497	Beaupré	France 2	Gueméne penfao(44)	11.0391	19.0383	3.53549	14.3004	8.28843	13.2161	75	18.7	218	10.42	22	11.39	3	4	2
498	Beaupré	France 2	Gueméne penfao(44)	11.0391	19.0383	3.53549	14.3004	8.28843	13.2161	94	11	200	9.45	22	9.41	2	4	0
499	Beaupré	France 2	Gueméne penfao(44)	11.0391	19.0383	3.53549	14.3004	8.28843	13.2161	109	32.9	260	12.05	22	12.98	2	4	1
500	Beaupré	France 2	Gueméne penfao(44)	11.0391	19.0383	3.53549	14.3004	8.28843	13.2161	120	25.7	217	8.08	22	13.5	3	4	1
501	Beaupré	France 2	Gueméne penfao(44)	11.0391	19.0383	3.53549	14.3004	8.28843	13.2161	140	11.9	146	5.84	22	9.28	1	4	0
502	Beaupré	France 2	Gueméne penfao(44)	11.0391	19.0383	3.53549	14.3004	8.28843	13.2161	159	13.2	220	10.69	22	10.02	2	4	0
503	Beaupré	France 2	Gueméne penfao(44)	11.0391	19.0383	3.53549	14.3004	8.28843	13.2161	166	17.5	163	6.33	22	10.98	2	4	1
504	Beaupré	France 2	Gueméne penfao(44)	11.0391	19.0383	3.53549	14.3004	8.28843	13.2161	181	10.3	220	10.78	22	8.91	2	4	1
505	Beaupré	France 2	Gueméne penfao(44)	11.0391	19.0383	3.53549	14.3004	8.28843	13.2161	207	35.3	210	9.38	22	13.75	2	4	0
506	Beaupré	France 2	Gueméne penfao(44)	11.0391	19.0383	3.53549	14.3004	8.28843	13.2161	226	14.9	158	10	22	11.21	2	4	1
507	Beaupré	France 2	Gueméne penfao(44)	11.0391	19.0383	3.53549	14.3004	8.28843	13.2161	245	15	262	12.45	22	9.23	2	4	1
508	Beaupré	France 2	Gueméne penfao(44)	11.0391	19.0383	3.53549	14.3004	8.28843	13.2161	270	20.7	245	11.36	22	12.88	2	4	0
509	Beaupré	France 2	Gueméne penfao(44)	11.0391	19.0383	3.53549	14.3004	8.28843	13.2161	288	13.9	276	12.24	22	10.23	3	4	1
510	Beaupré	France 2	Gueméne penfao(44)	11.0391	19.0383	3.53549	14.3004	8.28843	13.2161	312	11.7	228	11.07	22	9.98	2	4	2
511	Beaupré	France 2	Gueméne penfao(44)	11.0391	19.0383	3.53549	14.3004	8.28843	13.2161	325	22	250	11.18	22	10.71	2	4	0
512	Beaupré	France 2	Gueméne penfao(44)	11.0391	19.0383	3.53549	14.3004	8.28843	13.2161	348	14.9	148	4.59	22	10.03	2	4	0
513	Beaupré	France 2	Gueméne penfao(44)	11.0391	19.0383	3.53549	14.3004	8.28843	13.2161	376	14.3	265	11.74	22	9.72	2	4	1
514	Beaupré	France 2	Gueméne penfao(44)	11.0391	19.0383	3.53549	14.3004	8.28843	13.2161	392	22.6	175	9.54	22	11.6	1	4	0
515	Beaupré	France 2	Gueméne penfao(44)	11.0391	19.0383	3.53549	14.3004	8.28843	13.2161	410	10.8	187	8.58	22	9.85	2	4	0
516	Beaupré	France 2	Gueméne penfao(44)	11.0391	19.0383	3.53549	14.3004	8.28843	13.2161	429	10.3	252	1086	22	8.12	1	4	0
517	Beaupré	France 2	Gueméne penfao(44)	11.0391	19.0383	3.53549	14.3004	8.28843	13.2161	451	15.5	126	10.33	22	10.64	2	4	0
518	Beaupré	France 2	Gueméne penfao(44)	11.0391	19.0383	3.53549	14.3004	8.28843	13.2161	470	10.6	238	10.62	22	7.98	2	4	0
519	Beaupré	France 2	Gueméne penfao(44)	11.0391	19.0383	3.53549	14.3004	8.28843	13.2161	490	43	240	10.4	22	14.61	3	4	0
520	Beaupré	France 2	Gueméne penfao(44)	11.0391	19.0383	3.53549	14.3004	8.28843	13.2161	505	28.9	220	12.67	22	13.3	2	4	0
521	Beaupré	France 2	Gueméne penfao(44)	11.0391	19.0383	3.53549	14.3004	8.28843	13.2161	520	21.1	180	9.4	22	12.64	2	4	0
522	Beaupré	France 2	Gueméne penfao(44)	11.0391	19.0383	3.53549	14.3004	8.28843	13.2161	544	9.9	250	12.88	22	7.81	2	4	0
523	Beaupré	France 2	Gueméne penfao(44)	11.0391	19.0383	3.53549	14.3004	8.28843	13.2161	570	25.7	240	10.61	22	12.67	2	4	1
524	Beaupré	France 2	Gueméne penfao(44)	11.0391	19.0383	3.53549	14.3004	8.28843	13.2161	585	22.3	248	11.05	22	14.8	2	4	0
525	Beaupré	France 2	Gueméne penfao(44)	11.0391	19.0383	3.53549	14.3004	8.28843	13.2161	599	23.1	215	10.31	22	12.46	2	4	0
526	Beaupré	France 2	Gueméne penfao(44)	11.0391	19.0383	3.53549	14.3004	8.28843	13.2161	607	16.7	240	11.93	22	10.19	2	4	1
527	Beaupré	France 2	Gueméne penfao(44)	11.0391	19.0383	3.53549	14.3004	8.28843	13.2161	616	11.1	254	11.92	22	8.84	1	4	0
528	Beaupré	France 2	Gueméne penfao(44)	11.0391	19.0383	3.53549	14.3004	8.28843	13.2161	635	18.1	265	13.08	22	9.61	2	4	0
529	Beaupré	France 2	Gueméne penfao(44)	11.0391	19.0383	3.53549	14.3004	8.28843	13.2161	650	14.6	193	9.7	22	10.83	1	4	0
530	Beaupré	France 2	Gueméne penfao(44)	11.0391	19.0383	3.53549	14.3004	8.28843	13.2161	667	27.1	203	9.45	22	12.16	3	4	0
531	Beaupré	France 2	Gueméne penfao(44)	11.0391	19.0383	3.53549	14.3004	8.28843	13.2161	676	11	192	11.29	22	8.4	2	4	0
532	Beaupré	France 2	Gueméne penfao(44)	11.0391	19.0383	3.53549	14.3004	8.28843	13.2161	687	29.3	196	8.37	22	12.36	2	4	1
533	Beaupré	France 2	Gueméne penfao(44)	11.0391	19.0383	3.53549	14.3004	8.28843	13.2161	704	22.7	183	10.9	22	11.21	2	4	1
534	Beaupré	France 2	Gueméne penfao(44)	11.0391	19.0383	3.53549	14.3004	8.28843	13.2161	713	17.1	211	9.81	22	9.64	2	4	1
535	Beaupré	France 2	Gueméne penfao(44)	11.0391	19.0383	3.53549	14.3004	8.28843	13.2161	726	24.9	245	12.13	22	12.87	2	4	0
536	Beaupré	France 2	Gueméne penfao(44)	11.0391	19.0383	3.53549	14.3004	8.28843	13.2161	740	20.3	242	10.93	22	10.98	3	4	0
537	Beaupré	France 2	Gueméne penfao(44)	11.0391	19.0383	3.53549	14.3004	8.28843	13.2161	755	17.8	268	12.51	22	10.45	3	4	0
538	Beaupré	France 2	Gueméne penfao(44)	11.0391	19.0383	3.53549	14.3004	8.28843	13.2161	766	18.3	167	13.08	22	11.3	2	4	1
539	Beaupré	France 2	Gueméne penfao(44)	11.0391	19.0383	3.53549	14.3004	8.28843	13.2161	775	32.4	192	8.56	22	13.74	3	4	1
540	Beaupré	France 2	Gueméne penfao(44)	11.0391	19.0383	3.53549	14.3004	8.28843	13.2161	793	16.8	242	10.57	22	10.91	1	4	1
541	Beaupré	France 2	Gueméne penfao(44)	11.0391	19.0383	3.53549	14.3004	8.28843	13.2161	800	19.8	190	9.4	22	10.83	2	4	0
542	Beaupré	France 2	Gueméne penfao(44)	11.0391	19.0383	3.53549	14.3004	8.28843	13.2161	815	16.7	203	12.17	22	10.5	2	4	0
543	Beaupré	France 3	Saint-Usage(21)	9.09752	18.2237	0.693025	14.2553	8.36494	13.1927	18	2.1	147	7.22	22	3.64	1	7	0
544	Beaupré	France 3	Saint-Usage(21)	9.09752	18.2237	0.693025	14.2553	8.36494	13.1927	41	7.1	235	11.49	22	6.57	2	7	0
545	Beaupré	France 3	Saint-Usage(21)	9.09752	18.2237	0.693025	14.2553	8.36494	13.1927	107	2	114	4.85	22	3.02	1	7	0
546	Beaupré	France 3	Saint-Usage(21)	9.09752	18.2237	0.693025	14.2553	8.36494	13.1927	153	4.5	138	8.15	22	4.86	1	7	0
547	Beaupré	France 3	Saint-Usage(21)	9.09752	18.2237	0.693025	14.2553	8.36494	13.1927	170	5.3	104	2.5	22	6.03	1	7	0
548	Beaupré	France 3	Saint-Usage(21)	9.09752	18.2237	0.693025	14.2553	8.36494	13.1927	247	10	135	5.18	22	8.08	2	7	0
549	Beaupré	France 3	Saint-Usage(21)	9.09752	18.2237	0.693025	14.2553	8.36494	13.1927	262	4.3	91	3.6	22	4.99	0	7	0
550	Beaupré	France 3	Saint-Usage(21)	9.09752	18.2237	0.693025	14.2553	8.36494	13.1927	290	4.9	131	4.95	22	5.29	1	7	0
551	Beaupré	France 3	Saint-Usage(21)	9.09752	18.2237	0.693025	14.2553	8.36494	13.1927	386	2.7	138	6.12	22	2.59	1	7	0
552	Beaupré	France 3	Saint-Usage(21)	9.09752	18.2237	0.693025	14.2553	8.36494	13.1927	464	2.8	222	11.57	22	2.75	1	7	0
553	Beaupré	France 3	Saint-Usage(21)	9.09752	18.2237	0.693025	14.2553	8.36494	13.1927	510	2.6	194	10.04	22	3.25	1	7	0
554	Beaupré	France 3	Saint-Usage(21)	9.09752	18.2237	0.693025	14.2553	8.36494	13.1927	641	4.1	117	3.3	22	4.57	0	7	0
555	Beaupré	France 3	Saint-Usage(21)	9.09752	18.2237	0.693025	14.2553	8.36494	13.1927	719	3.1	140	6.79	22	2.84	1	7	0
543	Beaupré	France 3	Saint-Usage(21)	9.09752	18.2237	0.693025	14.2553	8.36494	13.1927	18	2.1	147	7.22	22	3.64	1	5	0
544	Beaupré	France 3	Saint-Usage(21)	9.09752	18.2237	0.693025	14.2553	8.36494	13.1927	41	7.1	235	11.49	22	6.57	2	5	1
545	Beaupré	France 3	Saint-Usage(21)	9.09752	18.2237	0.693025	14.2553	8.36494	13.1927	107	2	114	4.85	22	3.02	1	5	0
546	Beaupré	France 3	Saint-Usage(21)	9.09752	18.2237	0.693025	14.2553	8.36494	13.1927	153	4.5	138	8.15	22	4.86	1	5	0
547	Beaupré	France 3	Saint-Usage(21)	9.09752	18.2237	0.693025	14.2553	8.36494	13.1927	170	5.3	104	2.5	22	6.03	1	5	0
548	Beaupré	France 3	Saint-Usage(21)	9.09752	18.2237	0.693025	14.2553	8.36494	13.1927	247	10	135	5.18	22	8.08	2	5	0
549	Beaupré	France 3	Saint-Usage(21)	9.09752	18.2237	0.693025	14.2553	8.36494	13.1927	262	4.3	91	3.6	22	4.99	0	5	0
550	Beaupré	France 3	Saint-Usage(21)	9.09752	18.2237	0.693025	14.2553	8.36494	13.1927	290	4.9	131	4.95	22	5.29	1	5	0
551	Beaupré	France 3	Saint-Usage(21)	9.09752	18.2237	0.693025	14.2553	8.36494	13.1927	386	2.7	138	6.12	22	2.59	1	5	0
552	Beaupré	France 3	Saint-Usage(21)	9.09752	18.2237	0.693025	14.2553	8.36494	13.1927	464	2.8	222	11.57	22	2.75	1	5	0
553	Beaupré	France 3	Saint-Usage(21)	9.09752	18.2237	0.693025	14.2553	8.36494	13.1927	510	2.6	194	10.04	22	3.25	1	5	0
554	Beaupré	France 3	Saint-Usage(21)	9.09752	18.2237	0.693025	14.2553	8.36494	13.1927	641	4.1	117	3.3	22	4.57	0	5	0
555	Beaupré	France 3	Saint-Usage(21)	9.09752	18.2237	0.693025	14.2553	8.36494	13.1927	719	3.1	140	6.79	22	2.84	1	5	0
543	Beaupré	France 3	Saint-Usage(21)	9.09752	18.2237	0.693025	14.2553	8.36494	13.1927	18	2.1	147	7.22	22	3.64	1	4	1
544	Beaupré	France 3	Saint-Usage(21)	9.09752	18.2237	0.693025	14.2553	8.36494	13.1927	41	7.1	235	11.49	22	6.57	2	4	1
545	Beaupré	France 3	Saint-Usage(21)	9.09752	18.2237	0.693025	14.2553	8.36494	13.1927	107	2	114	4.85	22	3.02	1	4	0
546	Beaupré	France 3	Saint-Usage(21)	9.09752	18.2237	0.693025	14.2553	8.36494	13.1927	153	4.5	138	8.15	22	4.86	1	4	0
547	Beaupré	France 3	Saint-Usage(21)	9.09752	18.2237	0.693025	14.2553	8.36494	13.1927	170	5.3	104	2.5	22	6.03	1	4	0
548	Beaupré	France 3	Saint-Usage(21)	9.09752	18.2237	0.693025	14.2553	8.36494	13.1927	247	10	135	5.18	22	8.08	2	4	0
549	Beaupré	France 3	Saint-Usage(21)	9.09752	18.2237	0.693025	14.2553	8.36494	13.1927	262	4.3	91	3.6	22	4.99	0	4	0
550	Beaupré	France 3	Saint-Usage(21)	9.09752	18.2237	0.693025	14.2553	8.36494	13.1927	290	4.9	131	4.95	22	5.29	1	4	0
551	Beaupré	France 3	Saint-Usage(21)	9.09752	18.2237	0.693025	14.2553	8.36494	13.1927	386	2.7	138	6.12	22	2.59	1	4	0
552	Beaupré	France 3	Saint-Usage(21)	9.09752	18.2237	0.693025	14.2553	8.36494	13.1927	464	2.8	222	11.57	22	2.75	1	4	1
553	Beaupré	France 3	Saint-Usage(21)	9.09752	18.2237	0.693025	14.2553	8.36494	13.1927	510	2.6	194	10.04	22	3.25	1	4	0
554	Beaupré	France 3	Saint-Usage(21)	9.09752	18.2237	0.693025	14.2553	8.36494	13.1927	641	4.1	117	3.3	22	4.57	0	4	0
555	Beaupré	France 3	Saint-Usage(21)	9.09752	18.2237	0.693025	14.2553	8.36494	13.1927	719	3.1	140	6.79	22	2.84	1	4	0
472	Beaupré	France 1	Beuxes(86)	11.9935	19.1718	5.41675	14.2562	8.36343	13.1932	8	35.7	195	10.41	22	15.74	3	3	1
473	Beaupré	France 1	Beuxes(86)	11.9935	19.1718	5.41675	14.2562	8.36343	13.1932	34	9.1	145	6.95	22	7.71	3	3	0
474	Beaupré	France 1	Beuxes(86)	11.9935	19.1718	5.41675	14.2562	8.36343	13.1932	67	8.7	144	6.72	22	6.99	0	3	0
475	Beaupré	France 1	Beuxes(86)	11.9935	19.1718	5.41675	14.2562	8.36343	13.1932	88	5.1	133	6.97	22	5.5	1	3	1
476	Beaupré	France 1	Beuxes(86)	11.9935	19.1718	5.41675	14.2562	8.36343	13.1932	103	5.9	100	3	22	5.67	2	3	0
477	Beaupré	France 1	Beuxes(86)	11.9935	19.1718	5.41675	14.2562	8.36343	13.1932	197	6.6	141	7.91	22	6.2	2	3	0
478	Beaupré	France 1	Beuxes(86)	11.9935	19.1718	5.41675	14.2562	8.36343	13.1932	259	7.1	125	4	22	6.69	2	3	1
479	Beaupré	France 1	Beuxes(86)	11.9935	19.1718	5.41675	14.2562	8.36343	13.1932	286	9.9	190	9.4	22	7.06	2	3	1
480	Beaupré	France 1	Beuxes(86)	11.9935	19.1718	5.41675	14.2562	8.36343	13.1932	302	4.2	101	3.95	22	3.26	2	3	0
481	Beaupré	France 1	Beuxes(86)	11.9935	19.1718	5.41675	14.2562	8.36343	13.1932	338	29.4	260	13.15	22	14.4	3	3	1
482	Beaupré	France 1	Beuxes(86)	11.9935	19.1718	5.41675	14.2562	8.36343	13.1932	353	4.2	60	7	22	4.62	1	3	0
483	Beaupré	France 1	Beuxes(86)	11.9935	19.1718	5.41675	14.2562	8.36343	13.1932	371	21.8	180	7.3	22	12.08	3	3	1
484	Beaupré	France 1	Beuxes(86)	11.9935	19.1718	5.41675	14.2562	8.36343	13.1932	431	6.8	155	6.52	22	6.19	1	3	1
485	Beaupré	France 1	Beuxes(86)	11.9935	19.1718	5.41675	14.2562	8.36343	13.1932	459	5.3	156	8.19	22	5.07	1	3	1
486	Beaupré	France 1	Beuxes(86)	11.9935	19.1718	5.41675	14.2562	8.36343	13.1932	514	37.3	222	11.23	22	15.53	3	3	1
487	Beaupré	France 1	Beuxes(86)	11.9935	19.1718	5.41675	14.2562	8.36343	13.1932	560	2.6	123	5.45	22	4.28	1	3	1
488	Beaupré	France 1	Beuxes(86)	11.9935	19.1718	5.41675	14.2562	8.36343	13.1932	600	15.1	119	3.89	22	9.23	2	3	1
489	Beaupré	France 1	Beuxes(86)	11.9935	19.1718	5.41675	14.2562	8.36343	13.1932	630	3.5	153	7.02	22	4.16	1	3	1
490	Beaupré	France 1	Beuxes(86)	11.9935	19.1718	5.41675	14.2562	8.36343	13.1932	655	12.3	212	9.56	22	8.25	2	3	1
491	Beaupré	France 1	Beuxes(86)	11.9935	19.1718	5.41675	14.2562	8.36343	13.1932	689	23.2	176	9.14	22	12.56	3	3	0
492	Beaupré	France 1	Beuxes(86)	11.9935	19.1718	5.41675	14.2562	8.36343	13.1932	790	19.7	238	12.38	22	11.49	2	3	1
472	Beaupré	France 1	Beuxes(86)	11.9935	19.1718	5.41675	14.2562	8.36343	13.1932	8	35.7	195	10.41	22	15.74	3	2	1
473	Beaupré	France 1	Beuxes(86)	11.9935	19.1718	5.41675	14.2562	8.36343	13.1932	34	9.1	145	6.95	22	7.71	3	2	1
474	Beaupré	France 1	Beuxes(86)	11.9935	19.1718	5.41675	14.2562	8.36343	13.1932	67	8.7	144	6.72	22	6.99	0	2	1
475	Beaupré	France 1	Beuxes(86)	11.9935	19.1718	5.41675	14.2562	8.36343	13.1932	88	5.1	133	6.97	22	5.5	1	2	1
476	Beaupré	France 1	Beuxes(86)	11.9935	19.1718	5.41675	14.2562	8.36343	13.1932	103	5.9	100	3	22	5.67	2	2	1
477	Beaupré	France 1	Beuxes(86)	11.9935	19.1718	5.41675	14.2562	8.36343	13.1932	197	6.6	141	7.91	22	6.2	2	2	1
478	Beaupré	France 1	Beuxes(86)	11.9935	19.1718	5.41675	14.2562	8.36343	13.1932	259	7.1	125	4	22	6.69	2	2	1
479	Beaupré	France 1	Beuxes(86)	11.9935	19.1718	5.41675	14.2562	8.36343	13.1932	286	9.9	190	9.4	22	7.06	2	2	2
480	Beaupré	France 1	Beuxes(86)	11.9935	19.1718	5.41675	14.2562	8.36343	13.1932	302	4.2	101	3.95	22	3.26	2	2	0
481	Beaupré	France 1	Beuxes(86)	11.9935	19.1718	5.41675	14.2562	8.36343	13.1932	338	29.4	260	13.15	22	14.4	3	2	1
482	Beaupré	France 1	Beuxes(86)	11.9935	19.1718	5.41675	14.2562	8.36343	13.1932	353	4.2	60	7	22	4.62	1	2	1
483	Beaupré	France 1	Beuxes(86)	11.9935	19.1718	5.41675	14.2562	8.36343	13.1932	371	21.8	180	7.3	22	12.08	3	2	2
484	Beaupré	France 1	Beuxes(86)	11.9935	19.1718	5.41675	14.2562	8.36343	13.1932	431	6.8	155	6.52	22	6.19	1	2	2
485	Beaupré	France 1	Beuxes(86)	11.9935	19.1718	5.41675	14.2562	8.36343	13.1932	459	5.3	156	8.19	22	5.07	1	2	1
486	Beaupré	France 1	Beuxes(86)	11.9935	19.1718	5.41675	14.2562	8.36343	13.1932	514	37.3	222	11.23	22	15.53	3	2	2
487	Beaupré	France 1	Beuxes(86)	11.9935	19.1718	5.41675	14.2562	8.36343	13.1932	560	2.6	123	5.45	22	4.28	1	2	1
488	Beaupré	France 1	Beuxes(86)	11.9935	19.1718	5.41675	14.2562	8.36343	13.1932	600	15.1	119	3.89	22	9.23	2	2	1
489	Beaupré	France 1	Beuxes(86)	11.9935	19.1718	5.41675	14.2562	8.36343	13.1932	630	3.5	153	7.02	22	4.16	1	2	1
490	Beaupré	France 1	Beuxes(86)	11.9935	19.1718	5.41675	14.2562	8.36343	13.1932	655	12.3	212	9.56	22	8.25	2	2	3
491	Beaupré	France 1	Beuxes(86)	11.9935	19.1718	5.41675	14.2562	8.36343	13.1932	689	23.2	176	9.14	22	12.56	3	2	0
492	Beaupré	France 1	Beuxes(86)	11.9935	19.1718	5.41675	14.2562	8.36343	13.1932	790	19.7	238	12.38	22	11.49	2	2	1
472	Beaupré	France 1	Beuxes(86)	11.9935	19.1718	5.41675	14.2562	8.36343	13.1932	8	35.7	195	10.41	22	15.74	3	1	3
473	Beaupré	France 1	Beuxes(86)	11.9935	19.1718	5.41675	14.2562	8.36343	13.1932	34	9.1	145	6.95	22	7.71	3	1	1
474	Beaupré	France 1	Beuxes(86)	11.9935	19.1718	5.41675	14.2562	8.36343	13.1932	67	8.7	144	6.72	22	6.99	0	1	2
475	Beaupré	France 1	Beuxes(86)	11.9935	19.1718	5.41675	14.2562	8.36343	13.1932	88	5.1	133	6.97	22	5.5	1	1	1
476	Beaupré	France 1	Beuxes(86)	11.9935	19.1718	5.41675	14.2562	8.36343	13.1932	103	5.9	100	3	22	5.67	2	1	2
477	Beaupré	France 1	Beuxes(86)	11.9935	19.1718	5.41675	14.2562	8.36343	13.1932	197	6.6	141	7.91	22	6.2	2	1	1
478	Beaupré	France 1	Beuxes(86)	11.9935	19.1718	5.41675	14.2562	8.36343	13.1932	259	7.1	125	4	22	6.69	2	1	3
479	Beaupré	France 1	Beuxes(86)	11.9935	19.1718	5.41675	14.2562	8.36343	13.1932	286	9.9	190	9.4	22	7.06	2	1	3
480	Beaupré	France 1	Beuxes(86)	11.9935	19.1718	5.41675	14.2562	8.36343	13.1932	302	4.2	101	3.95	22	3.26	2	1	1
481	Beaupré	France 1	Beuxes(86)	11.9935	19.1718	5.41675	14.2562	8.36343	13.1932	338	29.4	260	13.15	22	14.4	3	1	2
482	Beaupré	France 1	Beuxes(86)	11.9935	19.1718	5.41675	14.2562	8.36343	13.1932	353	4.2	60	7	22	4.62	1	1	2
483	Beaupré	France 1	Beuxes(86)	11.9935	19.1718	5.41675	14.2562	8.36343	13.1932	371	21.8	180	7.3	22	12.08	3	1	2
484	Beaupré	France 1	Beuxes(86)	11.9935	19.1718	5.41675	14.2562	8.36343	13.1932	431	6.8	155	6.52	22	6.19	1	1	2
485	Beaupré	France 1	Beuxes(86)	11.9935	19.1718	5.41675	14.2562	8.36343	13.1932	459	5.3	156	8.19	22	5.07	1	1	2
486	Beaupré	France 1	Beuxes(86)	11.9935	19.1718	5.41675	14.2562	8.36343	13.1932	514	37.3	222	11.23	22	15.53	3	1	3
487	Beaupré	France 1	Beuxes(86)	11.9935	19.1718	5.41675	14.2562	8.36343	13.1932	560	2.6	123	5.45	22	4.28	1	1	1
488	Beaupré	France 1	Beuxes(86)	11.9935	19.1718	5.41675	14.2562	8.36343	13.1932	600	15.1	119	3.89	22	9.23	2	1	2
489	Beaupré	France 1	Beuxes(86)	11.9935	19.1718	5.41675	14.2562	8.36343	13.1932	630	3.5	153	7.02	22	4.16	1	1	1
490	Beaupré	France 1	Beuxes(86)	11.9935	19.1718	5.41675	14.2562	8.36343	13.1932	655	12.3	212	9.56	22	8.25	2	1	3
491	Beaupré	France 1	Beuxes(86)	11.9935	19.1718	5.41675	14.2562	8.36343	13.1932	689	23.2	176	9.14	22	12.56	3	1	2
492	Beaupré	France 1	Beuxes(86)	11.9935	19.1718	5.41675	14.2562	8.36343	13.1932	790	19.7	238	12.38	22	11.49	2	1	1
543	Beaupré	France 3	Saint-Usage(21)	9.09752	18.2237	0.693025	14.2553	8.36494	13.1927	18	2.1	147	7.22	22	3.64	1	3	1
544	Beaupré	France 3	Saint-Usage(21)	9.09752	18.2237	0.693025	14.2553	8.36494	13.1927	41	7.1	235	11.49	22	6.57	2	3	2
545	Beaupré	France 3	Saint-Usage(21)	9.09752	18.2237	0.693025	14.2553	8.36494	13.1927	107	2	114	4.85	22	3.02	1	3	0
546	Beaupré	France 3	Saint-Usage(21)	9.09752	18.2237	0.693025	14.2553	8.36494	13.1927	153	4.5	138	8.15	22	4.86	1	3	0
547	Beaupré	France 3	Saint-Usage(21)	9.09752	18.2237	0.693025	14.2553	8.36494	13.1927	170	5.3	104	2.5	22	6.03	1	3	1
548	Beaupré	France 3	Saint-Usage(21)	9.09752	18.2237	0.693025	14.2553	8.36494	13.1927	247	10	135	5.18	22	8.08	2	3	0
549	Beaupré	France 3	Saint-Usage(21)	9.09752	18.2237	0.693025	14.2553	8.36494	13.1927	262	4.3	91	3.6	22	4.99	0	3	0
550	Beaupré	France 3	Saint-Usage(21)	9.09752	18.2237	0.693025	14.2553	8.36494	13.1927	290	4.9	131	4.95	22	5.29	1	3	0
551	Beaupré	France 3	Saint-Usage(21)	9.09752	18.2237	0.693025	14.2553	8.36494	13.1927	386	2.7	138	6.12	22	2.59	1	3	0
552	Beaupré	France 3	Saint-Usage(21)	9.09752	18.2237	0.693025	14.2553	8.36494	13.1927	464	2.8	222	11.57	22	2.75	1	3	1
553	Beaupré	France 3	Saint-Usage(21)	9.09752	18.2237	0.693025	14.2553	8.36494	13.1927	510	2.6	194	10.04	22	3.25	1	3	0
554	Beaupré	France 3	Saint-Usage(21)	9.09752	18.2237	0.693025	14.2553	8.36494	13.1927	641	4.1	117	3.3	22	4.57	0	3	0
555	Beaupré	France 3	Saint-Usage(21)	9.09752	18.2237	0.693025	14.2553	8.36494	13.1927	719	3.1	140	6.79	22	2.84	1	3	0
543	Beaupré	France 3	Saint-Usage(21)	9.09752	18.2237	0.693025	14.2553	8.36494	13.1927	18	2.1	147	7.22	22	3.64	1	2	1
544	Beaupré	France 3	Saint-Usage(21)	9.09752	18.2237	0.693025	14.2553	8.36494	13.1927	41	7.1	235	11.49	22	6.57	2	2	3
545	Beaupré	France 3	Saint-Usage(21)	9.09752	18.2237	0.693025	14.2553	8.36494	13.1927	107	2	114	4.85	22	3.02	1	2	1
546	Beaupré	France 3	Saint-Usage(21)	9.09752	18.2237	0.693025	14.2553	8.36494	13.1927	153	4.5	138	8.15	22	4.86	1	2	1
547	Beaupré	France 3	Saint-Usage(21)	9.09752	18.2237	0.693025	14.2553	8.36494	13.1927	170	5.3	104	2.5	22	6.03	1	2	1
548	Beaupré	France 3	Saint-Usage(21)	9.09752	18.2237	0.693025	14.2553	8.36494	13.1927	247	10	135	5.18	22	8.08	2	2	1
549	Beaupré	France 3	Saint-Usage(21)	9.09752	18.2237	0.693025	14.2553	8.36494	13.1927	262	4.3	91	3.6	22	4.99	0	2	1
550	Beaupré	France 3	Saint-Usage(21)	9.09752	18.2237	0.693025	14.2553	8.36494	13.1927	290	4.9	131	4.95	22	5.29	1	2	1
551	Beaupré	France 3	Saint-Usage(21)	9.09752	18.2237	0.693025	14.2553	8.36494	13.1927	386	2.7	138	6.12	22	2.59	1	2	1
552	Beaupré	France 3	Saint-Usage(21)	9.09752	18.2237	0.693025	14.2553	8.36494	13.1927	464	2.8	222	11.57	22	2.75	1	2	3
553	Beaupré	France 3	Saint-Usage(21)	9.09752	18.2237	0.693025	14.2553	8.36494	13.1927	510	2.6	194	10.04	22	3.25	1	2	1
554	Beaupré	France 3	Saint-Usage(21)	9.09752	18.2237	0.693025	14.2553	8.36494	13.1927	641	4.1	117	3.3	22	4.57	0	2	0
555	Beaupré	France 3	Saint-Usage(21)	9.09752	18.2237	0.693025	14.2553	8.36494	13.1927	719	3.1	140	6.79	22	2.84	1	2	1
543	Beaupré	France 3	Saint-Usage(21)	9.09752	18.2237	0.693025	14.2553	8.36494	13.1927	18	2.1	147	7.22	22	3.64	1	1	2
544	Beaupré	France 3	Saint-Usage(21)	9.09752	18.2237	0.693025	14.2553	8.36494	13.1927	41	7.1	235	11.49	22	6.57	2	1	3
545	Beaupré	France 3	Saint-Usage(21)	9.09752	18.2237	0.693025	14.2553	8.36494	13.1927	107	2	114	4.85	22	3.02	1	1	1
546	Beaupré	France 3	Saint-Usage(21)	9.09752	18.2237	0.693025	14.2553	8.36494	13.1927	153	4.5	138	8.15	22	4.86	1	1	1
547	Beaupré	France 3	Saint-Usage(21)	9.09752	18.2237	0.693025	14.2553	8.36494	13.1927	170	5.3	104	2.5	22	6.03	1	1	1
548	Beaupré	France 3	Saint-Usage(21)	9.09752	18.2237	0.693025	14.2553	8.36494	13.1927	247	10	135	5.18	22	8.08	2	1	1
549	Beaupré	France 3	Saint-Usage(21)	9.09752	18.2237	0.693025	14.2553	8.36494	13.1927	262	4.3	91	3.6	22	4.99	0	1	1
550	Beaupré	France 3	Saint-Usage(21)	9.09752	18.2237	0.693025	14.2553	8.36494	13.1927	290	4.9	131	4.95	22	5.29	1	1	1
551	Beaupré	France 3	Saint-Usage(21)	9.09752	18.2237	0.693025	14.2553	8.36494	13.1927	386	2.7	138	6.12	22	2.59	1	1	2
552	Beaupré	France 3	Saint-Usage(21)	9.09752	18.2237	0.693025	14.2553	8.36494	13.1927	464	2.8	222	11.57	22	2.75	1	1	3
553	Beaupré	France 3	Saint-Usage(21)	9.09752	18.2237	0.693025	14.2553	8.36494	13.1927	510	2.6	194	10.04	22	3.25	1	1	1
554	Beaupré	France 3	Saint-Usage(21)	9.09752	18.2237	0.693025	14.2553	8.36494	13.1927	641	4.1	117	3.3	22	4.57	0	1	1
555	Beaupré	France 3	Saint-Usage(21)	9.09752	18.2237	0.693025	14.2553	8.36494	13.1927	719	3.1	140	6.79	22	2.84	1	1	1
20	Unal	France 2	Gueméne penfao(44)	11.0391	19.0383	3.53549	14.3004	8.28843	13.2161	2	205	9.11	14.5	22	9.52	3	3	2
21	Unal	France 2	Gueméne penfao(44)	11.0391	19.0383	3.53549	14.3004	8.28843	13.2161	15	213	10.87	7.1	22	7.69	3	3	1
22	Unal	France 2	Gueméne penfao(44)	11.0391	19.0383	3.53549	14.3004	8.28843	13.2161	47	254	11.1	7.1	22	7.33	2	3	2
23	Unal	France 2	Gueméne penfao(44)	11.0391	19.0383	3.53549	14.3004	8.28843	13.2161	63	200	9.51	10.5	22	7.3	2	3	1
24	Unal	France 2	Gueméne penfao(44)	11.0391	19.0383	3.53549	14.3004	8.28843	13.2161	74	190	8.3	11.2	22	8.96	2	3	0
25	Unal	France 2	Gueméne penfao(44)	11.0391	19.0383	3.53549	14.3004	8.28843	13.2161	92	240	10.52	6.7	22	7.3	2	3	2
26	Unal	France 2	Gueméne penfao(44)	11.0391	19.0383	3.53549	14.3004	8.28843	13.2161	111	196	8.49	10.7	22	8.38	2	3	0
27	Unal	France 2	Gueméne penfao(44)	11.0391	19.0383	3.53549	14.3004	8.28843	13.2161	127	200	9.25	8.5	22	7.02	3	3	1
28	Unal	France 2	Gueméne penfao(44)	11.0391	19.0383	3.53549	14.3004	8.28843	13.2161	142	263	13.09	14.5	22	8.82	2	3	3
29	Unal	France 2	Gueméne penfao(44)	11.0391	19.0383	3.53549	14.3004	8.28843	13.2161	149	220	11.88	9.6	22	7.21	1	3	1
30	Unal	France 2	Gueméne penfao(44)	11.0391	19.0383	3.53549	14.3004	8.28843	13.2161	167	206	8.19	7.8	22	8.6	2	3	1
31	Unal	France 2	Gueméne penfao(44)	11.0391	19.0383	3.53549	14.3004	8.28843	13.2161	183	245	11.23	26	22	11.43	2	3	2
32	Unal	France 2	Gueméne penfao(44)	11.0391	19.0383	3.53549	14.3004	8.28843	13.2161	196	175	9.08	6.7	22	7.62	2	3	1
33	Unal	France 2	Gueméne penfao(44)	11.0391	19.0383	3.53549	14.3004	8.28843	13.2161	212	243	11.75	8.3	22	8.02	2	3	0
34	Unal	France 2	Gueméne penfao(44)	11.0391	19.0383	3.53549	14.3004	8.28843	13.2161	224	200	8.9	9.7	22	8.74	2	3	0
35	Unal	France 2	Gueméne penfao(44)	11.0391	19.0383	3.53549	14.3004	8.28843	13.2161	239	220	8.54	7.2	22	7.63	1	3	1
36	Unal	France 2	Gueméne penfao(44)	11.0391	19.0383	3.53549	14.3004	8.28843	13.2161	250	273	11.83	11.9	22	10.16	2	3	3
37	Unal	France 2	Gueméne penfao(44)	11.0391	19.0383	3.53549	14.3004	8.28843	13.2161	283	278	13.35	19.8	22	10.96	3	3	1
38	Unal	France 2	Gueméne penfao(44)	11.0391	19.0383	3.53549	14.3004	8.28843	13.2161	299	263	13.84	12.5	22	7.66	2	3	1
39	Unal	France 2	Gueméne penfao(44)	11.0391	19.0383	3.53549	14.3004	8.28843	13.2161	322	260	15.15	9.1	22	9.01	2	3	0
40	Unal	France 2	Gueméne penfao(44)	11.0391	19.0383	3.53549	14.3004	8.28843	13.2161	336	250	14.79	6.9	22	6.05	2	3	1
41	Unal	France 2	Gueméne penfao(44)	11.0391	19.0383	3.53549	14.3004	8.28843	13.2161	352	240	13.75	10.6	22	7.98	2	3	0
42	Unal	France 2	Gueméne penfao(44)	11.0391	19.0383	3.53549	14.3004	8.28843	13.2161	364	288	15	13.5	22	9.2	2	3	2
43	Unal	France 2	Gueméne penfao(44)	11.0391	19.0383	3.53549	14.3004	8.28843	13.2161	390	225	9.99	10.7	22	7.3	1	3	0
44	Unal	France 2	Gueméne penfao(44)	11.0391	19.0383	3.53549	14.3004	8.28843	13.2161	399	196	9.16	6.1	22	7.52	2	3	1
45	Unal	France 2	Gueméne penfao(44)	11.0391	19.0383	3.53549	14.3004	8.28843	13.2161	412	265	13.1	7.7	22	7.41	2	3	1
46	Unal	France 2	Gueméne penfao(44)	11.0391	19.0383	3.53549	14.3004	8.28843	13.2161	427	213	9.92	6.6	22	7.11	2	3	1
47	Unal	France 2	Gueméne penfao(44)	11.0391	19.0383	3.53549	14.3004	8.28843	13.2161	441	206	9.55	7.6	22	8.09	2	3	0
48	Unal	France 2	Gueméne penfao(44)	11.0391	19.0383	3.53549	14.3004	8.28843	13.2161	463	270	12.74	8.3	22	8.69	2	3	1
49	Unal	France 2	Gueméne penfao(44)	11.0391	19.0383	3.53549	14.3004	8.28843	13.2161	480	245	12.61	7.4	22	7.49	1	3	1
50	Unal	France 2	Gueméne penfao(44)	11.0391	19.0383	3.53549	14.3004	8.28843	13.2161	496	210	11.89	14.7	22	8.73	2	3	1
51	Unal	France 2	Gueméne penfao(44)	11.0391	19.0383	3.53549	14.3004	8.28843	13.2161	503	266	14.09	12.3	22	8.42	2	3	1
52	Unal	France 2	Gueméne penfao(44)	11.0391	19.0383	3.53549	14.3004	8.28843	13.2161	515	231	12.9	7.7	22	7.06	2	3	1
53	Unal	France 2	Gueméne penfao(44)	11.0391	19.0383	3.53549	14.3004	8.28843	13.2161	530	142	11.98	10.5	22	7.27	2	3	0
54	Unal	France 2	Gueméne penfao(44)	11.0391	19.0383	3.53549	14.3004	8.28843	13.2161	541	230	11.83	8.9	22	6.98	2	3	0
55	Unal	France 2	Gueméne penfao(44)	11.0391	19.0383	3.53549	14.3004	8.28843	13.2161	549	245	10.87	15.5	22	9	1	3	1
56	Unal	France 2	Gueméne penfao(44)	11.0391	19.0383	3.53549	14.3004	8.28843	13.2161	565	240	10.65	5.7	22	6.28	1	3	1
57	Unal	France 2	Gueméne penfao(44)	11.0391	19.0383	3.53549	14.3004	8.28843	13.2161	583	203	8.51	10.8	22	7.64	2	3	0
58	Unal	France 2	Gueméne penfao(44)	11.0391	19.0383	3.53549	14.3004	8.28843	13.2161	604	250	11.81	9.3	22	7.67	2	3	1
59	Unal	France 2	Gueméne penfao(44)	11.0391	19.0383	3.53549	14.3004	8.28843	13.2161	624	225	11.51	14.6	22	9.27	2	3	1
60	Unal	France 2	Gueméne penfao(44)	11.0391	19.0383	3.53549	14.3004	8.28843	13.2161	640	263	11.63	10.1	22	9.52	3	3	1
61	Unal	France 2	Gueméne penfao(44)	11.0391	19.0383	3.53549	14.3004	8.28843	13.2161	656	192	9.88	15.9	22	9.02	2	3	0
62	Unal	France 2	Gueméne penfao(44)	11.0391	19.0383	3.53549	14.3004	8.28843	13.2161	672	245	12.78	7.3	22	8.44	2	3	1
63	Unal	France 2	Gueméne penfao(44)	11.0391	19.0383	3.53549	14.3004	8.28843	13.2161	684	211	11.73	6.7	22	6.17	2	3	1
64	Unal	France 2	Gueméne penfao(44)	11.0391	19.0383	3.53549	14.3004	8.28843	13.2161	705	210	10.3	11.9	22	8.94	2	3	0
65	Unal	France 2	Gueméne penfao(44)	11.0391	19.0383	3.53549	14.3004	8.28843	13.2161	717	250	13.34	8.7	22	7.85	2	3	2
66	Unal	France 2	Gueméne penfao(44)	11.0391	19.0383	3.53549	14.3004	8.28843	13.2161	764	295	14.22	13.3	22	9.43	1	3	2
67	Unal	France 2	Gueméne penfao(44)	11.0391	19.0383	3.53549	14.3004	8.28843	13.2161	780	282	13.73	10.3	22	7.24	2	3	1
189	Trichobel	France 2	Gueméne penfao(44)	11.0391	19.0383	3.53549	14.3004	8.28843	13.2161	5	210	12.36	28.7	22	12.87	3	3	2
190	Trichobel	France 2	Gueméne penfao(44)	11.0391	19.0383	3.53549	14.3004	8.28843	13.2161	26	197	9.94	19.9	22	11.48	3	3	1
191	Trichobel	France 2	Gueméne penfao(44)	11.0391	19.0383	3.53549	14.3004	8.28843	13.2161	38	250	14.2	22	22	11.52	3	3	2
192	Trichobel	France 2	Gueméne penfao(44)	11.0391	19.0383	3.53549	14.3004	8.28843	13.2161	61	290	15.66	13.3	22	9.66	2	3	2
193	Trichobel	France 2	Gueméne penfao(44)	11.0391	19.0383	3.53549	14.3004	8.28843	13.2161	82	265	15	9.1	22	8.71	2	3	3
194	Trichobel	France 2	Gueméne penfao(44)	11.0391	19.0383	3.53549	14.3004	8.28843	13.2161	89	260	15.15	21.1	22	12.73	3	3	2
195	Trichobel	France 2	Gueméne penfao(44)	11.0391	19.0383	3.53549	14.3004	8.28843	13.2161	100	225	16.24	13.8	22	9.97	3	3	2
196	Trichobel	France 2	Gueméne penfao(44)	11.0391	19.0383	3.53549	14.3004	8.28843	13.2161	114	238	15.24	23.6	22	10.98	2	3	3
197	Trichobel	France 2	Gueméne penfao(44)	11.0391	19.0383	3.53549	14.3004	8.28843	13.2161	161	275	16.04	15.7	22	8.91	2	3	1
198	Trichobel	France 2	Gueméne penfao(44)	11.0391	19.0383	3.53549	14.3004	8.28843	13.2161	177	268	15.2	13.3	22	9.09	2	3	3
199	Trichobel	France 2	Gueméne penfao(44)	11.0391	19.0383	3.53549	14.3004	8.28843	13.2161	185	280	16.02	12.8	22	10.49	3	3	3
200	Trichobel	France 2	Gueméne penfao(44)	11.0391	19.0383	3.53549	14.3004	8.28843	13.2161	194	285	18.21	19.1	22	11.74	2	3	2
201	Trichobel	France 2	Gueméne penfao(44)	11.0391	19.0383	3.53549	14.3004	8.28843	13.2161	209	270	14.54	16.7	22	11.52	3	3	3
202	Trichobel	France 2	Gueméne penfao(44)	11.0391	19.0383	3.53549	14.3004	8.28843	13.2161	221	270	13.97	13.3	22	9.51	3	3	2
203	Trichobel	France 2	Gueméne penfao(44)	11.0391	19.0383	3.53549	14.3004	8.28843	13.2161	238	253	13.59	27.1	22	12.42	1	3	2
204	Trichobel	France 2	Gueméne penfao(44)	11.0391	19.0383	3.53549	14.3004	8.28843	13.2161	253	285	17.19	17.9	22	11.6	3	3	3
205	Trichobel	France 2	Gueméne penfao(44)	11.0391	19.0383	3.53549	14.3004	8.28843	13.2161	273	263	17	16.1	22	11.54	3	3	3
206	Trichobel	France 2	Gueméne penfao(44)	11.0391	19.0383	3.53549	14.3004	8.28843	13.2161	289	270	15.34	12.5	22	9.81	2	3	2
207	Trichobel	France 2	Gueméne penfao(44)	11.0391	19.0383	3.53549	14.3004	8.28843	13.2161	319	140	7.99	18.2	22	9.55	1	3	0
208	Trichobel	France 2	Gueméne penfao(44)	11.0391	19.0383	3.53549	14.3004	8.28843	13.2161	330	225	15.69	11.3	22	7.58	1	3	2
209	Trichobel	France 2	Gueméne penfao(44)	11.0391	19.0383	3.53549	14.3004	8.28843	13.2161	344	280	13.57	28.2	22	12.7	2	3	2
210	Trichobel	France 2	Gueméne penfao(44)	11.0391	19.0383	3.53549	14.3004	8.28843	13.2161	362	285	16.83	24.6	22	10.87	2	3	1
211	Trichobel	France 2	Gueméne penfao(44)	11.0391	19.0383	3.53549	14.3004	8.28843	13.2161	382	240	15	22.8	22	11.75	3	3	2
212	Trichobel	France 2	Gueméne penfao(44)	11.0391	19.0383	3.53549	14.3004	8.28843	13.2161	400	255	16.63	36.9	22	14.66	1	3	2
213	Trichobel	France 2	Gueméne penfao(44)	11.0391	19.0383	3.53549	14.3004	8.28843	13.2161	416	265	13.96	10.6	22	7.51	3	3	3
214	Trichobel	France 2	Gueméne penfao(44)	11.0391	19.0383	3.53549	14.3004	8.28843	13.2161	434	250	12.66	20.7	22	11.31	3	3	2
215	Trichobel	France 2	Gueméne penfao(44)	11.0391	19.0383	3.53549	14.3004	8.28843	13.2161	447	273	16.51	13.8	22	8.33	2	3	2
216	Trichobel	France 2	Gueméne penfao(44)	11.0391	19.0383	3.53549	14.3004	8.28843	13.2161	461	275	14.72	32.3	22	13.18	3	3	2
217	Trichobel	France 2	Gueméne penfao(44)	11.0391	19.0383	3.53549	14.3004	8.28843	13.2161	481	280	15.41	18.8	22	10.37	1	3	2
218	Trichobel	France 2	Gueméne penfao(44)	11.0391	19.0383	3.53549	14.3004	8.28843	13.2161	500	265	16.74	13.2	22	10.68	2	3	1
219	Trichobel	France 2	Gueméne penfao(44)	11.0391	19.0383	3.53549	14.3004	8.28843	13.2161	512	242	13.62	10	22	8.96	3	3	1
220	Trichobel	France 2	Gueméne penfao(44)	11.0391	19.0383	3.53549	14.3004	8.28843	13.2161	532	225	13.24	20.1	22	13.66	1	3	2
221	Trichobel	France 2	Gueméne penfao(44)	11.0391	19.0383	3.53549	14.3004	8.28843	13.2161	554	225	15.96	17.2	22	9.15	3	3	1
222	Trichobel	France 2	Gueméne penfao(44)	11.0391	19.0383	3.53549	14.3004	8.28843	13.2161	573	251	15.64	17.2	22	10.55	2	3	2
223	Trichobel	France 2	Gueméne penfao(44)	11.0391	19.0383	3.53549	14.3004	8.28843	13.2161	592	280	17.26	25.3	22	11.71	3	3	3
224	Trichobel	France 2	Gueméne penfao(44)	11.0391	19.0383	3.53549	14.3004	8.28843	13.2161	601	285	16.9	21.7	22	11.4	2	3	2
225	Trichobel	France 2	Gueméne penfao(44)	11.0391	19.0383	3.53549	14.3004	8.28843	13.2161	618	270	15.68	13	22	10.29	2	3	2
226	Trichobel	France 2	Gueméne penfao(44)	11.0391	19.0383	3.53549	14.3004	8.28843	13.2161	631	192	17.64	17.6	22	10.25	3	3	3
227	Trichobel	France 2	Gueméne penfao(44)	11.0391	19.0383	3.53549	14.3004	8.28843	13.2161	652	290	17052	23.4	22	11.5	2	3	2
228	Trichobel	France 2	Gueméne penfao(44)	11.0391	19.0383	3.53549	14.3004	8.28843	13.2161	671	250	15.23	21.9	22	12.61	2	3	2
229	Trichobel	France 2	Gueméne penfao(44)	11.0391	19.0383	3.53549	14.3004	8.28843	13.2161	682	295	17.98	16.4	22	10.39	2	3	3
230	Trichobel	France 2	Gueméne penfao(44)	11.0391	19.0383	3.53549	14.3004	8.28843	13.2161	694	310	18.37	35	22	13.44	2	3	2
231	Trichobel	France 2	Gueméne penfao(44)	11.0391	19.0383	3.53549	14.3004	8.28843	13.2161	703	272	14.75	16.9	22	10.43	2	3	2
232	Trichobel	France 2	Gueméne penfao(44)	11.0391	19.0383	3.53549	14.3004	8.28843	13.2161	709	285	17.35	11.1	22	9.6	3	3	2
233	Trichobel	France 2	Gueméne penfao(44)	11.0391	19.0383	3.53549	14.3004	8.28843	13.2161	729	290	17.57	35.3	22	13.74	3	3	2
234	Trichobel	France 2	Gueméne penfao(44)	11.0391	19.0383	3.53549	14.3004	8.28843	13.2161	743	288	16.94	27.4	22	12.3	3	3	2
235	Trichobel	France 2	Gueméne penfao(44)	11.0391	19.0383	3.53549	14.3004	8.28843	13.2161	789	280	16.98	17.3	22	10.96	3	3	2
236	Trichobel	France 2	Gueméne penfao(44)	11.0391	19.0383	3.53549	14.3004	8.28843	13.2161	799	250	14.02	17.5	22	9.42	2	3	1
237	Trichobel	France 2	Gueméne penfao(44)	11.0391	19.0383	3.53549	14.3004	8.28843	13.2161	816	176	9.77	14.2	22	8.46	2	3	2
274	Raspalje	France 2	Gueméne penfao(44)	11.0391	19.0383	3.53549	14.3004	8.28843	13.2161	10	220	11.62	18.5	22	10.99	3	3	3
275	Raspalje	France 2	Gueméne penfao(44)	11.0391	19.0383	3.53549	14.3004	8.28843	13.2161	24	225	12.81	16.2	22	11.06	3	3	3
276	Raspalje	France 2	Gueméne penfao(44)	11.0391	19.0383	3.53549	14.3004	8.28843	13.2161	32	238	11.59	20.2	22	10.94	3	3	2
277	Raspalje	France 2	Gueméne penfao(44)	11.0391	19.0383	3.53549	14.3004	8.28843	13.2161	52	176	8.38	22.9	22	12.23	2	3	1
278	Raspalje	France 2	Gueméne penfao(44)	11.0391	19.0383	3.53549	14.3004	8.28843	13.2161	65	228	11.75	13.5	22	10.5	2	3	2
279	Raspalje	France 2	Gueméne penfao(44)	11.0391	19.0383	3.53549	14.3004	8.28843	13.2161	84	230	12.92	11.4	22	9.58	2	3	3
280	Raspalje	France 2	Gueméne penfao(44)	11.0391	19.0383	3.53549	14.3004	8.28843	13.2161	97	240	12.53	11.1	22	10.78	2	3	3
281	Raspalje	France 2	Gueméne penfao(44)	11.0391	19.0383	3.53549	14.3004	8.28843	13.2161	116	235	11.74	11.7	22	10.85	2	3	2
282	Raspalje	France 2	Gueméne penfao(44)	11.0391	19.0383	3.53549	14.3004	8.28843	13.2161	124	225	15.2	9.6	22	8.66	2	3	1
283	Raspalje	France 2	Gueméne penfao(44)	11.0391	19.0383	3.53549	14.3004	8.28843	13.2161	133	242	12.72	13.9	22	9.22	2	3	2
284	Raspalje	France 2	Gueméne penfao(44)	11.0391	19.0383	3.53549	14.3004	8.28843	13.2161	147	208	9.63	11.7	22	8.92	1	3	2
285	Raspalje	France 2	Gueméne penfao(44)	11.0391	19.0383	3.53549	14.3004	8.28843	13.2161	154	231	11.64	27.5	22	12	3	3	2
286	Raspalje	France 2	Gueméne penfao(44)	11.0391	19.0383	3.53549	14.3004	8.28843	13.2161	179	250	13.63	11.4	22	9.5	3	3	2
287	Raspalje	France 2	Gueméne penfao(44)	11.0391	19.0383	3.53549	14.3004	8.28843	13.2161	198	228	11.49	15	22	9.28	1	3	3
288	Raspalje	France 2	Gueméne penfao(44)	11.0391	19.0383	3.53549	14.3004	8.28843	13.2161	217	265	12.28	16.5	22	10.33	2	3	3
289	Raspalje	France 2	Gueméne penfao(44)	11.0391	19.0383	3.53549	14.3004	8.28843	13.2161	231	250	11.4	12.1	22	9.5	3	3	2
290	Raspalje	France 2	Gueméne penfao(44)	11.0391	19.0383	3.53549	14.3004	8.28843	13.2161	256	250	12.04	14.9	22	10.16	2	3	3
291	Raspalje	France 2	Gueméne penfao(44)	11.0391	19.0383	3.53549	14.3004	8.28843	13.2161	269	255	11.95	12.3	22	9.64	2	3	2
292	Raspalje	France 2	Gueméne penfao(44)	11.0391	19.0383	3.53549	14.3004	8.28843	13.2161	282	265	13.9	19.5	22	10.35	2	3	3
293	Raspalje	France 2	Gueméne penfao(44)	11.0391	19.0383	3.53549	14.3004	8.28843	13.2161	300	270	15.68	14.4	22	9.45	2	3	1
294	Raspalje	France 2	Gueméne penfao(44)	11.0391	19.0383	3.53549	14.3004	8.28843	13.2161	311	223	16.78	15.6	22	10.15	2	3	2
295	Raspalje	France 2	Gueméne penfao(44)	11.0391	19.0383	3.53549	14.3004	8.28843	13.2161	328	272	16.26	13	22	9.36	2	3	2
296	Raspalje	France 2	Gueméne penfao(44)	11.0391	19.0383	3.53549	14.3004	8.28843	13.2161	342	260	13.92	19.8	22	10.78	3	3	1
297	Raspalje	France 2	Gueméne penfao(44)	11.0391	19.0383	3.53549	14.3004	8.28843	13.2161	356	285	15.11	10.8	22	8.71	2	3	1
298	Raspalje	France 2	Gueméne penfao(44)	11.0391	19.0383	3.53549	14.3004	8.28843	13.2161	374	210	9.21	17.5	22	9.51	2	3	1
299	Raspalje	France 2	Gueméne penfao(44)	11.0391	19.0383	3.53549	14.3004	8.28843	13.2161	393	255	12.44	23.1	22	11.27	2	3	2
300	Raspalje	France 2	Gueméne penfao(44)	11.0391	19.0383	3.53549	14.3004	8.28843	13.2161	404	249	12.82	11.5	22	7.89	2	3	1
301	Raspalje	France 2	Gueméne penfao(44)	11.0391	19.0383	3.53549	14.3004	8.28843	13.2161	417	248	12.56	18.1	22	10.06	2	3	3
302	Raspalje	France 2	Gueméne penfao(44)	11.0391	19.0383	3.53549	14.3004	8.28843	13.2161	436	234	10.26	17.2	22	11.22	0	3	2
303	Raspalje	France 2	Gueméne penfao(44)	11.0391	19.0383	3.53549	14.3004	8.28843	13.2161	455	258	13.28	14.3	22	8.44	2	3	2
304	Raspalje	France 2	Gueméne penfao(44)	11.0391	19.0383	3.53549	14.3004	8.28843	13.2161	468	292	16.06	19.1	22	10.97	3	3	2
305	Raspalje	France 2	Gueméne penfao(44)	11.0391	19.0383	3.53549	14.3004	8.28843	13.2161	483	262	12.21	12.5	22	9.45	2	3	3
306	Raspalje	France 2	Gueméne penfao(44)	11.0391	19.0383	3.53549	14.3004	8.28843	13.2161	499	251	13.22	19.4	22	10.44	2	3	1
307	Raspalje	France 2	Gueméne penfao(44)	11.0391	19.0383	3.53549	14.3004	8.28843	13.2161	507	260	15.18	15.2	22	8.85	2	3	2
308	Raspalje	France 2	Gueméne penfao(44)	11.0391	19.0383	3.53549	14.3004	8.28843	13.2161	534	235	13.91	21.3	22	11.09	1	3	2
309	Raspalje	France 2	Gueméne penfao(44)	11.0391	19.0383	3.53549	14.3004	8.28843	13.2161	545	182	9.3	13.7	22	8.05	2	3	1
310	Raspalje	France 2	Gueméne penfao(44)	11.0391	19.0383	3.53549	14.3004	8.28843	13.2161	559	260	12.76	20.1	22	10.2	2	3	3
311	Raspalje	France 2	Gueméne penfao(44)	11.0391	19.0383	3.53549	14.3004	8.28843	13.2161	576	222	10.54	22.8	22	11.26	2	3	2
312	Raspalje	France 2	Gueméne penfao(44)	11.0391	19.0383	3.53549	14.3004	8.28843	13.2161	589	265	12.51	9.3	22	7.63	2	3	3
313	Raspalje	France 2	Gueméne penfao(44)	11.0391	19.0383	3.53549	14.3004	8.28843	13.2161	612	224	9.42	24.5	22	11.08	1	3	2
314	Raspalje	France 2	Gueméne penfao(44)	11.0391	19.0383	3.53549	14.3004	8.28843	13.2161	628	265	13.34	17.1	22	10.76	2	3	2
315	Raspalje	France 2	Gueméne penfao(44)	11.0391	19.0383	3.53549	14.3004	8.28843	13.2161	638	260	13.71	15.1	22	10.29	2	3	3
316	Raspalje	France 2	Gueméne penfao(44)	11.0391	19.0383	3.53549	14.3004	8.28843	13.2161	658	292	15.7	16.6	22	11.05	1	3	2
317	Raspalje	France 2	Gueméne penfao(44)	11.0391	19.0383	3.53549	14.3004	8.28843	13.2161	673	225	11.22	12.8	22	9.33	1	3	2
318	Raspalje	France 2	Gueméne penfao(44)	11.0391	19.0383	3.53549	14.3004	8.28843	13.2161	748	228	12.71	15.1	22	9.56	2	3	0
319	Raspalje	France 2	Gueméne penfao(44)	11.0391	19.0383	3.53549	14.3004	8.28843	13.2161	767	210	10.46	12.1	22	8.08	2	3	2
320	Raspalje	France 2	Gueméne penfao(44)	11.0391	19.0383	3.53549	14.3004	8.28843	13.2161	772	238	13.11	9.1	22	8.68	2	3	2
321	Raspalje	France 2	Gueméne penfao(44)	11.0391	19.0383	3.53549	14.3004	8.28843	13.2161	796	275	13.63	12.8	22	9.06	1	3	2
322	Raspalje	France 2	Gueméne penfao(44)	11.0391	19.0383	3.53549	14.3004	8.28843	13.2161	808	261	14.84	14.1	22	9.31	3	3	1
399	Fritzy P.	France 2	Gueméne penfao(44)	11.0391	19.0383	3.53549	14.3004	8.28843	13.2161	12	210	11.87	22.3	22	12.39	3	3	2
400	Fritzy P.	France 2	Gueméne penfao(44)	11.0391	19.0383	3.53549	14.3004	8.28843	13.2161	31	240	12.13	22	22	12.16	3	3	2
401	Fritzy P.	France 2	Gueméne penfao(44)	11.0391	19.0383	3.53549	14.3004	8.28843	13.2161	43	245	11.9	12.7	22	9.27	3	3	2
402	Fritzy P.	France 2	Gueméne penfao(44)	11.0391	19.0383	3.53549	14.3004	8.28843	13.2161	60	215	11.96	14.3	22	10.95	3	3	2
403	Fritzy P.	France 2	Gueméne penfao(44)	11.0391	19.0383	3.53549	14.3004	8.28843	13.2161	77	221	11.56	15	22	10.48	3	3	2
404	Fritzy P.	France 2	Gueméne penfao(44)	11.0391	19.0383	3.53549	14.3004	8.28843	13.2161	95	250	12.24	20.2	22	12.31	3	3	2
405	Fritzy P.	France 2	Gueméne penfao(44)	11.0391	19.0383	3.53549	14.3004	8.28843	13.2161	106	270	14.25	39.8	22	14.75	3	3	3
406	Fritzy P.	France 2	Gueméne penfao(44)	11.0391	19.0383	3.53549	14.3004	8.28843	13.2161	128	277	15.34	20.1	22	11.56	3	3	2
407	Fritzy P.	France 2	Gueméne penfao(44)	11.0391	19.0383	3.53549	14.3004	8.28843	13.2161	139	239	14.98	19.4	22	10.84	2	3	2
408	Fritzy P.	France 2	Gueméne penfao(44)	11.0391	19.0383	3.53549	14.3004	8.28843	13.2161	160	230	16	34.2	22	13.75	3	3	2
409	Fritzy P.	France 2	Gueméne penfao(44)	11.0391	19.0383	3.53549	14.3004	8.28843	13.2161	172	280	15.02	51.3	22	16.65	3	3	3
410	Fritzy P.	France 2	Gueméne penfao(44)	11.0391	19.0383	3.53549	14.3004	8.28843	13.2161	192	248	13.96	31.5	22	13.36	3	3	2
411	Fritzy P.	France 2	Gueméne penfao(44)	11.0391	19.0383	3.53549	14.3004	8.28843	13.2161	202	280	14.25	25.4	22	11.9	3	3	3
412	Fritzy P.	France 2	Gueméne penfao(44)	11.0391	19.0383	3.53549	14.3004	8.28843	13.2161	222	259	14.23	43	22	14.56	3	3	2
413	Fritzy P.	France 2	Gueméne penfao(44)	11.0391	19.0383	3.53549	14.3004	8.28843	13.2161	243	230	12.64	29.5	22	13.07	3	3	3
414	Fritzy P.	France 2	Gueméne penfao(44)	11.0391	19.0383	3.53549	14.3004	8.28843	13.2161	258	260	13.53	15.7	22	10.1	2	3	2
415	Fritzy P.	France 2	Gueméne penfao(44)	11.0391	19.0383	3.53549	14.3004	8.28843	13.2161	278	285	15.14	34.9	22	13.8	3	3	2
416	Fritzy P.	France 2	Gueméne penfao(44)	11.0391	19.0383	3.53549	14.3004	8.28843	13.2161	292	251	13.98	39.4	22	14.98	3	3	3
417	Fritzy P.	France 2	Gueméne penfao(44)	11.0391	19.0383	3.53549	14.3004	8.28843	13.2161	310	289	14.35	15.5	22	10.33	3	3	2
418	Fritzy P.	France 2	Gueméne penfao(44)	11.0391	19.0383	3.53549	14.3004	8.28843	13.2161	321	270	15.11	24.6	22	12.19	2	3	2
419	Fritzy P.	France 2	Gueméne penfao(44)	11.0391	19.0383	3.53549	14.3004	8.28843	13.2161	334	273	14.78	28	22	12.43	3	3	1
420	Fritzy P.	France 2	Gueméne penfao(44)	11.0391	19.0383	3.53549	14.3004	8.28843	13.2161	350	275	14.36	23.4	22	12.2	2	3	2
421	Fritzy P.	France 2	Gueméne penfao(44)	11.0391	19.0383	3.53549	14.3004	8.28843	13.2161	360	265	14.37	26.1	22	12.3	2	3	0
422	Fritzy P.	France 2	Gueméne penfao(44)	11.0391	19.0383	3.53549	14.3004	8.28843	13.2161	388	194	9.75	11.6	22	8.76	3	3	2
423	Fritzy P.	France 2	Gueméne penfao(44)	11.0391	19.0383	3.53549	14.3004	8.28843	13.2161	402	200	11.19	20.1	22	10.88	3	3	1
424	Fritzy P.	France 2	Gueméne penfao(44)	11.0391	19.0383	3.53549	14.3004	8.28843	13.2161	415	266	13.69	22.6	22	11.97	3	3	3
425	Fritzy P.	France 2	Gueméne penfao(44)	11.0391	19.0383	3.53549	14.3004	8.28843	13.2161	424	232	13.6	38.2	22	14.59	3	3	2
426	Fritzy P.	France 2	Gueméne penfao(44)	11.0391	19.0383	3.53549	14.3004	8.28843	13.2161	438	224	11.57	19.1	22	10.99	2	3	2
427	Fritzy P.	France 2	Gueméne penfao(44)	11.0391	19.0383	3.53549	14.3004	8.28843	13.2161	456	240	13.48	16	22	10.24	2	3	1
428	Fritzy P.	France 2	Gueméne penfao(44)	11.0391	19.0383	3.53549	14.3004	8.28843	13.2161	475	273	14.8	26.1	22	12.53	3	3	2
429	Fritzy P.	France 2	Gueméne penfao(44)	11.0391	19.0383	3.53549	14.3004	8.28843	13.2161	493	143	16	22.2	22	13.09	2	3	1
430	Fritzy P.	France 2	Gueméne penfao(44)	11.0391	19.0383	3.53549	14.3004	8.28843	13.2161	502	275	15.09	37.8	22	14.84	3	3	1
431	Fritzy P.	France 2	Gueméne penfao(44)	11.0391	19.0383	3.53549	14.3004	8.28843	13.2161	513	245	13.58	22.8	22	11.86	3	3	2
432	Fritzy P.	France 2	Gueméne penfao(44)	11.0391	19.0383	3.53549	14.3004	8.28843	13.2161	526	220	12.6	41.9	22	15.47	3	3	1
433	Fritzy P.	France 2	Gueméne penfao(44)	11.0391	19.0383	3.53549	14.3004	8.28843	13.2161	543	278	16.52	15.4	22	10.39	3	3	3
434	Fritzy P.	France 2	Gueméne penfao(44)	11.0391	19.0383	3.53549	14.3004	8.28843	13.2161	558	200	11.22	29.1	22	13.19	3	3	2
435	Fritzy P.	France 2	Gueméne penfao(44)	11.0391	19.0383	3.53549	14.3004	8.28843	13.2161	568	243	13.31	16.7	22	10.7	3	3	2
436	Fritzy P.	France 2	Gueméne penfao(44)	11.0391	19.0383	3.53549	14.3004	8.28843	13.2161	587	220	16.88	25.6	22	12.88	2	3	3
437	Fritzy P.	France 2	Gueméne penfao(44)	11.0391	19.0383	3.53549	14.3004	8.28843	13.2161	622	195	12.21	13.6	22	9.6	3	3	2
438	Fritzy P.	France 2	Gueméne penfao(44)	11.0391	19.0383	3.53549	14.3004	8.28843	13.2161	634	255	14.37	23.7	22	12.1	3	3	3
439	Fritzy P.	France 2	Gueméne penfao(44)	11.0391	19.0383	3.53549	14.3004	8.28843	13.2161	669	280	15.57	27.5	22	13.01	3	3	3
440	Fritzy P.	France 2	Gueméne penfao(44)	11.0391	19.0383	3.53549	14.3004	8.28843	13.2161	678	215	13.44	17.6	22	10.98	3	3	2
441	Fritzy P.	France 2	Gueméne penfao(44)	11.0391	19.0383	3.53549	14.3004	8.28843	13.2161	691	260	13.5	27.7	22	12.71	3	3	2
442	Fritzy P.	France 2	Gueméne penfao(44)	11.0391	19.0383	3.53549	14.3004	8.28843	13.2161	711	232	13.4	19.1	22	11.54	3	3	2
443	Fritzy P.	France 2	Gueméne penfao(44)	11.0391	19.0383	3.53549	14.3004	8.28843	13.2161	724	287	14.97	27.8	22	12.48	3	3	3
444	Fritzy P.	France 2	Gueméne penfao(44)	11.0391	19.0383	3.53549	14.3004	8.28843	13.2161	746	225	12.61	19.6	22	11.81	2	3	1
445	Fritzy P.	France 2	Gueméne penfao(44)	11.0391	19.0383	3.53549	14.3004	8.28843	13.2161	769	268	15.4	19.6	22	11.46	2	3	2
446	Fritzy P.	France 2	Gueméne penfao(44)	11.0391	19.0383	3.53549	14.3004	8.28843	13.2161	786	278	15.61	22.5	22	11.47	2	3	1
493	Beaupré	France 2	Gueméne penfao(44)	11.0391	19.0383	3.53549	14.3004	8.28843	13.2161	6	15.1	211	12.8	22	9.59	3	3	3
494	Beaupré	France 2	Gueméne penfao(44)	11.0391	19.0383	3.53549	14.3004	8.28843	13.2161	20	15.3	192	9.66	22	10.93	3	3	1
495	Beaupré	France 2	Gueméne penfao(44)	11.0391	19.0383	3.53549	14.3004	8.28843	13.2161	40	19.8	255	12.58	22	10.79	3	3	2
496	Beaupré	France 2	Gueméne penfao(44)	11.0391	19.0383	3.53549	14.3004	8.28843	13.2161	53	10.3	242	11.91	22	8.86	2	3	1
497	Beaupré	France 2	Gueméne penfao(44)	11.0391	19.0383	3.53549	14.3004	8.28843	13.2161	75	18.7	218	10.42	22	11.39	3	3	2
498	Beaupré	France 2	Gueméne penfao(44)	11.0391	19.0383	3.53549	14.3004	8.28843	13.2161	94	11	200	9.45	22	9.41	2	3	1
499	Beaupré	France 2	Gueméne penfao(44)	11.0391	19.0383	3.53549	14.3004	8.28843	13.2161	109	32.9	260	12.05	22	12.98	2	3	2
500	Beaupré	France 2	Gueméne penfao(44)	11.0391	19.0383	3.53549	14.3004	8.28843	13.2161	120	25.7	217	8.08	22	13.5	3	3	1
501	Beaupré	France 2	Gueméne penfao(44)	11.0391	19.0383	3.53549	14.3004	8.28843	13.2161	140	11.9	146	5.84	22	9.28	1	3	0
502	Beaupré	France 2	Gueméne penfao(44)	11.0391	19.0383	3.53549	14.3004	8.28843	13.2161	159	13.2	220	10.69	22	10.02	2	3	1
503	Beaupré	France 2	Gueméne penfao(44)	11.0391	19.0383	3.53549	14.3004	8.28843	13.2161	166	17.5	163	6.33	22	10.98	2	3	1
504	Beaupré	France 2	Gueméne penfao(44)	11.0391	19.0383	3.53549	14.3004	8.28843	13.2161	181	10.3	220	10.78	22	8.91	2	3	2
505	Beaupré	France 2	Gueméne penfao(44)	11.0391	19.0383	3.53549	14.3004	8.28843	13.2161	207	35.3	210	9.38	22	13.75	2	3	1
506	Beaupré	France 2	Gueméne penfao(44)	11.0391	19.0383	3.53549	14.3004	8.28843	13.2161	226	14.9	158	10	22	11.21	2	3	2
507	Beaupré	France 2	Gueméne penfao(44)	11.0391	19.0383	3.53549	14.3004	8.28843	13.2161	245	15	262	12.45	22	9.23	2	3	2
508	Beaupré	France 2	Gueméne penfao(44)	11.0391	19.0383	3.53549	14.3004	8.28843	13.2161	270	20.7	245	11.36	22	12.88	2	3	1
509	Beaupré	France 2	Gueméne penfao(44)	11.0391	19.0383	3.53549	14.3004	8.28843	13.2161	288	13.9	276	12.24	22	10.23	3	3	2
510	Beaupré	France 2	Gueméne penfao(44)	11.0391	19.0383	3.53549	14.3004	8.28843	13.2161	312	11.7	228	11.07	22	9.98	2	3	3
511	Beaupré	France 2	Gueméne penfao(44)	11.0391	19.0383	3.53549	14.3004	8.28843	13.2161	325	22	250	11.18	22	10.71	2	3	2
512	Beaupré	France 2	Gueméne penfao(44)	11.0391	19.0383	3.53549	14.3004	8.28843	13.2161	348	14.9	148	4.59	22	10.03	2	3	0
513	Beaupré	France 2	Gueméne penfao(44)	11.0391	19.0383	3.53549	14.3004	8.28843	13.2161	376	14.3	265	11.74	22	9.72	2	3	1
514	Beaupré	France 2	Gueméne penfao(44)	11.0391	19.0383	3.53549	14.3004	8.28843	13.2161	392	22.6	175	9.54	22	11.6	1	3	0
515	Beaupré	France 2	Gueméne penfao(44)	11.0391	19.0383	3.53549	14.3004	8.28843	13.2161	410	10.8	187	8.58	22	9.85	2	3	0
516	Beaupré	France 2	Gueméne penfao(44)	11.0391	19.0383	3.53549	14.3004	8.28843	13.2161	429	10.3	252	1086	22	8.12	1	3	1
517	Beaupré	France 2	Gueméne penfao(44)	11.0391	19.0383	3.53549	14.3004	8.28843	13.2161	451	15.5	126	10.33	22	10.64	2	3	1
518	Beaupré	France 2	Gueméne penfao(44)	11.0391	19.0383	3.53549	14.3004	8.28843	13.2161	470	10.6	238	10.62	22	7.98	2	3	2
519	Beaupré	France 2	Gueméne penfao(44)	11.0391	19.0383	3.53549	14.3004	8.28843	13.2161	490	43	240	10.4	22	14.61	3	3	1
520	Beaupré	France 2	Gueméne penfao(44)	11.0391	19.0383	3.53549	14.3004	8.28843	13.2161	505	28.9	220	12.67	22	13.3	2	3	0
521	Beaupré	France 2	Gueméne penfao(44)	11.0391	19.0383	3.53549	14.3004	8.28843	13.2161	520	21.1	180	9.4	22	12.64	2	3	0
522	Beaupré	France 2	Gueméne penfao(44)	11.0391	19.0383	3.53549	14.3004	8.28843	13.2161	544	9.9	250	12.88	22	7.81	2	3	2
523	Beaupré	France 2	Gueméne penfao(44)	11.0391	19.0383	3.53549	14.3004	8.28843	13.2161	570	25.7	240	10.61	22	12.67	2	3	1
524	Beaupré	France 2	Gueméne penfao(44)	11.0391	19.0383	3.53549	14.3004	8.28843	13.2161	585	22.3	248	11.05	22	14.8	2	3	0
525	Beaupré	France 2	Gueméne penfao(44)	11.0391	19.0383	3.53549	14.3004	8.28843	13.2161	599	23.1	215	10.31	22	12.46	2	3	2
526	Beaupré	France 2	Gueméne penfao(44)	11.0391	19.0383	3.53549	14.3004	8.28843	13.2161	607	16.7	240	11.93	22	10.19	2	3	3
527	Beaupré	France 2	Gueméne penfao(44)	11.0391	19.0383	3.53549	14.3004	8.28843	13.2161	616	11.1	254	11.92	22	8.84	1	3	2
528	Beaupré	France 2	Gueméne penfao(44)	11.0391	19.0383	3.53549	14.3004	8.28843	13.2161	635	18.1	265	13.08	22	9.61	2	3	2
529	Beaupré	France 2	Gueméne penfao(44)	11.0391	19.0383	3.53549	14.3004	8.28843	13.2161	650	14.6	193	9.7	22	10.83	1	3	0
530	Beaupré	France 2	Gueméne penfao(44)	11.0391	19.0383	3.53549	14.3004	8.28843	13.2161	667	27.1	203	9.45	22	12.16	3	3	1
531	Beaupré	France 2	Gueméne penfao(44)	11.0391	19.0383	3.53549	14.3004	8.28843	13.2161	676	11	192	11.29	22	8.4	2	3	2
532	Beaupré	France 2	Gueméne penfao(44)	11.0391	19.0383	3.53549	14.3004	8.28843	13.2161	687	29.3	196	8.37	22	12.36	2	3	1
533	Beaupré	France 2	Gueméne penfao(44)	11.0391	19.0383	3.53549	14.3004	8.28843	13.2161	704	22.7	183	10.9	22	11.21	2	3	2
534	Beaupré	France 2	Gueméne penfao(44)	11.0391	19.0383	3.53549	14.3004	8.28843	13.2161	713	17.1	211	9.81	22	9.64	2	3	1
535	Beaupré	France 2	Gueméne penfao(44)	11.0391	19.0383	3.53549	14.3004	8.28843	13.2161	726	24.9	245	12.13	22	12.87	2	3	1
536	Beaupré	France 2	Gueméne penfao(44)	11.0391	19.0383	3.53549	14.3004	8.28843	13.2161	740	20.3	242	10.93	22	10.98	3	3	1
537	Beaupré	France 2	Gueméne penfao(44)	11.0391	19.0383	3.53549	14.3004	8.28843	13.2161	755	17.8	268	12.51	22	10.45	3	3	2
538	Beaupré	France 2	Gueméne penfao(44)	11.0391	19.0383	3.53549	14.3004	8.28843	13.2161	766	18.3	167	13.08	22	11.3	2	3	1
539	Beaupré	France 2	Gueméne penfao(44)	11.0391	19.0383	3.53549	14.3004	8.28843	13.2161	775	32.4	192	8.56	22	13.74	3	3	2
540	Beaupré	France 2	Gueméne penfao(44)	11.0391	19.0383	3.53549	14.3004	8.28843	13.2161	793	16.8	242	10.57	22	10.91	1	3	2
541	Beaupré	France 2	Gueméne penfao(44)	11.0391	19.0383	3.53549	14.3004	8.28843	13.2161	800	19.8	190	9.4	22	10.83	2	3	1
542	Beaupré	France 2	Gueméne penfao(44)	11.0391	19.0383	3.53549	14.3004	8.28843	13.2161	815	16.7	203	12.17	22	10.5	2	3	0
20	Unal	France 2	Gueméne penfao(44)	11.0391	19.0383	3.53549	14.3004	8.28843	13.2161	2	205	9.11	14.5	22	9.52	3	2	2
21	Unal	France 2	Gueméne penfao(44)	11.0391	19.0383	3.53549	14.3004	8.28843	13.2161	15	213	10.87	7.1	22	7.69	3	2	2
22	Unal	France 2	Gueméne penfao(44)	11.0391	19.0383	3.53549	14.3004	8.28843	13.2161	47	254	11.1	7.1	22	7.33	2	2	2
23	Unal	France 2	Gueméne penfao(44)	11.0391	19.0383	3.53549	14.3004	8.28843	13.2161	63	200	9.51	10.5	22	7.3	2	2	1
24	Unal	France 2	Gueméne penfao(44)	11.0391	19.0383	3.53549	14.3004	8.28843	13.2161	74	190	8.3	11.2	22	8.96	2	2	1
25	Unal	France 2	Gueméne penfao(44)	11.0391	19.0383	3.53549	14.3004	8.28843	13.2161	92	240	10.52	6.7	22	7.3	2	2	2
26	Unal	France 2	Gueméne penfao(44)	11.0391	19.0383	3.53549	14.3004	8.28843	13.2161	111	196	8.49	10.7	22	8.38	2	2	1
27	Unal	France 2	Gueméne penfao(44)	11.0391	19.0383	3.53549	14.3004	8.28843	13.2161	127	200	9.25	8.5	22	7.02	3	2	2
28	Unal	France 2	Gueméne penfao(44)	11.0391	19.0383	3.53549	14.3004	8.28843	13.2161	142	263	13.09	14.5	22	8.82	2	2	3
29	Unal	France 2	Gueméne penfao(44)	11.0391	19.0383	3.53549	14.3004	8.28843	13.2161	149	220	11.88	9.6	22	7.21	1	2	2
30	Unal	France 2	Gueméne penfao(44)	11.0391	19.0383	3.53549	14.3004	8.28843	13.2161	167	206	8.19	7.8	22	8.6	2	2	2
31	Unal	France 2	Gueméne penfao(44)	11.0391	19.0383	3.53549	14.3004	8.28843	13.2161	183	245	11.23	26	22	11.43	2	2	3
32	Unal	France 2	Gueméne penfao(44)	11.0391	19.0383	3.53549	14.3004	8.28843	13.2161	196	175	9.08	6.7	22	7.62	2	2	1
33	Unal	France 2	Gueméne penfao(44)	11.0391	19.0383	3.53549	14.3004	8.28843	13.2161	212	243	11.75	8.3	22	8.02	2	2	1
34	Unal	France 2	Gueméne penfao(44)	11.0391	19.0383	3.53549	14.3004	8.28843	13.2161	224	200	8.9	9.7	22	8.74	2	2	1
35	Unal	France 2	Gueméne penfao(44)	11.0391	19.0383	3.53549	14.3004	8.28843	13.2161	239	220	8.54	7.2	22	7.63	1	2	2
36	Unal	France 2	Gueméne penfao(44)	11.0391	19.0383	3.53549	14.3004	8.28843	13.2161	250	273	11.83	11.9	22	10.16	2	2	3
37	Unal	France 2	Gueméne penfao(44)	11.0391	19.0383	3.53549	14.3004	8.28843	13.2161	283	278	13.35	19.8	22	10.96	3	2	3
38	Unal	France 2	Gueméne penfao(44)	11.0391	19.0383	3.53549	14.3004	8.28843	13.2161	299	263	13.84	12.5	22	7.66	2	2	1
39	Unal	France 2	Gueméne penfao(44)	11.0391	19.0383	3.53549	14.3004	8.28843	13.2161	322	260	15.15	9.1	22	9.01	2	2	3
40	Unal	France 2	Gueméne penfao(44)	11.0391	19.0383	3.53549	14.3004	8.28843	13.2161	336	250	14.79	6.9	22	6.05	2	2	3
41	Unal	France 2	Gueméne penfao(44)	11.0391	19.0383	3.53549	14.3004	8.28843	13.2161	352	240	13.75	10.6	22	7.98	2	2	2
42	Unal	France 2	Gueméne penfao(44)	11.0391	19.0383	3.53549	14.3004	8.28843	13.2161	364	288	15	13.5	22	9.2	2	2	3
43	Unal	France 2	Gueméne penfao(44)	11.0391	19.0383	3.53549	14.3004	8.28843	13.2161	390	225	9.99	10.7	22	7.3	1	2	1
44	Unal	France 2	Gueméne penfao(44)	11.0391	19.0383	3.53549	14.3004	8.28843	13.2161	399	196	9.16	6.1	22	7.52	2	2	2
45	Unal	France 2	Gueméne penfao(44)	11.0391	19.0383	3.53549	14.3004	8.28843	13.2161	412	265	13.1	7.7	22	7.41	2	2	1
46	Unal	France 2	Gueméne penfao(44)	11.0391	19.0383	3.53549	14.3004	8.28843	13.2161	427	213	9.92	6.6	22	7.11	2	2	3
47	Unal	France 2	Gueméne penfao(44)	11.0391	19.0383	3.53549	14.3004	8.28843	13.2161	441	206	9.55	7.6	22	8.09	2	2	0
48	Unal	France 2	Gueméne penfao(44)	11.0391	19.0383	3.53549	14.3004	8.28843	13.2161	463	270	12.74	8.3	22	8.69	2	2	3
49	Unal	France 2	Gueméne penfao(44)	11.0391	19.0383	3.53549	14.3004	8.28843	13.2161	480	245	12.61	7.4	22	7.49	1	2	2
50	Unal	France 2	Gueméne penfao(44)	11.0391	19.0383	3.53549	14.3004	8.28843	13.2161	496	210	11.89	14.7	22	8.73	2	2	2
51	Unal	France 2	Gueméne penfao(44)	11.0391	19.0383	3.53549	14.3004	8.28843	13.2161	503	266	14.09	12.3	22	8.42	2	2	2
52	Unal	France 2	Gueméne penfao(44)	11.0391	19.0383	3.53549	14.3004	8.28843	13.2161	515	231	12.9	7.7	22	7.06	2	2	2
53	Unal	France 2	Gueméne penfao(44)	11.0391	19.0383	3.53549	14.3004	8.28843	13.2161	530	142	11.98	10.5	22	7.27	2	2	1
54	Unal	France 2	Gueméne penfao(44)	11.0391	19.0383	3.53549	14.3004	8.28843	13.2161	541	230	11.83	8.9	22	6.98	2	2	1
55	Unal	France 2	Gueméne penfao(44)	11.0391	19.0383	3.53549	14.3004	8.28843	13.2161	549	245	10.87	15.5	22	9	1	2	1
56	Unal	France 2	Gueméne penfao(44)	11.0391	19.0383	3.53549	14.3004	8.28843	13.2161	565	240	10.65	5.7	22	6.28	1	2	3
57	Unal	France 2	Gueméne penfao(44)	11.0391	19.0383	3.53549	14.3004	8.28843	13.2161	583	203	8.51	10.8	22	7.64	2	2	0
58	Unal	France 2	Gueméne penfao(44)	11.0391	19.0383	3.53549	14.3004	8.28843	13.2161	604	250	11.81	9.3	22	7.67	2	2	3
59	Unal	France 2	Gueméne penfao(44)	11.0391	19.0383	3.53549	14.3004	8.28843	13.2161	624	225	11.51	14.6	22	9.27	2	2	2
60	Unal	France 2	Gueméne penfao(44)	11.0391	19.0383	3.53549	14.3004	8.28843	13.2161	640	263	11.63	10.1	22	9.52	3	2	1
61	Unal	France 2	Gueméne penfao(44)	11.0391	19.0383	3.53549	14.3004	8.28843	13.2161	656	192	9.88	15.9	22	9.02	2	2	2
62	Unal	France 2	Gueméne penfao(44)	11.0391	19.0383	3.53549	14.3004	8.28843	13.2161	672	245	12.78	7.3	22	8.44	2	2	3
63	Unal	France 2	Gueméne penfao(44)	11.0391	19.0383	3.53549	14.3004	8.28843	13.2161	684	211	11.73	6.7	22	6.17	2	2	2
64	Unal	France 2	Gueméne penfao(44)	11.0391	19.0383	3.53549	14.3004	8.28843	13.2161	705	210	10.3	11.9	22	8.94	2	2	0
65	Unal	France 2	Gueméne penfao(44)	11.0391	19.0383	3.53549	14.3004	8.28843	13.2161	717	250	13.34	8.7	22	7.85	2	2	3
66	Unal	France 2	Gueméne penfao(44)	11.0391	19.0383	3.53549	14.3004	8.28843	13.2161	764	295	14.22	13.3	22	9.43	1	2	3
67	Unal	France 2	Gueméne penfao(44)	11.0391	19.0383	3.53549	14.3004	8.28843	13.2161	780	282	13.73	10.3	22	7.24	2	2	3
189	Trichobel	France 2	Gueméne penfao(44)	11.0391	19.0383	3.53549	14.3004	8.28843	13.2161	5	210	12.36	28.7	22	12.87	3	2	2
190	Trichobel	France 2	Gueméne penfao(44)	11.0391	19.0383	3.53549	14.3004	8.28843	13.2161	26	197	9.94	19.9	22	11.48	3	2	3
191	Trichobel	France 2	Gueméne penfao(44)	11.0391	19.0383	3.53549	14.3004	8.28843	13.2161	38	250	14.2	22	22	11.52	3	2	3
192	Trichobel	France 2	Gueméne penfao(44)	11.0391	19.0383	3.53549	14.3004	8.28843	13.2161	61	290	15.66	13.3	22	9.66	2	2	3
193	Trichobel	France 2	Gueméne penfao(44)	11.0391	19.0383	3.53549	14.3004	8.28843	13.2161	82	265	15	9.1	22	8.71	2	2	3
194	Trichobel	France 2	Gueméne penfao(44)	11.0391	19.0383	3.53549	14.3004	8.28843	13.2161	89	260	15.15	21.1	22	12.73	3	2	3
195	Trichobel	France 2	Gueméne penfao(44)	11.0391	19.0383	3.53549	14.3004	8.28843	13.2161	100	225	16.24	13.8	22	9.97	3	2	2
196	Trichobel	France 2	Gueméne penfao(44)	11.0391	19.0383	3.53549	14.3004	8.28843	13.2161	114	238	15.24	23.6	22	10.98	2	2	3
197	Trichobel	France 2	Gueméne penfao(44)	11.0391	19.0383	3.53549	14.3004	8.28843	13.2161	161	275	16.04	15.7	22	8.91	2	2	2
198	Trichobel	France 2	Gueméne penfao(44)	11.0391	19.0383	3.53549	14.3004	8.28843	13.2161	177	268	15.2	13.3	22	9.09	2	2	3
199	Trichobel	France 2	Gueméne penfao(44)	11.0391	19.0383	3.53549	14.3004	8.28843	13.2161	185	280	16.02	12.8	22	10.49	3	2	3
200	Trichobel	France 2	Gueméne penfao(44)	11.0391	19.0383	3.53549	14.3004	8.28843	13.2161	194	285	18.21	19.1	22	11.74	2	2	3
201	Trichobel	France 2	Gueméne penfao(44)	11.0391	19.0383	3.53549	14.3004	8.28843	13.2161	209	270	14.54	16.7	22	11.52	3	2	3
202	Trichobel	France 2	Gueméne penfao(44)	11.0391	19.0383	3.53549	14.3004	8.28843	13.2161	221	270	13.97	13.3	22	9.51	3	2	2
203	Trichobel	France 2	Gueméne penfao(44)	11.0391	19.0383	3.53549	14.3004	8.28843	13.2161	238	253	13.59	27.1	22	12.42	1	2	3
204	Trichobel	France 2	Gueméne penfao(44)	11.0391	19.0383	3.53549	14.3004	8.28843	13.2161	253	285	17.19	17.9	22	11.6	3	2	3
205	Trichobel	France 2	Gueméne penfao(44)	11.0391	19.0383	3.53549	14.3004	8.28843	13.2161	273	263	17	16.1	22	11.54	3	2	3
206	Trichobel	France 2	Gueméne penfao(44)	11.0391	19.0383	3.53549	14.3004	8.28843	13.2161	289	270	15.34	12.5	22	9.81	2	2	3
207	Trichobel	France 2	Gueméne penfao(44)	11.0391	19.0383	3.53549	14.3004	8.28843	13.2161	319	140	7.99	18.2	22	9.55	1	2	1
208	Trichobel	France 2	Gueméne penfao(44)	11.0391	19.0383	3.53549	14.3004	8.28843	13.2161	330	225	15.69	11.3	22	7.58	1	2	3
209	Trichobel	France 2	Gueméne penfao(44)	11.0391	19.0383	3.53549	14.3004	8.28843	13.2161	344	280	13.57	28.2	22	12.7	2	2	3
210	Trichobel	France 2	Gueméne penfao(44)	11.0391	19.0383	3.53549	14.3004	8.28843	13.2161	362	285	16.83	24.6	22	10.87	2	2	3
211	Trichobel	France 2	Gueméne penfao(44)	11.0391	19.0383	3.53549	14.3004	8.28843	13.2161	382	240	15	22.8	22	11.75	3	2	3
212	Trichobel	France 2	Gueméne penfao(44)	11.0391	19.0383	3.53549	14.3004	8.28843	13.2161	400	255	16.63	36.9	22	14.66	1	2	3
213	Trichobel	France 2	Gueméne penfao(44)	11.0391	19.0383	3.53549	14.3004	8.28843	13.2161	416	265	13.96	10.6	22	7.51	3	2	3
214	Trichobel	France 2	Gueméne penfao(44)	11.0391	19.0383	3.53549	14.3004	8.28843	13.2161	434	250	12.66	20.7	22	11.31	3	2	3
215	Trichobel	France 2	Gueméne penfao(44)	11.0391	19.0383	3.53549	14.3004	8.28843	13.2161	447	273	16.51	13.8	22	8.33	2	2	3
216	Trichobel	France 2	Gueméne penfao(44)	11.0391	19.0383	3.53549	14.3004	8.28843	13.2161	461	275	14.72	32.3	22	13.18	3	2	3
217	Trichobel	France 2	Gueméne penfao(44)	11.0391	19.0383	3.53549	14.3004	8.28843	13.2161	481	280	15.41	18.8	22	10.37	1	2	3
218	Trichobel	France 2	Gueméne penfao(44)	11.0391	19.0383	3.53549	14.3004	8.28843	13.2161	500	265	16.74	13.2	22	10.68	2	2	2
219	Trichobel	France 2	Gueméne penfao(44)	11.0391	19.0383	3.53549	14.3004	8.28843	13.2161	512	242	13.62	10	22	8.96	3	2	1
220	Trichobel	France 2	Gueméne penfao(44)	11.0391	19.0383	3.53549	14.3004	8.28843	13.2161	532	225	13.24	20.1	22	13.66	1	2	3
221	Trichobel	France 2	Gueméne penfao(44)	11.0391	19.0383	3.53549	14.3004	8.28843	13.2161	554	225	15.96	17.2	22	9.15	3	2	3
222	Trichobel	France 2	Gueméne penfao(44)	11.0391	19.0383	3.53549	14.3004	8.28843	13.2161	573	251	15.64	17.2	22	10.55	2	2	3
223	Trichobel	France 2	Gueméne penfao(44)	11.0391	19.0383	3.53549	14.3004	8.28843	13.2161	592	280	17.26	25.3	22	11.71	3	2	3
224	Trichobel	France 2	Gueméne penfao(44)	11.0391	19.0383	3.53549	14.3004	8.28843	13.2161	601	285	16.9	21.7	22	11.4	2	2	2
225	Trichobel	France 2	Gueméne penfao(44)	11.0391	19.0383	3.53549	14.3004	8.28843	13.2161	618	270	15.68	13	22	10.29	2	2	3
226	Trichobel	France 2	Gueméne penfao(44)	11.0391	19.0383	3.53549	14.3004	8.28843	13.2161	631	192	17.64	17.6	22	10.25	3	2	3
227	Trichobel	France 2	Gueméne penfao(44)	11.0391	19.0383	3.53549	14.3004	8.28843	13.2161	652	290	17052	23.4	22	11.5	2	2	3
228	Trichobel	France 2	Gueméne penfao(44)	11.0391	19.0383	3.53549	14.3004	8.28843	13.2161	671	250	15.23	21.9	22	12.61	2	2	2
229	Trichobel	France 2	Gueméne penfao(44)	11.0391	19.0383	3.53549	14.3004	8.28843	13.2161	682	295	17.98	16.4	22	10.39	2	2	3
230	Trichobel	France 2	Gueméne penfao(44)	11.0391	19.0383	3.53549	14.3004	8.28843	13.2161	694	310	18.37	35	22	13.44	2	2	3
231	Trichobel	France 2	Gueméne penfao(44)	11.0391	19.0383	3.53549	14.3004	8.28843	13.2161	703	272	14.75	16.9	22	10.43	2	2	3
232	Trichobel	France 2	Gueméne penfao(44)	11.0391	19.0383	3.53549	14.3004	8.28843	13.2161	709	285	17.35	11.1	22	9.6	3	2	3
233	Trichobel	France 2	Gueméne penfao(44)	11.0391	19.0383	3.53549	14.3004	8.28843	13.2161	729	290	17.57	35.3	22	13.74	3	2	2
234	Trichobel	France 2	Gueméne penfao(44)	11.0391	19.0383	3.53549	14.3004	8.28843	13.2161	743	288	16.94	27.4	22	12.3	3	2	2
235	Trichobel	France 2	Gueméne penfao(44)	11.0391	19.0383	3.53549	14.3004	8.28843	13.2161	789	280	16.98	17.3	22	10.96	3	2	2
236	Trichobel	France 2	Gueméne penfao(44)	11.0391	19.0383	3.53549	14.3004	8.28843	13.2161	799	250	14.02	17.5	22	9.42	2	2	3
237	Trichobel	France 2	Gueméne penfao(44)	11.0391	19.0383	3.53549	14.3004	8.28843	13.2161	816	176	9.77	14.2	22	8.46	2	2	2
274	Raspalje	France 2	Gueméne penfao(44)	11.0391	19.0383	3.53549	14.3004	8.28843	13.2161	10	220	11.62	18.5	22	10.99	3	2	3
275	Raspalje	France 2	Gueméne penfao(44)	11.0391	19.0383	3.53549	14.3004	8.28843	13.2161	24	225	12.81	16.2	22	11.06	3	2	3
276	Raspalje	France 2	Gueméne penfao(44)	11.0391	19.0383	3.53549	14.3004	8.28843	13.2161	32	238	11.59	20.2	22	10.94	3	2	3
277	Raspalje	France 2	Gueméne penfao(44)	11.0391	19.0383	3.53549	14.3004	8.28843	13.2161	52	176	8.38	22.9	22	12.23	2	2	1
278	Raspalje	France 2	Gueméne penfao(44)	11.0391	19.0383	3.53549	14.3004	8.28843	13.2161	65	228	11.75	13.5	22	10.5	2	2	3
279	Raspalje	France 2	Gueméne penfao(44)	11.0391	19.0383	3.53549	14.3004	8.28843	13.2161	84	230	12.92	11.4	22	9.58	2	2	3
280	Raspalje	France 2	Gueméne penfao(44)	11.0391	19.0383	3.53549	14.3004	8.28843	13.2161	97	240	12.53	11.1	22	10.78	2	2	3
281	Raspalje	France 2	Gueméne penfao(44)	11.0391	19.0383	3.53549	14.3004	8.28843	13.2161	116	235	11.74	11.7	22	10.85	2	2	3
282	Raspalje	France 2	Gueméne penfao(44)	11.0391	19.0383	3.53549	14.3004	8.28843	13.2161	124	225	15.2	9.6	22	8.66	2	2	3
[truncated: 2,439 more rows]
