# Supplementary material for: Transgenerational effects in asexually reproduced offspring of Populus
Source: PLoS One. 2018 Dec 6;13(12):e0208591. doi: 10.1371/journal.pone.0208591 (PMC6283561; doi:10.1371/journal.pone.0208591)
Supplement: S4 File — (CSV) [file pone.0208591.s016.csv]

	Group	ind	Clone	V1	V2	V3	V4	V5	V6	V7	V8	V9	V10	V11	V12	V13	V14	V15	V16	V17	V18	V19	V20	V21	V22	V23	V24	V25	V26	V27	V28	V29	V30	V31	V32	V33	V34	V35	V36	V37	V38	V39	V40	V41	V42	V43	V44	V45	V46
1	BE	115B	B	0.933574608	1.156849647	0.515827055	-0.107428512	-0.194368286	-0.702377356	0.478205323	0.777866934	-0.564944403	-0.55001403	-0.244535506	0.031520624	0.404430276	0.660219903	-0.331254388	0.204451665	0.353674236	-0.469189844	0.578083007	-0.141234679	-0.553014364	-0.368384146	0.255654334	0.008373417	-0.118383287	-0.214957577	0.096290399	0.256799594	-0.067282597	0.06749	0.135993555	0.045963337	0.094242367	0.313465995	0.066582323	0.144015504	0.088109171	-0.057445055	-0.046375989	0.042736859	-0.167541465	0.054324487	-0.051295315	-0.028436618	-0.003327564	0.10779605
3	BE	11U	U	0.219516937	-0.892694116	-2.60344652	-0.18781992	0.10092956	0.46145466	0.780931652	0.563506938	-0.960361522	-0.00538	-0.574545164	-0.210371167	-0.616804139	-0.010027574	-0.356088004	0.493710326	0.375812054	0.797762429	-0.797675935	-0.545500865	0.168646363	0.320261944	0.133974043	0.395608673	0.046769285	-0.483919548	-0.134925208	-0.290601262	-0.251376889	0.363841412	0.139670941	0.478156385	0.084455574	-0.044257795	0.008569772	-0.193312318	0.013803782	-0.121858488	-0.071626798	-0.105683023	-0.028095609	0.096226756	-0.154501831	0.047174089	0.01016198	0.009752296
5	BE	132T	T	-4.637353972	-0.048717367	0.628581854	-0.448009828	-0.029053305	-1.202006025	-0.743375884	-0.236779444	-0.025258754	0.538374728	-0.672709878	-0.302022559	0.667096577	0.018902521	0.320146841	0.35132995	-0.767941753	0.13321855	-0.434341322	0.62202902	0.017831152	0.125827694	0.175966245	-0.873706583	-0.510677203	-0.116637274	-0.429771491	0.328766629	-0.24308988	0.197691898	-0.405716202	0.448957811	0.140270264	-0.263805462	0.23478442	-0.222883798	-0.03013504	0.083546321	-0.006686674	0.000570706	0.000698511	0.074995815	0.055961667	0.02713016	0.03485983	0.037686024
7	BE	143U	U	1.145995681	-0.979525678	0.359267648	0.140933814	-0.782143431	-1.154884987	0.126540385	0.470971713	0.210031005	-0.340796581	0.768914997	0.094205749	0.093303285	-0.406915873	-1.110792953	-0.395901435	-0.270068395	-0.069490349	0.157051509	0.034065452	-0.248832998	0.355995703	-0.638326664	0.474348387	-0.721867842	0.156764863	0.246557395	-0.125704982	0.222955785	-0.024459414	-0.344639611	0.105530681	-0.359936095	-0.440477702	0.04473914	-0.17875199	0.239459594	-0.080245455	0.256907195	0.189198053	0.061419	0.11502409	-0.165066187	-0.029236551	-0.01171939	-0.002762839
9	BE	155T	T	-4.005112464	-0.270090873	-0.423758575	-0.8033688	-0.153416684	-0.846985997	-1.558174009	0.75801342	-0.285499629	0.190186664	0.026990889	0.321869885	0.476644011	0.711643871	0.111342817	-0.963871123	1.148810426	-0.217448317	0.003127205	-0.160406755	0.515518397	-0.241278991	0.41907956	0.224652623	-0.234411373	0.491719082	0.171205553	-0.597526126	-0.218085742	-0.23833107	0.124220983	0.256645521	0.206284631	-0.207501963	-0.118473275	0.029086472	-0.263194568	-0.083192136	-0.055776141	0.015656454	0.001133249	-0.006206211	-0.057535013	-0.026628571	-0.019346734	-0.013676618
11	BE	23B	B	-0.299617095	1.652691673	-2.314940587	0.671781562	0.701938418	-0.140974172	-0.13359643	-0.570427412	0.408387299	0.25651964	0.331671295	0.774625656	-0.194495266	-0.306248169	-0.333829839	0.451577988	0.032488064	-0.163594244	0.493127607	-0.166954206	-0.389517994	-0.182927308	-0.299674687	0.013928563	-0.466088023	0.099057624	0.13239229	0.178827287	0.24413741	0.271307218	0.545492923	0.227313222	-0.001734979	-0.108137177	-0.14585364	0.114151149	-0.517725362	0.131570725	-0.000559749	0.076211064	0.03219545	0.007079254	0.022444187	-0.088734411	0.054656846	0.040676218
13	BE	246U	U	0.079938764	-1.053637077	-3.044800669	0.658217029	-0.137219043	-0.624727403	-0.008856604	0.24848273	-0.350424176	0.019518208	0.579893906	-0.692183076	-0.033206499	0.406703481	-0.64230353	-0.834788372	-0.423063466	-0.326247421	-0.390861814	-0.375217725	0.199918471	0.056831601	-0.212321097	-0.499341802	0.135053229	0.18656011	0.592135007	0.427263355	-0.3550194	-0.196853592	0.094193049	-0.050077711	0.048583573	0.42365549	0.218667442	-0.147353398	-0.002752562	0.209822948	0.201719385	0.094804771	0.056979735	-0.086747227	0.208280189	0.041499971	-0.014126455	-0.012707846
15	BE	42U	U	1.760304048	-1.770344241	-0.430201844	-0.978628446	-0.559663625	-0.539827743	-0.596325714	-0.132927871	-0.140769318	0.147237303	-1.050354174	-0.197292177	0.247916026	0.270217689	0.353799068	0.856642734	-0.849966439	0.115188209	0.807268911	0.277047541	0.236990703	0.403555237	-0.307119516	0.545778536	0.130784599	0.267750005	0.272027383	-0.448174366	-0.814666134	0.217357685	-0.016531493	-0.233086116	-0.490322923	0.182617809	0.068276315	0.066859541	-0.202389592	-0.03935652	-0.072404264	-0.020171319	-0.059930642	-0.051520153	0.049115288	-0.045713224	0.013639652	-0.004658331
91	ES	1B	B	1.056735624	1.128858771	0.647060143	0.061329279	0.391975653	0.695356568	0.433740883	1.336575785	-0.16519536	-0.617099968	0.19014945	-0.441375815	-0.229808677	-0.037980894	-0.395035615	0.246992656	0.234232755	0.543560715	0.514266834	0.182772054	0.134910567	-0.167657896	-0.076209155	-0.149420857	-0.231053731	0.586497513	-0.131728822	0.216826925	-0.204941268	0.244485864	-0.427622981	0.103923937	0.26980421	-0.064229509	-0.15341473	0.097046388	-0.094467114	0.1787966	-0.090960441	-0.003271236	-0.141468099	-0.029103847	0.039842588	0.025752519	-0.021666809	-0.125560677
95	ES	45U	U	1.680602303	-1.5469905	-0.165676257	-1.408572203	0.331943001	1.204308587	0.104567509	0.106888265	-0.420439503	0.798693804	-0.002979845	0.16762617	-0.255629701	0.412023037	0.59186999	-0.097053351	-0.893181116	0.245344195	0.914628666	-0.501694621	0.017915406	-0.157195089	-0.188066923	-0.503208498	-0.479766876	-0.341962215	0.255226074	-0.527668849	0.49063434	-0.558919876	0.017960012	0.056554628	0.405626085	0.010721514	0.055390856	-0.108183117	0.105654153	0.125683	0.009532971	-0.077337801	-0.148022157	0.115934711	0.00256018	-0.039962328	-0.043443654	0.000138993
97	ES	50B	B	0.111583649	1.51044515	-2.075953558	0.929352969	0.033266906	0.542439785	0.105060158	1.240194395	-0.290436515	0.114262395	-0.949111723	-0.317142449	0.011345236	-0.612237176	-0.169993304	-0.292604676	-0.050321001	0.333104977	-0.292883598	-0.001964516	0.242298633	0.32743057	0.100085841	-0.43514765	0.218123189	-0.172647602	-0.103365119	-0.330314413	0.162897368	-0.388484463	-0.282290735	-0.458291536	-0.15693222	-0.261305343	-0.32709384	0.056578019	0.099248693	-0.121477814	-0.013386748	-0.044118652	0.05002421	-0.102955351	0.049951103	-0.067845084	0.044369188	0.050743375
99	ES	73B	B	1.092675528	1.251230529	0.35236011	0.817422798	0.097491174	-0.718213583	-0.68012214	0.263822266	0.808005416	0.361468044	-0.2449404	0.321029955	-0.596182909	-0.144236181	-0.772361945	0.457552036	-0.526677105	-0.254527608	0.410078766	-0.15004222	0.057287839	0.324424907	0.065632198	-0.165218861	0.298302257	0.607995605	-0.265410188	-0.071565279	0.029785593	-0.090198372	-0.191913585	0.143873755	0.417811842	0.322592754	-0.510323937	-0.050744193	0.095786379	-0.109687423	-0.040842213	0.018312994	-0.07850617	-0.055142783	-0.037464229	0.090072602	0.01649188	0.031375477
103	ES	98U	U	1.251893898	-0.562402561	0.394986778	-0.530783715	-0.828218322	-1.09712426	0.321798094	0.357952881	-1.127230575	-0.499157803	-0.080516297	0.685527762	-0.35617293	0.31131204	0.564469555	-0.034252598	-0.584943601	0.165555538	-0.115732851	-0.319126444	-0.479140336	-0.305251647	-0.051421244	-0.061504734	0.609377875	0.50334859	-0.593677606	0.03592801	0.292549349	-0.128244503	0.223113592	0.160671204	-0.040707948	-0.29992579	0.13901245	0.073725133	-0.018712142	-0.093725088	0.261151341	-0.036253832	0.006581515	-0.18233159	0.042413256	0.020385136	0.016411639	0.013046244
17	FR	107B	B	1.002593664	0.564927411	0.734747534	0.380085941	-0.035356502	0.397492351	0.365919992	0.789150897	0.611844242	0.626013133	1.335438944	-0.430694227	-0.05079992	0.926514374	-0.2413245	0.016665983	-0.065195331	0.219514934	0.577650813	-0.416506894	0.197383427	0.029415222	0.247216127	-0.323181015	0.095512272	-0.258888605	-0.641144306	-0.30125184	-0.103161842	0.469597623	0.084481973	0.025870374	-0.141823224	-0.130580593	0.312304558	-0.087757372	0.042354859	-0.164645046	0.080641515	0.098707016	0.135164964	-0.201179769	0.023106212	-0.087311153	0.026215281	-0.005096886
19	FR	12F	F	-3.9714303	-1.081352025	-0.632458356	2.049795259	-0.849937484	1.401012484	0.003159632	-0.869909175	-0.696005172	-0.801349566	-0.921163241	-0.075639096	-1.256152749	0.119752612	0.214987049	-0.000617551	0.114858589	-0.655808906	0.74484528	-0.213639286	-0.054169916	-0.40464217	0.245498001	-0.331343752	-0.504544665	0.220203512	-0.186692843	0.192597033	-0.154020386	0.045039322	-0.154581208	-0.30951905	-0.273880956	-0.174183329	-0.046088044	-0.079717487	0.026874438	0.014469265	0.047183025	-0.00660651	0.118723782	0.008461675	-0.118292712	0.05689022	-0.004940017	-0.003711517
21	FR	15U	U	0.92911631	-1.526330457	0.023459212	-0.871501572	-0.043476578	0.559704427	0.055997948	0.971031683	0.635572396	1.84274835	-0.728525859	0.07698187	-0.840267755	-0.387998553	-0.024888214	-0.325163204	0.639325731	-1.025855899	-0.152040892	0.803080691	-0.610699669	-0.543293108	0.009553495	0.518693396	-0.001002276	-0.325236703	-0.204568284	-0.031033827	-0.182086145	0.239488737	-0.044508643	-0.033882359	0.080400228	-0.026039554	-0.036271239	-0.114032028	0.129052379	0.176785125	0.212143354	0.000872972	-0.054922081	-0.08667411	0.113908907	0.010808301	-0.006825404	0.002112212
23	FR	170B	B	1.132827614	1.289698745	0.677489227	-0.140428403	-0.079513618	-0.743957898	0.205814032	-0.155428643	-0.361549554	-0.175731159	-0.1908964	0.358660931	-0.097936794	0.249521115	0.535977011	-0.339879852	0.044218248	-0.215002302	-0.097338653	0.037609905	0.300209492	0.053915338	0.763461979	-0.230641376	0.363116121	0.050095129	0.292342441	-0.14371817	0.215045538	0.365491905	-0.265072419	0.062660733	-0.42844134	0.136010992	-0.2424012	-0.046444672	0.16682103	0.255072869	-0.058022707	0.150598592	0.118389709	0.037507459	-0.022804757	-0.108452721	-0.116089245	0.022795731
25	FR	18B	B	-0.162003337	1.543614418	-2.130350159	0.382845521	0.365606223	-0.16429691	0.076947916	-0.450450955	0.403472567	0.272732174	-0.185396947	0.450090811	0.359061449	-0.438014078	0.066796125	-0.111575209	-0.346686364	-0.299232546	0.010604546	0.206944201	0.050747884	-0.226449136	-0.236258027	0.320071783	0.598878158	0.252666341	-0.493918733	-0.307552934	0.440334735	0.030978002	-0.338085191	0.049610904	-0.003066279	0.336272521	0.413331164	-0.353409891	-0.119611983	0.167829301	-0.098044254	0.048380866	-0.039715188	0.070205418	-0.179506038	0.02376405	-0.05649288	-0.023858697
27	FR	20B	B	1.083091029	1.093015643	0.730308092	-0.023829071	0.497324862	0.515374902	-0.17703792	-0.399954165	0.597376767	-0.288340366	-0.559024635	0.75003821	-0.604015814	0.532960369	0.021699078	-0.755767768	-0.27554392	-0.016248667	-0.171864773	0.235392481	0.095748621	0.079061102	-0.446046971	-0.02444433	0.323026932	-0.539155567	-0.16717497	0.275827667	-0.089332861	-0.469381483	0.180684909	0.215165929	-0.297879707	-0.337242522	-0.024802154	-0.098894001	-0.376020529	-0.116045512	-0.136178012	0.075850213	-0.006097052	-0.063011536	0.023125236	0.020219801	-0.029426211	-0.048984896
29	FR	232B	B	1.268959948	0.778370727	0.830691957	0.027234873	-0.796489085	0.548122993	-0.180903886	0.578236639	-0.007316092	0.097226459	1.120915679	-0.933325935	0.568114353	-0.292808086	0.323130721	0.561225426	-0.061591046	-0.121988616	-0.124872091	0.037286438	-0.562883907	-0.162761303	0.159833301	0.087750672	0.160439075	0.297797981	0.261532202	0.035210467	-0.182177735	-0.433418328	0.399043126	0.036593842	-0.298552118	-0.297755957	-0.2384092	-0.565047213	-0.049433543	0.222155048	-0.245381474	-0.256495451	0.049100767	-0.016959041	-0.030715197	0.096221475	-0.016323097	0.030989815
31	FR	26T	T	-4.625004803	0.649463668	0.732163687	-1.579531005	1.192820228	-0.19621352	0.937553139	-0.126689757	0.540492132	-0.068899267	0.327215067	-0.166995045	0.355944296	0.229750033	0.17580505	0.337050738	0.311265598	-0.539480901	0.127322175	-0.440742036	-0.057007798	-0.038042451	-0.716902014	-0.430725366	0.405715081	-0.511131876	0.481326427	-0.477881792	0.02978592	0.195094318	-0.40338329	-0.088305975	-0.10387651	0.030628682	-0.272942782	0.0593921	-0.136152447	-0.040496064	0.136600981	0.012444854	0.126903306	-0.047508017	-0.043946272	0.138890633	0.037575253	0.001473541
33	FR	2U	U	0.999258388	-1.776333269	-0.567618888	-1.311250543	0.342194534	1.673209224	0.572815102	-0.399116505	0.189830017	0.113362935	0.64086884	0.51540049	0.423988547	-0.187262128	-0.233720922	0.245068185	0.381838317	-0.096977126	0.104630768	0.33567994	-0.206314469	0.891783644	0.891693756	-0.242475485	0.431254432	0.349710495	0.114637255	0.38851537	0.028465176	-0.122520394	-0.36012814	0.030094688	-0.057814058	-0.157462626	-0.001793574	0.04342896	-0.343167104	-0.112571513	0.330850817	-0.031422481	-0.082862367	0.126367165	0.021695834	-0.04379675	-0.002978662	0.015304769
35	FR	31F	F	-3.073657554	-0.909786177	0.910456219	1.074178538	-2.075147782	0.350247709	-0.614261869	-0.893624513	-0.666006164	0.321293978	0.928772903	-0.140027725	0.320453338	-0.705754484	0.144075496	-0.494780969	0.028624025	0.855906929	0.340004753	-0.502471767	-0.08600972	-0.370815777	0.051942357	0.662359977	0.286634872	-0.436041037	-0.157704418	0.05991464	0.092611104	0.069032515	-0.44106101	0.124855368	0.047942494	0.343965405	-0.195751259	0.014773475	-0.193039819	0.061045842	0.146873475	-0.07559294	-0.040789294	-0.052623886	0.070829475	0.006899368	0.023195011	0.011920918
37	FR	34B	B	1.426242394	1.280140031	0.683355767	-0.269518336	0.160875374	1.122758906	0.028803092	0.251378328	-0.119000461	-0.309504924	-0.222286097	-0.590377399	-0.236776977	0.284459296	0.675306354	0.130981783	0.213851943	0.392438618	-0.459965372	0.192116027	0.028347249	0.455750576	-0.452336206	0.243082125	-0.491520983	0.210284598	0.051983155	0.136964529	0.025564329	0.027240879	-0.038080424	0.174676045	0.128341757	0.179645186	0.189730447	0.344379954	-0.171899986	0.217988636	0.23927895	0.032051104	0.138257816	-0.174259247	-0.121801191	0.088654654	-0.099010975	0.065694364
39	FR	38T	T	-3.842527616	0.560121061	0.412241874	-1.074738307	0.55950685	-0.301495028	-1.299141877	-0.543845488	-0.076167057	-0.231192825	-0.484900802	-1.419413831	-0.567690815	0.168133932	-1.223569326	-0.153650396	-0.014134516	0.669760605	0.423430184	0.393708635	-0.532422593	0.325631652	0.054177221	0.125149084	0.544330701	-0.414840435	0.076497957	0.193446985	0.290443724	-0.072688543	0.257668313	-0.147302853	0.003198839	-0.146515992	0.059447747	0.131891961	0.08716131	0.08432478	-0.030386813	0.036831181	-0.126831128	-0.02297894	-0.032005773	-0.03894441	-0.055360746	0.001941611
41	FR	40B	B	1.422060856	1.106906194	0.621606602	-0.082984664	-0.477559207	0.452361849	-0.380295417	-0.133328596	-0.490120752	0.357312428	-0.079348869	-0.506389019	0.280173155	0.306561718	0.280000342	-0.0604755	-0.082590091	-0.350689838	-0.421592098	0.418301305	-0.147105977	-0.050783507	0.180818344	-0.063190005	0.044971089	-0.02709931	0.279297689	0.140618238	-0.009887045	-0.367523077	-0.013823065	-0.144330085	0.115795673	0.307127244	0.14681099	0.031170998	-0.001316971	-0.039027017	0.103901446	0.11769586	-0.022592805	-0.084586915	-0.374078495	-0.081198088	0.148569052	-0.053392214
43	FR	41B	B	1.440651108	1.193799516	0.638063855	-0.113765882	-0.631242337	0.477599429	-0.120151204	0.641603612	-0.451778314	0.094220447	-0.38672864	-0.545320336	0.188708874	-0.272934852	0.217288124	0.00840931	-0.331044873	0.142277179	-0.471695525	0.121551236	0.060787228	-0.196489311	0.074461485	0.39971187	-0.354261334	0.062379765	0.137965752	-0.152024128	0.634061417	0.100275087	-0.169552184	-0.273473371	-0.005400122	-0.048908738	0.046709145	0.081930623	-0.29013897	-0.048799421	-0.17059578	0.382418427	0.062229012	0.115786871	0.24850013	0.03120832	0.048983745	0.009737867
45	FR	47U	U	1.803230047	-1.716018336	-0.483647405	-0.765203619	-0.191334374	-0.678584627	-0.767288565	0.245455029	0.495275925	-0.393462219	0.335247162	0.437743871	-0.157420941	0.173856872	-0.259049644	1.468037136	0.481859162	0.195036486	-0.229445015	-0.04539176	0.929108028	-0.828611119	0.202563413	-0.010464351	-0.049088686	-0.481461144	-0.172600327	0.429223394	0.162806842	-0.528767518	-0.092179077	-0.091558116	-0.246065238	0.078380796	-0.055095491	0.048136519	0.046399505	-0.009061395	0.086953079	0.240143851	-0.048384447	-0.008771553	-0.017790878	0.068429085	-0.018873691	-0.000231036
47	FR	48B	B	-0.045096256	1.46164482	-2.171705973	0.244031383	-0.477498211	0.476299757	-0.762567594	-1.245304095	0.259719606	1.194076796	1.056384755	-0.106714822	0.29070628	0.695586324	0.593571522	0.233597036	-0.260845726	-0.219915247	-0.559872805	-0.068565844	-0.0623254	0.039850673	-0.183542124	0.202391599	-0.1961816	0.185976128	-0.042233156	0.107207203	-0.020634043	0.194976311	-0.115647784	-0.186410835	-0.027076781	-0.342437042	-0.183056413	0.38262674	0.359271	-0.252434784	-0.058460214	-0.040706868	-0.209003618	-0.035965344	0.004560209	0.02902765	-0.050418328	-0.01044274
49	FR	5T	T	-4.460265502	-0.574665269	0.479864486	-1.465522502	0.126309241	1.244511781	-1.320554094	1.489288559	-0.603038151	-0.683066775	0.802283014	1.194823204	-0.166851983	-0.93948391	0.273461178	0.133470887	-0.334668692	-0.374737027	-0.408204015	-0.231785465	-0.098118263	0.325183236	-0.518107056	-0.200143622	0.148159777	0.031714808	-0.155944218	0.269810158	-0.079042348	0.288100822	0.304776843	-0.218021562	-0.0582454	0.263461655	0.054097062	0.063937276	0.187448023	-0.034795879	-0.153690921	0.042303707	0.008459672	0.056714532	-0.015889854	-0.064903683	-0.01014241	-0.010872526
51	FR	6B	B	1.349499512	1.086223487	0.898077317	-0.616918508	-0.152210327	1.226678883	0.527945831	-0.995518382	-0.024355739	-0.410194889	-0.411971746	-0.188341928	0.739440336	-0.00580211	-0.454311122	-0.320460482	0.75761455	-0.098493038	-0.177783667	-0.364550895	0.004853381	-0.265805547	-0.712509421	-0.116620427	-0.145135322	0.187362942	-0.442334398	0.068926307	-0.561401016	-0.276793733	-0.212149661	0.047655758	-0.022319671	0.191835461	0.051891988	-0.264288807	0.072518252	-0.279338116	-0.133132022	0.098437027	-0.128779654	0.025101433	0.104595108	-0.102815683	-0.026037239	0.046050611
53	FR	83B	B	1.569937467	1.289668679	0.633317599	0.324129387	-0.764951212	0.038430615	-0.778238655	-0.3362852	0.556282012	0.264993976	-0.767593836	-0.240886318	0.261014155	-0.76630307	0.030620513	0.434915236	0.011226691	-0.040108722	0.07735417	-0.351750945	-0.225848871	0.059851533	0.167387847	-0.12402228	0.052105948	-0.067459322	0.006595092	-0.1861503	-0.231238818	-0.201414713	0.402664982	0.195846499	0.245067776	0.148105659	-0.002037835	0.099154096	0.116686324	-0.319875554	0.351855263	-0.011092485	0.397797813	0.16789228	0.063131854	-0.007830308	-0.054791104	-0.054605288
55	FR	8B	B	1.411930974	1.212912577	0.780638428	0.033882569	-0.150906971	0.136355802	-0.225622226	-0.965007723	0.367772978	0.027254377	-0.14599724	0.288310662	-0.358901304	-0.803206046	0.222879211	0.29715724	0.256080054	0.312180904	-0.244022505	-0.512963852	0.221294923	0.090616385	0.306273073	-0.336745909	-0.208811063	-0.220110224	0.502444889	-0.072225956	-0.126123295	0.373057439	0.231919327	0.143946814	0.005659646	-0.089119679	-0.021221715	-0.291807798	0.142893789	0.27850103	0.038955005	0.180319857	-0.175335798	-0.173705473	0.013212511	-0.074867749	0.021252742	-0.032199477
57	FR	92U	U	1.461085127	-0.743589497	0.238165215	0.011705828	-0.410979256	-1.924618675	0.824312799	-0.027525762	0.129577767	-0.082132147	0.194738439	0.221997466	-0.678879039	-0.301524256	0.808492932	-0.230081503	-0.082939897	-0.069897146	-0.108556898	-0.536041973	-0.424431208	0.405973177	-0.015452401	0.232072213	0.092650561	-0.355925049	0.106334674	0.420746386	-0.530176197	-0.13151317	-0.295510636	-0.358875159	0.599633399	-0.260402219	-0.109051935	0.018331088	-0.152274474	-0.02565573	-0.223190884	0.134519906	0.025948615	0.017573	-0.067611419	-0.0437021	-0.026970373	-0.002978767
59	FR	94B	B	1.221805255	1.319516754	0.552041658	-0.2675925	0.078543084	-0.039596456	0.03827116	-0.398643996	-0.565157299	-0.517160866	-0.15394543	0.479390514	-0.584576375	0.716768385	0.394796126	-0.498585559	0.134882378	-0.015342489	0.016127066	0.190758947	0.082665751	0.463454394	-0.171612864	0.275444574	0.102416745	0.028076616	0.051375759	0.005024366	0.003863378	-0.023630068	0.089624081	0.445054283	-0.22597283	0.110759034	-0.244517732	-0.004340161	0.33442042	0.119514497	0.175683468	-0.015242875	-0.118372846	0.178496282	0.145202359	0.079322016	0.103803945	-0.014334592
61	IT	102B	B	1.210547061	1.428481156	0.73654853	0.521689825	-0.353795476	-0.355502141	0.207697139	0.484015182	0.006482508	-0.001779516	-0.475068227	0.193381224	0.24651881	-1.108108864	-0.190261496	-0.303281685	-0.187313664	-0.328635904	0.141697767	-0.18078273	0.655473912	-0.55748372	-0.029157051	-0.148160788	0.2073022	-0.099112269	0.639762699	0.190391588	-0.008472513	0.158576446	-0.070683302	0.13164786	-0.100447656	-0.29363154	0.415270266	0.298120832	-0.035143708	-0.17433227	0.086464672	-0.419728391	-0.218754377	-0.012853904	-0.020677072	0.029939109	-0.011168191	0.006160412
63	IT	112U	U	1.278248844	-1.136137006	0.33909335	-0.091245782	-0.625829852	-1.041524938	0.58563971	0.130202447	0.45433461	0.926298543	0.534892954	-0.619824673	-0.752733561	-0.502481092	0.259668528	-0.702824613	0.259919891	0.346100977	-0.113213625	0.292581141	-0.094215428	0.116293886	-0.008569849	-0.773949878	-0.386994268	-0.002402796	-0.325951802	0.002092734	0.099182098	0.013474897	0.253337803	0.074230461	-0.534231926	0.517176877	-0.14400441	0.262274946	-0.193321012	-0.187679531	-0.214764253	-0.106383996	-0.073718083	0.119804715	-0.082888884	0.03086723	-0.010145774	-0.01422862
65	IT	117B	B	-0.264944536	1.557554584	-1.91006388	-0.278319206	-0.103846324	-0.477398589	0.62039906	0.295242763	-0.552673714	-0.234955787	-0.168853195	0.17956589	1.116092773	0.321622269	0.184682332	0.276736523	0.296363406	0.110881427	0.4338038	0.11680185	-0.867760701	-0.267505291	0.215649047	-0.003398206	-0.04012062	-0.399874461	-0.083656476	0.218091796	-0.026595955	-0.000772617	-0.053509636	-0.01545089	-0.125128069	0.014513282	0.040850265	0.146003467	0.136287919	0.045000148	-0.10974472	-0.042511838	0.100583237	0.080339239	0.061795823	0.015961319	-0.008775129	-0.087566735
67	IT	13R	R	1.210609948	-1.5517278	0.656451879	1.988775173	2.784523261	-0.12912381	-0.444943106	-0.472420459	-0.43649287	-0.115632268	0.624880352	-0.491320974	-0.174333473	-0.750178774	0.162905247	0.191372548	0.357546576	-0.292884318	-0.078232973	-0.263394797	-0.357483146	-0.038053157	0.128745606	-0.036644881	0.289357923	0.144800058	-0.177719441	-0.568353824	-0.296807929	-0.338779973	-0.102439295	0.205724777	-0.101033551	-0.164169199	0.339650645	0.396317477	0.114748052	0.193442114	-0.147869109	0.188731836	-0.030875199	0.066303224	0.049055649	0.025146453	0.028765545	0.011470896
69	IT	19T	T	-4.477130424	0.794894005	0.458888367	-0.53292177	1.603643792	0.045068602	0.920372266	0.363955008	1.423755059	0.73582824	-0.266938691	-0.262139491	-0.4621335	0.224534851	0.474790467	-0.176324749	-0.28769199	0.686887535	0.078389752	-0.713194757	0.336806113	-0.284469171	0.308382058	0.733902412	0.010599904	0.562596338	0.101158144	0.562357049	-0.046630418	-0.195247961	0.090879809	-0.166838122	-0.157983609	0.0492637	0.182580957	-0.054012264	0.174110823	-0.005540742	0.016449825	-0.046112241	0.076881869	0.136433468	0.000343657	-0.033751495	0.040721131	0.016773645
71	IT	27U	U	1.435040035	-1.802980516	-0.073067885	-1.136785322	-0.706976529	0.526421694	0.164381686	-0.475404872	0.304317444	0.301616921	-0.630958743	0.310411302	0.918323104	-0.308830549	-0.438179701	-0.503265828	0.177074378	-0.382969996	0.537368807	-0.424049061	0.323351023	0.652689498	0.25560813	0.189442022	-0.115102807	-0.006665947	-0.074232796	0.355327132	0.3518458	0.020968653	0.087750088	0.231938869	0.039349728	-0.045193291	0.120814157	0.180641368	0.232095476	0.096348333	-0.464688603	0.031391308	0.19638654	-0.194231615	-0.014112049	0.113206942	0.038691503	0.002113357
73	IT	39R	R	0.975033357	-1.709701985	0.916183319	0.859172129	1.852803762	-0.378618	0.062823198	-0.484941031	-1.571623302	1.292769996	-0.185469794	0.411135328	0.094795396	0.185295357	-0.191119431	0.345466948	0.452996248	0.572344111	-0.03966331	0.510214173	0.087785248	-0.345760035	-0.601935254	-0.106476169	0.156793353	0.341063626	0.422087831	0.400336374	0.307339011	0.135231247	-0.088363178	0.044503563	0.054834844	0.023919512	-0.176751839	-0.145406325	0.084541921	-0.19270865	-0.110538967	-0.129003568	0.227829475	-0.078616114	-7.90E-05	-0.078353566	-0.009489096	-0.005146065
75	IT	49T	T	-4.178687765	0.652019399	0.267592004	-1.302031253	0.223134879	-0.976242639	1.856257641	-0.958021453	-0.842937542	-0.277026231	0.315065012	-0.067683154	-0.135433368	-0.730750471	-0.292395707	0.406130084	-0.077517006	-0.377944427	-0.201584749	0.482650785	0.301981934	0.216457666	0.334634225	0.292934915	-0.499842733	0.198195071	-0.231029557	-0.392052249	0.13705401	-0.359921381	0.368482898	-0.183758149	0.085886839	0.127015326	0.001739053	-0.03183264	0.035717309	-0.099556989	0.073594715	-0.031865525	-0.083655297	-0.184009302	0.093146621	-0.009389508	-0.024900681	-0.031243342
77	IT	4B	B	1.165340894	1.093812943	0.688589226	0.370149634	0.101884789	0.426736437	-0.048775351	-0.370235583	-0.7832563	0.094015376	0.921214201	0.305835302	-0.576396096	0.258879526	-0.312179514	-0.238861935	-0.208127331	-0.074539391	0.284505767	0.725843254	0.479042546	-0.006601799	0.35877224	0.06685498	0.162006786	-0.204354627	0.257022915	-0.099368446	-0.188181021	0.354284072	0.228083743	-0.364145644	0.310166921	-0.044425715	0.26303367	-0.216925006	-0.042928039	-0.312317417	-0.118631588	0.106241094	0.063494764	0.135674055	0.010160352	0.146142995	-0.00469	0.023977891
79	IT	547F	F	-2.426106849	-1.107546255	0.63920335	2.135294423	-1.63492763	-0.230610127	0.104460259	0.260625253	1.131654957	-0.220890643	-0.429666818	0.585458454	-0.236250314	0.720119543	0.21489999	0.659468934	0.977793991	0.282822559	-0.320472246	0.040729118	-0.529718481	0.566041598	-0.18724046	-0.205950538	0.09736355	0.203995712	0.456406001	-0.281099164	0.486653809	-0.059474367	-0.006028611	-0.144448876	0.06563546	0.115361388	0.41399901	-0.126059411	0.035170096	-0.112585867	-0.117338166	-0.068766791	-0.12359941	-0.021464177	0.107010236	0.004707235	-0.001682527	-0.014545533
81	IT	54F	F	-3.210229237	-1.502819228	0.673503822	2.341044843	-1.032965679	0.922917441	1.442311849	0.400819396	0.476610865	-0.034806626	0.09274965	0.048364861	0.652235639	0.385259999	-0.282016919	0.16129618	-0.86604796	-0.253969581	-0.26810138	0.697209241	0.465725135	-0.170105182	-0.126750248	0.159985498	0.347888474	-0.212091445	0.090415559	-0.077732144	-0.182166835	-0.111510541	0.32551122	0.387081986	0.184720354	-0.060801015	-0.262745793	0.285146568	0.050765061	0.15128984	-0.075757498	0.130234771	0.002925571	0.063159476	-0.035242853	-0.083688983	-0.023591842	0.001662877
83	IT	57U	U	1.744475499	-1.680871737	-0.428761333	-0.414183541	0.100972557	-0.309484028	-0.232141177	-0.303799333	0.350188084	-1.243305664	0.000561224	-1.844535692	-0.143809848	0.108586122	0.633289072	0.126419363	0.201397228	-1.033969654	-0.050857514	-0.130296372	0.496410136	-0.014164643	-0.262051112	0.122206105	0.256645756	0.056598114	-0.20215243	0.190101137	0.600867457	0.403640118	0.109860697	0.110424479	0.238949919	-0.10109391	-0.119083972	-0.12465984	-0.058730664	-0.12198696	-0.00929153	-0.150530549	-0.006698233	0.083146039	0.038518648	-0.093927158	0.017710509	-0.014495799
85	IT	68R	R	0.771414366	-1.269012116	0.953808937	2.163066408	2.444603124	-0.152851755	-0.436853141	0.427538551	0.108853014	-0.368345227	-0.47757923	0.228835013	1.339122704	0.199297109	0.201695292	-0.40392265	-0.412268826	-0.081492782	-0.184202171	-0.325116788	-0.139955692	0.358091807	0.34602554	0.30478337	-0.491692188	-0.394235809	-0.230218518	0.120056458	0.137654942	0.194463736	0.228625206	-0.321880975	-0.084575844	0.187894051	-0.214858093	-0.214287965	-0.095231668	-0.127389425	0.209900735	-0.075861207	-0.175045757	-0.068100766	-0.020188647	0.060933382	-0.032544219	-0.022960899
87	IT	71B	B	1.298539746	1.32158469	0.635752268	0.519949172	-0.099449074	-0.508002756	-0.429814851	-0.14691298	-0.13535082	0.04269504	0.543251612	0.496651618	-0.276920809	0.456644829	-0.459688087	0.263081177	0.299496375	-0.302348313	-0.124977732	0.099093497	0.543237468	0.507420514	-0.151642804	0.221134856	-0.282035043	-0.400150064	-0.432832064	-0.045539053	-0.063213413	-0.222947635	-0.185757636	-0.343148417	0.06926205	0.050292246	0.114408784	0.085267085	-0.046592576	0.434662895	-0.00635421	-0.498642898	0.162181013	0.084821461	0.060249815	-0.07932558	0.025857952	0.006343862
89	SE	14U	U	1.384648448	-1.070209203	0.19852885	-1.134390629	0.455490167	0.500162968	-0.245114045	-0.608069262	0.846376236	-1.206479007	0.088890367	0.37681783	-0.46416269	0.435128353	-0.806908477	-0.208336779	-0.895407485	0.125561313	-0.966601075	-0.033476286	-0.703767474	-0.760818928	0.530755586	0.0670734	-0.28584203	0.084075469	0.271901352	-0.368284535	-0.034120389	0.155066701	-0.323537707	0.063088819	0.032705629	0.161936799	-0.039645033	0.116418101	-0.021375201	-0.088943732	-0.17754729	-0.250164791	0.130305583	-0.067107285	0.023514573	-0.027746964	0.015368989	-0.001765668
93	SE	35U	U	0.728552295	-0.505315747	-1.748769306	-0.024746187	0.486917304	-0.146944868	-0.14406685	-0.055460527	1.145523663	-1.450066955	0.486831096	0.252029004	0.26527837	-0.600274949	0.958657532	-0.547735689	0.341425986	0.90800748	0.622168949	1.255899155	0.102748445	-0.210928938	-0.121100266	-0.042113457	-0.060949491	-0.093240714	0.037520512	-0.105561711	-0.135651322	-0.015884648	0.058935446	-0.027079094	0.211743265	0.025453758	-0.019014493	-0.064635682	0.245025102	-0.050554829	0.051681104	-0.036053638	0.073155284	-0.083578067	0.00199845	-0.002795505	0.030018231	0.040025839
101	SE	76U	U	1.621606485	-1.189647243	0.566304978	-0.744048328	-0.656222537	-0.162839562	0.375495158	-0.696785492	0.251652487	0.096051356	-0.55581438	0.231687255	0.784037255	0.129106608	-0.489830925	-0.364744599	0.271100697	0.615574948	-0.390880497	-0.192502549	0.075718929	-0.385530189	-0.269491637	-0.44949423	0.259793299	0.412315522	-0.323455237	-0.20581346	-0.080955699	0.361428537	0.459821187	-0.668377639	0.157075685	-0.242469474	-0.097988999	0.113981533	-0.006669788	0.375481105	0.139905713	0.033955563	-0.03415369	0.154819319	-0.084736454	0.060103476	0.017978548	0.004262711
[truncated: 1 more columns]
