# Supplementary material for: Transgenerational effects in asexually reproduced offspring of Populus
Source: PLoS One. 2018 Dec 6;13(12):e0208591. doi: 10.1371/journal.pone.0208591 (PMC6283561; doi:10.1371/journal.pone.0208591)
Supplement: S5 File — (CSV) [file pone.0208591.s017.csv]

	Group	ind	Clone	V1	V2	V3	V4	V5	V6	V7	V8	V9	V10	V11	V12	V13	V14	V15	V16	V17	V18	V19	V20	V21	V22	V23	V24	V25	V26	V27	V28	V29	V30	V31	V32	V33	V34	V35	V36	V37
1	BE	115B	B	1.465082701	-1.836251473	-0.145955443	-0.044958723	0.005572514	-0.069568743	-0.012990776	-0.022100879	0.046136906	0.010207977	0.010409592	-0.002301421	-0.015174185	0.007350722	0.017851087	-0.031519415	-0.036275206	-4.11E-05	-0.028753673	0.005383445	0.000866131	-1.67E-06	2.90E-08	0	0	0	0	0	0	0	0	0	0	0	0	0	0
3	BE	11U	U	1.157436201	2.304466804	-0.430497791	-0.256589981	-0.056297428	-0.015133596	-0.677548821	-0.466990983	-0.417290401	-0.641949872	-0.175835158	0.027864905	0.062639099	-0.123875671	0.535504583	0.064575499	0.063029442	0.000296873	0.00596882	0.024792617	-0.006007234	-0.007769266	1.95E-08	-1.29E-09	2.59E-10	8.84E-11	-7.12E-10	5.45E-10	-3.44E-10	-4.52E-10	2.55E-10	-1.62E-10	1.57E-10	-2.85E-10	-9.65E-11	-2.10E-10	2.47E-11
5	BE	132T	T	-5.068841282	-0.405675173	0.589010135	-1.136492232	0.830923779	0.062403049	-0.545804013	0.132571868	-0.241245001	0.59551359	0.09132822	0.221434073	0.015853927	0.021086122	0.111443802	0.032368178	0.011312026	0.058639636	0.006224984	0.011123898	0.06572282	0.127647461	1.95E-08	-1.29E-09	2.59E-10	8.84E-11	-7.12E-10	5.45E-10	-3.44E-10	-4.52E-10	2.55E-10	-1.62E-10	1.57E-10	-2.85E-10	-9.65E-11	-2.10E-10	2.47E-11
7	BE	143U	U	1.210625018	2.505523088	-0.264530196	-0.225491335	0.043253246	0.012662507	0.068092515	0.00997377	0.114350651	0.052157267	0.01062856	0.019406267	0.014200809	0.047755288	0.007677841	-0.084445949	0.03929748	0.001124998	0.032156923	-0.004584702	-9.30E-05	-0.000784332	-2.49E-08	-3.11E-08	-3.48E-09	-2.80E-09	-1.68E-08	7.41E-09	1.77E-09	-7.20E-09	3.28E-09	4.36E-09	1.57E-09	-1.04E-08	-1.57E-09	8.93E-09	6.26E-11
9	BE	155T	T	-5.189341441	-0.416363648	0.591739762	-1.215455295	0.531478649	0.018116952	-0.208307911	0.000290671	-0.048842842	0.26588662	-0.540709625	0.031237839	0.015088857	-0.013655421	-0.065531193	-0.02303852	-0.034999236	0.172017857	-0.039950247	-0.094864034	-0.142184968	-0.132323867	1.95E-08	-1.29E-09	2.59E-10	8.84E-11	-7.12E-10	5.45E-10	-3.44E-10	-4.52E-10	2.55E-10	-1.62E-10	1.57E-10	-2.85E-10	-9.65E-11	-2.10E-10	2.47E-11
11	BE	23B	B	1.481472887	-1.597585933	-0.149911175	0.24252955	0.05100747	-0.103840012	-0.018304175	-0.079879973	-0.076631425	0.026140045	-0.1359748	-0.099641343	-0.352952858	0.376696156	-0.074773902	0.417280223	0.542236209	-0.008582393	0.077034791	-0.020493214	-0.011332793	0.001047875	1.95E-08	-1.29E-09	2.59E-10	8.84E-11	-7.12E-10	5.45E-10	-3.44E-10	-4.52E-10	2.55E-10	-1.62E-10	1.57E-10	-2.85E-10	-9.65E-11	-2.10E-10	2.47E-11
13	BE	246U	U	1.210625018	2.505523088	-0.264530196	-0.225491335	0.043253246	0.012662507	0.068092515	0.00997377	0.114350651	0.052157267	0.01062856	0.019406267	0.014200809	0.047755288	0.007677841	-0.084445949	0.03929748	0.001124998	0.032156923	-0.004584702	-9.30E-05	-0.000784332	-6.04E-09	-1.68E-08	4.79E-09	2.40E-08	4.47E-09	3.33E-09	-3.47E-09	7.41E-09	8.88E-10	-2.98E-10	-7.89E-09	-8.23E-10	3.58E-09	-3.52E-09	1.51E-10
15	BE	42U	U	1.214336967	2.520119165	-0.271601425	-0.234119388	0.053583127	0.019495114	0.106821184	0.016241206	0.206839636	0.106325939	0.03126883	0.096847476	-0.543597718	-0.648259932	-0.038743635	0.311713738	-0.113050447	-0.000896122	-0.01386428	0.00158515	2.42E-05	4.54E-05	1.95E-08	-1.29E-09	2.59E-10	8.84E-11	-7.12E-10	5.45E-10	-3.44E-10	-4.52E-10	2.55E-10	-1.62E-10	1.57E-10	-2.85E-10	-9.65E-11	-2.10E-10	2.47E-11
17	FR	107B	B	1.465082701	-1.836251473	-0.145955443	-0.044958723	0.005572514	-0.069568743	-0.012990776	-0.022100879	0.046136906	0.010207977	0.010409592	-0.002301421	-0.015174185	0.007350722	0.017851087	-0.031519415	-0.036275206	-4.11E-05	-0.028753673	0.005383445	0.000866131	-1.67E-06	2.90E-08	-1.39E-08	1.89E-08	3.23E-08	-1.83E-08	5.92E-09	-1.58E-09	-1.84E-09	-1.00E-09	-6.73E-09	6.30E-09	8.36E-09	-1.07E-10	-2.15E-10	-1.14E-10
19	FR	12F	F	-4.229291034	0.408996657	-1.335441029	1.819682286	0.347050858	0.005318718	-0.170579164	0.08289984	-0.140643342	0.098235265	0.521023896	-0.287990085	-0.0112612	-0.034678004	0.076101911	-0.007708704	0.03555136	0.078703005	-0.029763068	-0.182962128	0.199705211	-0.077702893	1.95E-08	-1.29E-09	2.59E-10	8.84E-11	-7.12E-10	5.45E-10	-3.44E-10	-4.52E-10	2.55E-10	-1.62E-10	1.57E-10	-2.85E-10	-9.65E-11	-2.10E-10	2.47E-11
21	FR	15U	U	1.215263936	2.287084791	-0.028703845	-0.39498947	-0.020589003	-0.152100736	0.484882586	0.786421071	-0.839540049	-0.118259238	-0.052903221	0.003618979	0.014273915	-0.004005878	-0.014079511	0.015583632	0.087018987	-0.009103612	-0.281304368	0.050724067	0.0040043	0.001025548	1.95E-08	-1.29E-09	2.59E-10	8.84E-11	-7.12E-10	5.45E-10	-3.44E-10	-4.52E-10	2.55E-10	-1.62E-10	1.57E-10	-2.85E-10	-9.65E-11	-2.10E-10	2.47E-11
23	FR	170B	B	1.465082701	-1.836251473	-0.145955443	-0.044958723	0.005572514	-0.069568743	-0.012990776	-0.022100879	0.046136906	0.010207977	0.010409592	-0.002301421	-0.015174185	0.007350722	0.017851087	-0.031519415	-0.036275206	-4.11E-05	-0.028753673	0.005383445	0.000866131	-1.67E-06	3.00E-08	4.63E-09	8.82E-09	-5.05E-09	1.73E-08	1.20E-08	7.76E-09	-6.62E-09	6.61E-09	-4.98E-09	-1.27E-09	3.48E-09	4.88E-09	8.13E-09	4.52E-10
25	FR	18B	B	1.465082701	-1.836251473	-0.145955443	-0.044958723	0.005572514	-0.069568743	-0.012990776	-0.022100879	0.046136906	0.010207977	0.010409592	-0.002301421	-0.015174185	0.007350722	0.017851087	-0.031519415	-0.036275206	-4.11E-05	-0.028753673	0.005383445	0.000866131	-1.67E-06	2.92E-08	-4.25E-09	9.15E-09	9.94E-09	1.69E-08	3.27E-09	-1.11E-08	-1.28E-08	2.28E-09	-1.93E-09	7.07E-10	-1.00E-08	1.64E-09	-2.03E-09	-2.65E-10
27	FR	20B	B	1.465082701	-1.836251473	-0.145955443	-0.044958723	0.005572514	-0.069568743	-0.012990776	-0.022100879	0.046136906	0.010207977	0.010409592	-0.002301421	-0.015174185	0.007350722	0.017851087	-0.031519415	-0.036275206	-4.11E-05	-0.028753673	0.005383445	0.000866131	-1.67E-06	3.17E-08	-3.08E-08	1.33E-08	-2.45E-08	-6.37E-10	1.61E-09	-2.74E-09	1.21E-08	-1.79E-09	-1.40E-09	3.38E-09	-9.55E-09	5.58E-09	6.30E-10	7.34E-11
29	FR	232B	B	1.465082701	-1.836251473	-0.145955443	-0.044958723	0.005572514	-0.069568743	-0.012990776	-0.022100879	0.046136906	0.010207977	0.010409592	-0.002301421	-0.015174185	0.007350722	0.017851087	-0.031519415	-0.036275206	-4.11E-05	-0.028753673	0.005383445	0.000866131	-1.67E-06	2.96E-08	-3.70E-08	-1.80E-08	1.04E-08	9.30E-09	-5.74E-09	-2.36E-09	5.79E-09	6.13E-10	4.16E-09	1.87E-09	3.32E-09	1.78E-09	-3.95E-09	3.16E-12
31	FR	26T	T	-5.319599298	-0.421152253	0.511966603	-1.105646146	0.26275061	-0.024472535	0.065859432	-0.031509994	0.085282252	-0.150130322	-0.233208531	-0.14361912	-0.011692185	-0.005798689	-0.102075722	-0.012682229	-0.015007766	-0.309388863	0.056825836	0.238226653	0.227703937	-0.050578005	1.95E-08	-1.29E-09	2.59E-10	8.84E-11	-7.12E-10	5.45E-10	-3.44E-10	-4.52E-10	2.55E-10	-1.62E-10	1.57E-10	-2.85E-10	-9.65E-11	-2.10E-10	2.47E-11
33	FR	2U	U	1.142667642	2.302299547	-0.426962838	-0.284408265	-0.50059616	0.00521339	-0.781647174	-0.328627355	-0.416014823	-0.155806016	0.056732571	-0.045608047	-0.083442577	0.09947566	-0.618642655	-0.025898849	-0.177292927	-0.017704495	-0.03438402	-0.034473426	0.006185678	0.015371965	1.95E-08	-1.29E-09	2.59E-10	8.84E-11	-7.12E-10	5.45E-10	-3.44E-10	-4.52E-10	2.55E-10	-1.62E-10	1.57E-10	-2.85E-10	-9.65E-11	-2.10E-10	2.47E-11
35	FR	31F	F	-4.457445991	0.386464806	-1.293426741	1.572115379	-0.02747649	-0.072601326	0.375797149	-0.4846342	-0.228728364	0.222362848	-0.360988434	-0.60258747	0.00409382	-0.156244639	-0.021399227	-0.14047522	0.02168758	0.054894267	0.007437937	0.077948742	-0.087450891	0.072334461	1.95E-08	-1.29E-09	2.59E-10	8.84E-11	-7.12E-10	5.45E-10	-3.44E-10	-4.52E-10	2.55E-10	-1.62E-10	1.57E-10	-2.85E-10	-9.65E-11	-2.10E-10	2.47E-11
37	FR	34B	B	1.465082701	-1.836251473	-0.145955443	-0.044958723	0.005572514	-0.069568743	-0.012990776	-0.022100879	0.046136906	0.010207977	0.010409592	-0.002301421	-0.015174185	0.007350722	0.017851087	-0.031519415	-0.036275206	-4.11E-05	-0.028753673	0.005383445	0.000866131	-1.67E-06	2.55E-08	1.33E-08	-2.48E-08	2.69E-08	-3.12E-09	3.83E-09	8.06E-09	-6.82E-09	4.38E-09	2.74E-09	-1.39E-09	-9.37E-09	-5.20E-09	1.12E-10	-2.86E-10
39	FR	38T	T	-5.132638506	-0.397381872	0.403165427	-0.737294036	0.048972288	0.030566014	-0.282010315	0.736946206	0.544685213	-0.705881096	0.107507149	-0.391380486	-0.035915399	-0.016356796	-0.057945558	-0.011983481	0.03286216	0.111393045	0.008357615	-0.020758118	-0.084698308	0.05088872	1.95E-08	-1.29E-09	2.59E-10	8.84E-11	-7.12E-10	5.45E-10	-3.44E-10	-4.52E-10	2.55E-10	-1.62E-10	1.57E-10	-2.85E-10	-9.65E-11	-2.10E-10	2.47E-11
41	FR	40B	B	1.473301027	-1.833625116	-0.150624308	-0.061792614	0.001986227	-0.189180181	0.255404975	0.458191698	-0.595582675	-0.102010199	-0.07211146	0.002956326	0.020187841	-0.041399114	-0.004952472	0.043239822	-0.232997993	0.016387879	0.414984182	-0.070123102	-0.005269943	-0.001084863	1.95E-08	-1.29E-09	2.59E-10	8.84E-11	-7.12E-10	5.45E-10	-3.44E-10	-4.52E-10	2.55E-10	-1.62E-10	1.57E-10	-2.85E-10	-9.65E-11	-2.10E-10	2.47E-11
43	FR	41B	B	1.465082701	-1.836251473	-0.145955443	-0.044958723	0.005572514	-0.069568743	-0.012990776	-0.022100879	0.046136906	0.010207977	0.010409592	-0.002301421	-0.015174185	0.007350722	0.017851087	-0.031519415	-0.036275206	-4.11E-05	-0.028753673	0.005383445	0.000866131	-1.67E-06	-2.87E-10	-2.26E-08	1.13E-08	-9.45E-09	4.08E-09	-1.60E-08	1.25E-09	-1.34E-08	-2.39E-09	3.33E-10	-3.65E-10	7.19E-09	-4.78E-09	-3.36E-09	7.26E-11
45	FR	47U	U	1.210625018	2.505523088	-0.264530196	-0.225491335	0.043253246	0.012662507	0.068092515	0.00997377	0.114350651	0.052157267	0.01062856	0.019406267	0.014200809	0.047755288	0.007677841	-0.084445949	0.03929748	0.001124998	0.032156923	-0.004584702	-9.30E-05	-0.000784332	1.75E-08	-4.58E-09	-7.83E-09	1.69E-09	1.86E-09	6.84E-09	-1.25E-08	-4.23E-09	2.70E-09	-4.36E-09	9.41E-09	6.80E-09	3.21E-10	8.24E-09	1.99E-11
47	FR	48B	B	1.465082701	-1.836251473	-0.145955443	-0.044958723	0.005572514	-0.069568743	-0.012990776	-0.022100879	0.046136906	0.010207977	0.010409592	-0.002301421	-0.015174185	0.007350722	0.017851087	-0.031519415	-0.036275206	-4.11E-05	-0.028753673	0.005383445	0.000866131	-1.67E-06	-5.09E-09	-1.81E-09	-2.43E-08	-1.19E-08	2.73E-09	1.20E-08	7.41E-09	-5.33E-09	4.20E-09	1.92E-09	1.17E-10	7.71E-09	7.42E-09	-5.25E-09	-4.04E-10
49	FR	5T	T	-4.816656665	-0.372025539	0.132240366	-0.727021717	-1.860366244	0.037707982	-0.183025104	0.220186861	0.001577087	0.468092233	0.119759096	-0.018411847	0.003719045	-0.015324675	0.190889211	0.019285638	0.061990102	0.010019942	0.028196203	0.044039495	-0.009677969	-0.021874018	1.95E-08	-1.29E-09	2.59E-10	8.84E-11	-7.12E-10	5.45E-10	-3.44E-10	-4.52E-10	2.55E-10	-1.62E-10	1.57E-10	-2.85E-10	-9.65E-11	-2.10E-10	2.47E-11
51	FR	6B	B	1.465082701	-1.836251473	-0.145955443	-0.044958723	0.005572514	-0.069568743	-0.012990776	-0.022100879	0.046136906	0.010207977	0.010409592	-0.002301421	-0.015174185	0.007350722	0.017851087	-0.031519415	-0.036275206	-4.11E-05	-0.028753673	0.005383445	0.000866131	-1.67E-06	4.70E-09	3.89E-09	3.03E-08	2.96E-09	1.09E-08	1.30E-09	1.96E-08	-3.60E-10	-1.15E-09	-3.52E-10	1.33E-09	-4.88E-09	-7.59E-10	-4.28E-09	-1.92E-11
53	FR	83B	B	1.465082701	-1.836251473	-0.145955443	-0.044958723	0.005572514	-0.069568743	-0.012990776	-0.022100879	0.046136906	0.010207977	0.010409592	-0.002301421	-0.015174185	0.007350722	0.017851087	-0.031519415	-0.036275206	-4.11E-05	-0.028753673	0.005383445	0.000866131	-1.67E-06	1.32E-09	9.58E-09	-1.14E-08	-9.49E-09	1.18E-08	-5.17E-09	-9.36E-09	-7.94E-10	-1.01E-08	-4.58E-09	1.30E-08	-3.40E-09	-8.85E-09	-1.80E-09	9.20E-11
55	FR	8B	B	1.465082701	-1.836251473	-0.145955443	-0.044958723	0.005572514	-0.069568743	-0.012990776	-0.022100879	0.046136906	0.010207977	0.010409592	-0.002301421	-0.015174185	0.007350722	0.017851087	-0.031519415	-0.036275206	-4.11E-05	-0.028753673	0.005383445	0.000866131	-1.67E-06	2.12E-09	3.58E-08	9.37E-09	4.53E-09	-6.54E-10	-7.53E-10	-1.58E-08	5.40E-09	5.94E-09	-1.24E-09	1.70E-09	-3.15E-09	7.47E-09	7.82E-10	3.13E-10
57	FR	92U	U	1.210625018	2.505523088	-0.264530196	-0.225491335	0.043253246	0.012662507	0.068092515	0.00997377	0.114350651	0.052157267	0.01062856	0.019406267	0.014200809	0.047755288	0.007677841	-0.084445949	0.03929748	0.001124998	0.032156923	-0.004584702	-9.30E-05	-0.000784332	2.94E-08	7.72E-09	2.40E-08	-6.77E-09	-3.98E-09	-1.27E-08	-1.44E-09	-8.67E-09	-4.47E-11	2.97E-09	-7.11E-09	2.39E-09	-2.70E-09	4.19E-09	1.17E-10
59	FR	94B	B	1.465082701	-1.836251473	-0.145955443	-0.044958723	0.005572514	-0.069568743	-0.012990776	-0.022100879	0.046136906	0.010207977	0.010409592	-0.002301421	-0.015174185	0.007350722	0.017851087	-0.031519415	-0.036275206	-4.11E-05	-0.028753673	0.005383445	0.000866131	-1.67E-06	8.17E-09	3.97E-09	3.86E-09	1.06E-09	-2.55E-08	-5.60E-09	-5.21E-09	-9.34E-10	-3.27E-09	4.29E-09	2.53E-09	-4.47E-10	1.62E-09	-4.22E-09	-1.61E-10
61	IT	102B	B	1.465082701	-1.836251473	-0.145955443	-0.044958723	0.005572514	-0.069568743	-0.012990776	-0.022100879	0.046136906	0.010207977	0.010409592	-0.002301421	-0.015174185	0.007350722	0.017851087	-0.031519415	-0.036275206	-4.11E-05	-0.028753673	0.005383445	0.000866131	-1.67E-06	9.47E-09	-8.92E-11	-9.32E-10	2.44E-09	-7.59E-09	-2.61E-09	4.33E-09	1.21E-08	4.38E-09	-1.10E-08	-3.08E-09	1.61E-09	-5.85E-09	4.20E-09	1.82E-09
63	IT	112U	U	1.210625018	2.505523088	-0.264530196	-0.225491335	0.043253246	0.012662507	0.068092515	0.00997377	0.114350651	0.052157267	0.01062856	0.019406267	0.014200809	0.047755288	0.007677841	-0.084445949	0.03929748	0.001124998	0.032156923	-0.004584702	-9.30E-05	-0.000784332	2.12E-08	6.37E-09	-5.27E-09	-1.35E-08	-1.99E-08	2.09E-09	4.27E-09	-8.52E-09	7.78E-09	-4.26E-09	4.12E-09	-2.93E-09	4.32E-09	-1.00E-08	1.26E-09
65	IT	117B	B	1.465082701	-1.836251473	-0.145955443	-0.044958723	0.005572514	-0.069568743	-0.012990776	-0.022100879	0.046136906	0.010207977	0.010409592	-0.002301421	-0.015174185	0.007350722	0.017851087	-0.031519415	-0.036275206	-4.11E-05	-0.028753673	0.005383445	0.000866131	-1.67E-06	1.03E-08	2.37E-10	6.19E-09	-1.45E-08	-1.46E-08	2.44E-08	-1.18E-08	9.72E-10	6.79E-10	-1.80E-09	-1.04E-08	1.52E-09	-8.60E-09	-4.75E-09	-8.90E-10
67	IT	13R	R	0.498071699	0.783140842	3.087982306	1.270288544	-0.03576598	0.009775714	-0.023977823	-0.029607712	-0.01883809	0.003052038	-0.00137277	-0.017343033	-0.008296948	-0.010497081	0.004140409	-0.019949096	-0.006192435	0.000693188	0.002675517	-0.001090054	0.00230769	-0.000619175	1.28E-08	-4.27E-09	3.84E-10	4.83E-09	-4.35E-10	-1.03E-08	-6.73E-10	2.89E-09	1.20E-08	2.76E-09	2.14E-09	-1.08E-09	-1.55E-09	-8.16E-11	-8.47E-10
69	IT	19T	T	-5.256292295	-0.41165035	0.457399655	-0.951051028	-0.059991206	-0.05482865	0.417634105	-0.355007131	-0.066695976	-0.152875689	0.14639838	0.082135839	0.005407962	0.010010824	0.034645909	0.006808493	-0.007147406	-0.383054248	-0.047596726	-0.282282225	-0.0949113	0.029146128	1.95E-08	-1.29E-09	2.59E-10	8.84E-11	-7.12E-10	5.45E-10	-3.44E-10	-4.52E-10	2.55E-10	-1.62E-10	1.57E-10	-2.85E-10	-9.65E-11	-2.10E-10	2.47E-11
71	IT	27U	U	1.210625018	2.505523088	-0.264530196	-0.225491335	0.043253246	0.012662507	0.068092515	0.00997377	0.114350651	0.052157267	0.01062856	0.019406267	0.014200809	0.047755288	0.007677841	-0.084445949	0.03929748	0.001124998	0.032156923	-0.004584702	-9.30E-05	-0.000784332	2.80E-08	-9.71E-10	-7.69E-09	1.51E-09	1.35E-08	1.24E-08	-3.57E-09	-4.62E-10	-1.06E-08	3.86E-09	-5.65E-09	-3.69E-10	-2.84E-09	-7.87E-10	8.11E-10
73	IT	39R	R	0.498071699	0.783140842	3.087982306	1.270288544	-0.03576598	0.009775714	-0.023977823	-0.029607712	-0.01883809	0.003052038	-0.00137277	-0.017343033	-0.008296948	-0.010497081	0.004140409	-0.019949096	-0.006192435	0.000693188	0.002675517	-0.001090054	0.00230769	-0.000619175	2.01E-08	1.14E-09	8.39E-09	1.37E-09	5.09E-09	9.66E-09	-4.72E-09	2.77E-10	-2.19E-09	9.05E-09	-6.61E-10	1.13E-09	-2.91E-09	-2.59E-09	9.97E-10
75	IT	49T	T	-5.110298538	-0.404443106	0.51996918	-1.011458854	-0.066785346	-0.062291417	0.653978495	-0.60979651	-0.128620404	-0.358189108	0.398723828	0.27423541	-0.016761732	0.079058666	-0.081643433	0.056863969	-0.013757504	0.336045608	0.013979816	0.100070589	0.024452402	-0.001900096	1.95E-08	-1.29E-09	2.59E-10	8.84E-11	-7.12E-10	5.45E-10	-3.44E-10	-4.52E-10	2.55E-10	-1.62E-10	1.57E-10	-2.85E-10	-9.65E-11	-2.10E-10	2.47E-11
77	IT	4B	B	1.465082701	-1.836251473	-0.145955443	-0.044958723	0.005572514	-0.069568743	-0.012990776	-0.022100879	0.046136906	0.010207977	0.010409592	-0.002301421	-0.015174185	0.007350722	0.017851087	-0.031519415	-0.036275206	-4.11E-05	-0.028753673	0.005383445	0.000866131	-1.67E-06	4.07E-08	4.71E-09	-1.51E-08	-3.17E-09	-4.37E-09	-1.22E-09	9.43E-09	3.42E-09	-5.16E-09	-1.32E-09	-4.36E-09	-2.24E-10	-2.30E-09	3.51E-09	8.66E-10
79	IT	547F	F	-4.152209217	0.193295292	-1.241699007	2.087134354	0.343763387	0.017639078	-0.212401752	0.177772437	-0.038528606	-0.001920732	0.361614304	0.338411121	0.000996417	0.060698088	-0.024429017	0.036415043	-0.021350362	-0.170400226	0.032878124	0.200905548	-0.222712289	-0.035908551	1.95E-08	-1.29E-09	2.59E-10	8.84E-11	-7.12E-10	5.45E-10	-3.44E-10	-4.52E-10	2.55E-10	-1.62E-10	1.57E-10	-2.85E-10	-9.65E-11	-2.10E-10	2.47E-11
81	IT	54F	F	-4.138468372	0.191108685	-1.218211006	2.033174932	-0.381863089	0.001443831	0.090953884	0.180735401	0.271625541	-0.236279631	-0.594983096	0.530531653	0.035314039	0.085952888	-0.04464435	0.061625221	-0.079993406	0.058341899	-0.041161116	-0.089611371	0.123883481	0.040070655	1.95E-08	-1.29E-09	2.59E-10	8.84E-11	-7.12E-10	5.45E-10	-3.44E-10	-4.52E-10	2.55E-10	-1.62E-10	1.57E-10	-2.85E-10	-9.65E-11	-2.10E-10	2.47E-11
83	IT	57U	U	1.210625018	2.505523088	-0.264530196	-0.225491335	0.043253246	0.012662507	0.068092515	0.00997377	0.114350651	0.052157267	0.01062856	0.019406267	0.014200809	0.047755288	0.007677841	-0.084445949	0.03929748	0.001124998	0.032156923	-0.004584702	-9.30E-05	-0.000784332	2.91E-08	2.18E-09	-9.26E-09	-1.15E-09	-7.64E-10	-1.76E-08	3.83E-10	2.02E-09	4.10E-09	-1.09E-08	-3.25E-09	-2.49E-09	-3.26E-09	-2.66E-09	-6.92E-10
85	IT	68R	R	0.498071699	0.783140842	3.087982306	1.270288544	-0.03576598	0.009775714	-0.023977823	-0.029607712	-0.01883809	0.003052038	-0.00137277	-0.017343033	-0.008296948	-0.010497081	0.004140409	-0.019949096	-0.006192435	0.000693188	0.002675517	-0.001090054	0.00230769	-0.000619175	2.55E-08	-7.27E-10	-7.99E-09	-5.94E-09	-6.80E-09	2.28E-09	4.36E-09	-4.53E-09	-9.06E-09	-1.23E-08	-1.01E-09	-9.03E-10	4.17E-09	2.04E-09	-7.60E-11
87	IT	71B	B	1.465082701	-1.836251473	-0.145955443	-0.044958723	0.005572514	-0.069568743	-0.012990776	-0.022100879	0.046136906	0.010207977	0.010409592	-0.002301421	-0.015174185	0.007350722	0.017851087	-0.031519415	-0.036275206	-4.11E-05	-0.028753673	0.005383445	0.000866131	-1.67E-06	3.66E-08	1.77E-09	-9.15E-09	-6.33E-09	-3.05E-10	-1.42E-08	-7.95E-09	-1.48E-09	7.30E-09	1.18E-08	-5.85E-09	1.76E-09	1.74E-09	2.26E-09	1.40E-09
91	SP	1B	B	1.31553177	-1.878439937	-0.211507392	-0.024539491	-0.001205688	1.631954721	0.139517959	0.016679794	-0.148036145	-0.062529042	-0.02170632	-0.017788196	0.004909663	-0.010439237	-0.013997891	0.003308527	0.015842112	-0.006725164	0.004903371	-0.001173919	-3.86E-06	6.79E-05	1.95E-08	-1.29E-09	2.59E-10	8.84E-11	-7.12E-10	5.45E-10	-3.44E-10	-4.52E-10	2.55E-10	-1.62E-10	1.57E-10	-2.85E-10	-9.65E-11	-2.10E-10	2.47E-11
95	SP	45U	U	1.210625018	2.505523088	-0.264530196	-0.225491335	0.043253246	0.012662507	0.068092515	0.00997377	0.114350651	0.052157267	0.01062856	0.019406267	0.014200809	0.047755288	0.007677841	-0.084445949	0.03929748	0.001124998	0.032156923	-0.004584702	-9.30E-05	-0.000784332	2.35E-08	8.67E-09	1.88E-09	1.06E-08	-4.30E-09	-4.04E-09	2.59E-09	8.11E-10	-1.62E-08	4.16E-09	1.33E-09	-4.84E-10	5.91E-09	-1.58E-09	4.16E-10
97	SP	50B	B	1.465082701	-1.836251473	-0.145955443	-0.044958723	0.005572514	-0.069568743	-0.012990776	-0.022100879	0.046136906	0.010207977	0.010409592	-0.002301421	-0.015174185	0.007350722	0.017851087	-0.031519415	-0.036275206	-4.11E-05	-0.028753673	0.005383445	0.000866131	-1.67E-06	3.86E-08	9.34E-09	-2.81E-09	-4.52E-09	-1.06E-08	-3.35E-09	3.82E-09	2.50E-09	-6.99E-09	7.17E-09	-1.41E-09	9.54E-10	2.59E-09	6.45E-09	-2.50E-09
99	SP	73B	B	1.371417767	-1.614064649	-0.064224316	-0.020891375	-0.023748383	-0.099954186	-0.064758269	-0.021010987	0.041569658	-0.012893116	0.038410594	0.12235842	0.601516632	-0.483498425	-0.254846854	0.10004619	0.405570281	-0.000808663	0.039771394	-0.014513059	0.005793005	-1.67E-05	1.95E-08	-1.29E-09	2.59E-10	8.84E-11	-7.12E-10	5.45E-10	-3.44E-10	-4.52E-10	2.55E-10	-1.62E-10	1.57E-10	-2.85E-10	-9.65E-11	-2.10E-10	2.47E-11
103	SP	98U	U	1.210625018	2.505523088	-0.264530196	-0.225491335	0.043253246	0.012662507	0.068092515	0.00997377	0.114350651	0.052157267	0.01062856	0.019406267	0.014200809	0.047755288	0.007677841	-0.084445949	0.03929748	0.001124998	0.032156923	-0.004584702	-9.30E-05	-0.000784332	2.73E-08	-4.89E-10	-3.51E-09	-3.42E-09	1.23E-08	-3.23E-09	-3.88E-09	1.82E-09	1.92E-09	-9.18E-09	-6.15E-09	6.82E-10	1.99E-09	-2.86E-09	-1.48E-09
89	SW	14U	U	1.210625018	2.505523088	-0.264530196	-0.225491335	0.043253246	0.012662507	0.068092515	0.00997377	0.114350651	0.052157267	0.01062856	0.019406267	0.014200809	0.047755288	0.007677841	-0.084445949	0.03929748	0.001124998	0.032156923	-0.004584702	-9.30E-05	-0.000784332	3.46E-08	7.82E-09	2.71E-09	-4.88E-09	1.21E-09	4.26E-09	3.69E-09	4.06E-09	-1.27E-09	4.91E-09	6.85E-09	2.04E-09	-1.00E-09	-6.83E-10	4.30E-10
93	SW	35U	U	1.210625018	2.505523088	-0.264530196	-0.225491335	0.043253246	0.012662507	0.068092515	0.00997377	0.114350651	0.052157267	0.01062856	0.019406267	0.014200809	0.047755288	0.007677841	-0.084445949	0.03929748	0.001124998	0.032156923	-0.004584702	-9.30E-05	-0.000784332	3.46E-08	7.04E-09	6.54E-09	-4.34E-09	4.53E-09	7.28E-09	8.32E-09	8.00E-09	1.02E-08	7.01E-09	8.49E-09	2.44E-09	-5.81E-09	-1.58E-09	-8.21E-10
101	SW	76U	U	1.317075531	2.30092185	-0.109597033	-0.114090533	0.058609626	0.028166445	0.110286702	-0.054552432	0.203013474	0.149537884	0.015485265	-0.244619706	0.413439731	0.194428158	0.05092297	0.608775026	-0.342244479	-0.00379076	-0.052725843	0.01863771	-0.014716035	0.002027418	1.95E-08	-1.29E-09	2.59E-10	8.84E-11	-7.12E-10	5.45E-10	-3.44E-10	-4.52E-10	2.55E-10	-1.62E-10	1.57E-10	-2.85E-10	-9.65E-11	-2.10E-10	2.47E-11
